# Supplementary material for: Dissecting Brain Networks Underlying Alcohol Binge Drinking Using a Systems Genomics Approach
Source: Mol Neurobiol. 2018 Jul 30;56(4):2791–810. doi: 10.1007/s12035-018-1252-0 (PMC6459809; doi:10.1007/s12035-018-1252-0)
Supplement: Supplementary file 2 — (XLSX 40.0 MB) [file 12035_2018_1252_MOESM2_ESM.xlsx]

## Sheet: ESM2
Online Resource 2
Electronic Supplementary Material (ESM) 2
Dissecting brain networks underlying alcohol binge drinking using a systems genomics approach
Molecular Neurobiology
Laura B. Ferguson1,2, Lingling Zhang1, Daniel Kircher1, Shi Wang1, R. Dayne Mayfield1, John C. Crabbe5,6, Richard A. Morrisett1, R. Adron Harris1, Igor Ponomarev*1
*Corresponding Author:
Igor Ponomarev, PhD
The Waggoner Center for Alcohol and Addiction Research
The University of Texas at Austin,
Austin, Texas, United States of America
Email: ponomarev@utexas.edu

## Sheet: S1
Differential Expression Results
Illumina_Probe_Id	Symbol	Module	kWithin	SNP	PFC FC	PFC P Value	PFC q Value	AcbC FC	AcbC P Value	AcbC q Value	AcbSh FC	AcbSh P Value	AcbSh q Value	BNST FC	BNST P Value	BNST q Value	BLA FC	BLA P Value	BLA q Value	CeA FC	CeA P Value	CeA q Value	VTA FC	VTA P Value	VTA q Value
ILMN_2776764	Chmp4b	black	5.58454	rs51339654	-1.15435	0.00156261	0.300708	-1.17708	9.65331e-06	0.00742769	-1.16523	6.54957e-07	0.000969992	-1.13417	0.00361826	0.154486	-1.14931	0.00102544	0.104219	-1.18022	2.87511e-06	0.00279388	-1.24982	9.25435e-06	0.00461329
ILMN_1231094	Smyd3	black	4.83654	rs37626832	1.1426	0.0300512	0.927877	1.1159	0.00200472	0.134132	1.07161	0.00922866	0.316969	1.08744	0.033544	0.390001	1.18751	0.00810809	0.288619	1.18997	0.000547998	0.0709226	1.17926	0.000972896	0.0923198
ILMN_2658135	Tmem246	black	0.760846	rs27845706	1.12965	0.00213468	0.341996	1.09748	0.000258146	0.0518162	1.08667	5.47504e-05	0.0188571	1.16458	5.51657e-05	0.015788	1.15518	8.92792e-06	0.00567109	1.17017	1.55445e-05	0.0080562	1.20401	0.000102538	0.0250065
ILMN_2439130	Vps41	black	4.96394		-1.04101	0.121912	0.999829	-1.06279	0.026526	0.418058	-1.04668	0.0484568	0.605098	-1.07366	0.0131672	0.263504	-1.11162	0.000471888	0.0712271	-1.0943	0.000930752	0.0915907	-1.08379	0.00182204	0.125823
ILMN_2828420	Ahcyl2	black	2.02043		-1.06516	0.0372787	0.957988	-1.06357	0.0030579	0.170775	-1.06745	0.00157091	0.138554	-1.02866	0.133776	0.612637	-1.05414	0.0869835	0.707334	-1.07303	0.00755024	0.283553	-1.14001	1.27151e-06	0.00164721
ILMN_2667100	Atg10	black	8.4379		1.1161	0.0311349	0.92871	1.10742	0.00424722	0.205954	1.08714	0.00508996	0.245841	1.01047	0.712587	0.937392	1.10757	0.0191809	0.420486	1.12397	0.00390091	0.20887	1.04696	0.160122	0.778737
ILMN_3116826	Klc1	black	2.95394		1.30227	1.35e-05	0.0159136	1.03897	0.426618	0.883677	1.09444	0.0649582	0.657125	1.30858	1.68324e-06	0.00147352	1.34879	0.000178456	0.0431836	1.27963	0.000177942	0.0384256	1.33335	0.000162863	0.033699
ILMN_1222196	Riiad1	black	2.22609		1.05517	0.0270117	0.920808	1.01188	0.510095	0.914735	1.01924	0.235399	0.926452	1.06158	0.0181417	0.302926	1.11605	1.93376e-05	0.0109186	1.04671	0.0353939	0.560157	1.12284	9.43424e-05	0.024062
ILMN_1225374	Arsb	black	5.24847		-1.08323	0.0386729	0.972357	-1.11888	0.00165388	0.123778	-1.09699	0.00945369	0.319655	-1.04659	0.111825	0.573461	-1.13018	9.06413e-05	0.0267021	-1.07568	0.0829045	0.725981	-1.03863	0.279688	0.841431
ILMN_2673926	Cdc37l1	black	8.85754		1.09674	0.12753	0.999829	1.03165	0.384661	0.866129	1.08155	0.0354436	0.551539	1.09501	0.048678	0.441454	1.08745	0.165312	0.833102	1.13606	0.0353393	0.560157	1.07594	0.0238892	0.472544
ILMN_2801683	Dstn	black	5.58669	rs27279820	-1.12401	0.0906181	0.999829	-1.17811	0.0166674	0.351983	-1.07053	0.183876	0.874655	-1.09862	0.0152281	0.279094	-1.13534	0.00264839	0.1708	-1.11452	0.0229744	0.48075	-1.06935	0.176602	0.796557
ILMN_1245768	Ica1	black	9.67909		1.06952	0.0183232	0.86695	1.07138	0.0331111	0.446285	1.04238	0.177742	0.869833	1.04762	0.0675655	0.494193	1.10791	0.0386491	0.549632	1.03237	0.236506	0.929315	1.0866	0.00689404	0.26808
ILMN_2940785	Mief1	black	2.33216		1.04782	0.0632135	0.999829	1.0075	0.688585	0.957305	1.02294	0.0994503	0.75091	1.03912	0.0102108	0.23937	1.03107	0.0217205	0.44477	1.0431	0.008426	0.298054	1.05337	0.000594035	0.0701929
ILMN_2925567	Nubp2	black	10.045	rs3153941	1.06511	0.0514698	0.999829	1.04737	0.100546	0.645173	1.07346	0.00377168	0.222437	1.05475	0.0587694	0.471995	1.10684	0.0124975	0.348946	1.1173	0.0041324	0.212338	1.15611	0.000179387	0.0353281
ILMN_2880943	Nudt5	black	5.61781		-1.05045	0.0514466	0.999829	-1.01626	0.560176	0.9292	-1.05052	0.0456028	0.597036	-1.06088	0.00172529	0.108796	-1.04132	0.0930378	0.718885	-1.07055	0.0115095	0.348277	-1.11184	0.000499541	0.0642636
ILMN_2629307	Qser1	black	1.38987		-1.02391	0.142955	0.999829	-1.03053	0.0275402	0.418058	-1.01365	0.232056	0.924899	-1.01636	0.240784	0.718825	-1.03446	0.0248957	0.467984	-1.03194	0.0318141	0.542087	-1.04725	0.0152001	0.398559
ILMN_2968807	Rpain	black	4.33931	rs13475236	-1.00143	0.971864	0.999829	-1.05587	0.0403207	0.474229	-1.09689	0.000405413	0.0672456	-1.08785	0.0123288	0.257535	-1.06564	0.195226	0.861243	-1.10143	0.00166457	0.126866	-1.06847	0.0785826	0.679062
ILMN_2431237	Xbp1	black	0.670144		-1.03308	0.340346	0.999829	-1.11044	0.00956474	0.292674	-1.05242	0.289978	0.951836	-1.08576	0.0272184	0.360394	-1.14928	0.0031318	0.181537	-1.05988	0.151239	0.840724	-1.088	0.00668496	0.265938
ILMN_2609394	4933431E20Rik	black	11.4389		1.0471	0.0328735	0.938059	1.05765	0.000399489	0.061477	1.00539	0.662773	0.998685	1.02546	0.13055	0.608088	1.01523	0.530983	0.9601	1.0282	0.101264	0.76915	1.04517	0.0137555	0.379632
ILMN_3035378	Ankrd40	black	1.27385		-1.01514	0.447195	0.999829	-1.04016	0.0286606	0.422287	-1.02009	0.149726	0.832335	-1.03268	0.0229873	0.332499	-1.02325	0.202364	0.864902	-1.03231	0.0985723	0.764884	-1.05162	0.0191378	0.43863
ILMN_3108440	Arl6ip4	black	18.5471		1.04067	0.532218	0.999829	1.07873	0.0240487	0.400438	1.07281	0.113512	0.773162	-1.01644	0.614657	0.908047	1.0818	0.0332159	0.522476	1.05015	0.0162308	0.411112	-1.02845	0.309479	0.858504
ILMN_2661576	Bicc1	black	1.09909		1.0242	0.407529	0.999829	1.02473	0.077647	0.597502	1.0142	0.293024	0.95246	1.06114	0.00417453	0.164616	1.02682	0.0778496	0.684045	1.04538	0.0171919	0.422727	1.05989	0.00945385	0.315659
ILMN_3154409	Brd2	black	8.4186	rs13474210 rs13474208	1.01322	0.737727	0.999829	1.06317	0.0277828	0.418058	1.02964	0.276654	0.944868	1.05739	0.0308223	0.37755	1.03	0.346806	0.932485	1.02226	0.485802	0.998643	1.05515	0.0341094	0.528266
ILMN_1220054	Diras1	black	14.8748		1.09785	0.22731	0.999829	-1.0034	0.931128	0.994269	-1.01819	0.703807	0.998685	1.13008	0.000692065	0.0691229	1.10437	0.000545947	0.0792663	1.05523	0.0457436	0.613323	1.00496	0.916715	0.989383
ILMN_2501026	NA	black	2.67003	rs27654462 rs13467678	-1.14465	0.228274	0.999829	-1.20876	0.0515824	0.520332	-1.20068	0.045537	0.597036	-1.13153	0.198497	0.683243	-1.27027	0.0987343	0.72745	-1.28338	0.0280255	0.518013	-1.28904	0.0261673	0.485397
ILMN_1250904	Rtn2	black	6.38873		1.06938	0.0163945	0.825404	-1.03052	0.204446	0.766327	1.03684	0.0683403	0.669834	1.0618	0.0381476	0.410528	-1.02556	0.266558	0.910469	1.06278	0.000384271	0.0574717	-1.01396	0.629503	0.937623
ILMN_2423789	Sae1	black	12.5274		-1.03807	0.509266	0.999829	-1.05344	0.138766	0.704765	-1.09009	0.0232509	0.4742	-1.06371	0.0858107	0.536344	-1.08184	0.0536108	0.608558	-1.10849	0.00499973	0.234851	-1.14724	0.000272962	0.0447571
ILMN_2732848	Tagln2	black	3.4388		1.05979	0.0287592	0.920808	-1.00074	0.959804	0.995743	1.01695	0.144641	0.821953	1.0238	0.160467	0.645076	1.02303	0.0963313	0.724003	1.05639	0.00244975	0.162025	1.04343	0.00747452	0.27686
ILMN_2606973	Tmem201	black	12.1636		1.06434	0.123074	0.999829	1.02393	0.266032	0.802791	1.02054	0.563596	0.998685	1.10322	0.000921575	0.0779255	1.09544	0.0198508	0.428694	1.09003	0.00529373	0.239962	1.0264	0.368521	0.870319
ILMN_2516348	Vamp4	black	17.3425		-1.07936	0.197338	0.999829	-1.03076	0.301695	0.822263	-1.07663	0.0407984	0.574358	-1.10006	0.000337297	0.0452221	-1.05258	0.0765696	0.682955	-1.04766	0.111267	0.78564	-1.07713	0.0285335	0.497762
ILMN_2450096	Zfp30	black	4.97486		-1.05442	0.162495	0.999829	-1.07163	0.0202642	0.372806	-1.09285	0.00340876	0.211229	-1.01532	0.58107	0.893785	-1.04036	0.248967	0.89978	-1.09142	0.00247972	0.162678	-1.02996	0.294493	0.851909
ILMN_2700848	Arrb2	black	11.9234		-1.06791	0.23205	0.999829	-1.06991	0.0372857	0.464263	-1.06265	0.0884925	0.726079	-1.06376	0.140673	0.619952	-1.11056	0.0239175	0.461731	-1.04568	0.327818	0.980955	-1.02822	0.351165	0.866328
ILMN_1246724	Atg7	black	1.43809		1.04461	0.0438841	0.999829	1.00266	0.837957	0.980586	1.03096	0.0216259	0.467843	1.01705	0.397464	0.816829	-1.01408	0.329335	0.930994	-1.00466	0.792531	0.998643	1.02034	0.351227	0.866328
ILMN_2794608	Bcat2	black	16.7587	rs49322717 rs48499159	1.01507	0.541071	0.999829	1.03187	0.0221298	0.386807	-1.00579	0.649583	0.998685	1.04251	0.000992191	0.0834225	1.00464	0.796811	0.990769	1.00108	0.948402	0.998643	-1.01049	0.621518	0.935563
ILMN_3149112	Bpnt1	black	3.1712		-1.03318	0.207976	0.999829	1.02374	0.208893	0.769312	-1.02434	0.0404656	0.57294	-1.06248	0.0121333	0.256089	-1.00239	0.901647	0.997758	-1.03696	0.087659	0.736946	1.03519	0.223147	0.816278
ILMN_3163148	Ddhd1	black	11.0381		-1.0058	0.831365	0.999829	1.03457	0.123056	0.682943	1.04189	0.00271385	0.186773	1.01325	0.559538	0.885079	1.01138	0.623643	0.977604	1.08744	0.000174819	0.038283	1.03668	0.103095	0.720364
ILMN_2958159	Eno1b	black	10.3926	rs8239954 rs46707537 rs45694897 rs32672394	-1.19066	0.131939	0.999829	-1.41815	5.78239e-05	0.0229071	-1.10226	0.310803	0.959357	-1.0998	0.146684	0.626215	-1.27541	0.0118671	0.341495	-1.1065	0.292597	0.959512	-1.13286	0.0938842	0.702659
ILMN_2602630	Flad1	black	12.042	rs13459576	1.00018	0.994525	0.999829	1.00915	0.654537	0.951363	1.03147	0.0317943	0.536703	-1.02753	0.267036	0.738642	1.03259	0.0858878	0.703957	-1.05581	0.00826762	0.297352	1.03079	0.144306	0.764011
ILMN_2690540	Fstl5	black	1.21442		1.08837	0.135524	0.999829	1.03489	0.23628	0.784159	1.09193	0.00655678	0.277141	1.11427	0.0550961	0.463389	1.10033	0.0551417	0.615292	1.1152	0.00546488	0.245572	1.0472	0.288087	0.848123
ILMN_2629971	Fzr1	black	16.1405	rs13465357	1.00326	0.886704	0.999829	-1.02274	0.272618	0.805237	1.00049	0.975451	0.998685	-1.0165	0.369317	0.803539	1.06308	0.0152804	0.376584	1.04363	0.0408828	0.58674	1.04806	0.0531728	0.620039
ILMN_2755026	Gabrg2	black	9.75893		-1.08626	0.275442	0.999829	-1.04601	0.365333	0.859434	-1.09617	0.0075928	0.287594	-1.07192	0.00580581	0.184958	-1.00819	0.865379	0.995909	-1.01729	0.734822	0.998643	-1.04684	0.252583	0.8343
ILMN_1233001	Kctd17	black	5.55576		1.00417	0.869636	0.999829	-1.06824	0.000393091	0.061477	-1.00595	0.764378	0.998685	1.04806	0.0324397	0.385726	-1.03031	0.360702	0.934756	1.02715	0.325539	0.980955	1.02733	0.257219	0.8343
ILMN_2484987	Man2b1	black	0.895763	rs13466170	1.07589	0.220761	0.999829	1.05193	0.2552	0.794197	1.10318	0.0775109	0.698683	1.10409	0.134512	0.614188	1.16073	0.032871	0.520581	1.14638	0.0385202	0.570606	1.17781	0.130821	0.756384
ILMN_2744006	Map6	black	1.88267	rs32499130	-1.03676	0.160869	0.999829	-1.08361	0.000637029	0.0809436	-1.03777	0.0159878	0.412634	-1.02309	0.388615	0.814273	1.02909	0.12637	0.776456	1.02449	0.169849	0.861476	1.02736	0.0502806	0.608333
ILMN_2739517	Mecr	black	3.42577		-1.00433	0.854134	0.999829	1.04141	0.0706065	0.578018	1.02165	0.0757687	0.691629	-1.00947	0.650786	0.921416	1.04708	0.022566	0.449698	-1.03208	0.0352002	0.560157	1.02616	0.229688	0.820198
ILMN_2655774	Mrps34	black	13.1937		1.03597	0.488106	0.999829	1.08527	0.0118303	0.30569	1.05208	0.174886	0.867302	1.02596	0.472507	0.850218	1.09532	0.0034892	0.189299	1.04771	0.250174	0.939543	1.02405	0.392157	0.877772
ILMN_2610204	Mtch2	black	4.38661		1.01496	0.613965	0.999829	-1.019	0.373663	0.86205	1.04664	0.0401882	0.57222	1.01296	0.571063	0.890791	1.05756	0.0270737	0.483242	1.03062	0.151801	0.841378	1.02168	0.316383	0.859319
ILMN_2436369	NA	black	9.42734	rs13473794	-1.00712	0.832373	0.999829	1.01839	0.366999	0.85981	-1.01184	0.524961	0.998685	-1.05475	0.0182398	0.30363	-1.05746	0.0149846	0.373879	-1.02909	0.167369	0.858414	-1.04441	0.182226	0.800293
ILMN_3155626	NA	black	13.3317		1.00999	0.68181	0.999829	-1.00873	0.741752	0.96906	1.05963	0.0345427	0.547041	1.08852	0.0220185	0.326206	-1.02009	0.749267	0.988086	1.01857	0.655215	0.998643	1.03725	0.215579	0.814606
ILMN_2606873	Nelfcd	black	14.1524		1.03093	0.224059	0.999829	1.03974	0.0209107	0.378854	1.03395	0.103547	0.761028	1.00029	0.990374	0.998267	1.0075	0.769439	0.99002	1.00086	0.963327	0.998643	1.03631	0.0390276	0.548683
ILMN_1213725	Nudt5	black	12.8956		-1.04471	0.197035	0.999829	-1.0393	0.11508	0.674904	-1.01697	0.479575	0.998685	-1.06145	0.0180407	0.302344	-1.06949	0.0333623	0.523401	-1.06081	0.0690477	0.694094	-1.00944	0.766986	0.965669
ILMN_2543314	Poldip2	black	20.7368		1.03431	0.41202	0.999829	1.05036	0.0238685	0.400114	1.0184	0.559754	0.998685	1.02603	0.32632	0.780861	1.07119	0.0194852	0.423755	1.03027	0.360569	0.989763	-1.0142	0.737673	0.962499
ILMN_2955214	Rbfa	black	11.8477	rs37049740	-1.01554	0.659883	0.999829	1.01178	0.639122	0.950323	-1.01335	0.577438	0.998685	-1.0268	0.321117	0.777756	-1.09256	0.00735967	0.277032	-1.08848	0.00086005	0.087399	1.03232	0.218744	0.815683
ILMN_2636349	Rnf208	black	30.5434		1.09745	0.213449	0.999829	1.05797	0.213085	0.771791	1.03717	0.338495	0.969091	1.0753	0.0225458	0.32953	1.03508	0.322327	0.930768	1.06095	0.0468952	0.617904	-1.00233	0.960369	0.995827
ILMN_1229720	Tollip	black	10.9135	rs36519000	1.01974	0.367036	0.999829	-1.03694	0.0563605	0.536292	-1.00222	0.872543	0.998685	1.04721	0.0401093	0.41514	-1.00528	0.816282	0.990962	1.06638	0.00505284	0.234961	1.04576	0.0803359	0.683581
ILMN_2505668	Vps4a	black	9.48442		1.01462	0.657107	0.999829	-1.03199	0.234847	0.783837	1.00195	0.938653	0.998685	1.07511	0.00117401	0.0898709	-1.01006	0.705138	0.985687	1.00202	0.926292	0.998643	1.04485	0.0405479	0.554317
ILMN_1214840	March11	black	11.3138		1.01237	0.539416	0.999829	-1.01327	0.540338	0.924109	-1.01111	0.5715	0.998685	-1.00345	0.798446	0.963924	-1.03824	0.0228969	0.452154	-1.00638	0.755209	0.998643	-1.01093	0.716972	0.959433
ILMN_2622891	2210016L21Rik	black	2.27701		1.04695	0.14357	0.999829	-1.02082	0.557874	0.927725	1.06541	0.0417936	0.57793	1.03404	0.288108	0.753556	1.01972	0.706314	0.985687	1.02166	0.574797	0.998643	1.0128	0.657418	0.941204
ILMN_2645763	2310047M10Rik	black	14.1932		1.01189	0.66122	0.999829	-1.00743	0.757344	0.969532	-1.0093	0.641712	0.998685	1.08053	0.00246896	0.127356	-1.03523	0.0998511	0.731489	1.01633	0.325323	0.980955	1.00526	0.879082	0.982198
ILMN_1213985	2810025M15Rik	black	2.99377	rs31253738	-1.06533	0.213743	0.999829	-1.01348	0.7508	0.96906	-1.05321	0.103502	0.761028	-1.07159	0.187565	0.671157	-1.0353	0.561613	0.96747	-1.09222	0.0497821	0.626462	-1.06686	0.346664	0.865241
ILMN_1235786	Aco2	black	3.00558		1.00875	0.855758	0.999829	-1.07399	0.169034	0.733093	-1.07691	0.0211091	0.463149	1.02063	0.576709	0.892004	1.03864	0.119782	0.766615	1.00246	0.935513	0.998643	-1.05227	0.190459	0.800568
ILMN_2748837	Aco2	black	16.6072		1.02105	0.585427	0.999829	-1.01171	0.533105	0.921465	-1.03406	0.262417	0.93521	-1.01539	0.582866	0.894006	-1.01277	0.752281	0.988275	-1.06578	0.00577065	0.25417	-1.02541	0.440192	0.892668
ILMN_1252335	Agpat6	black	11.846		1.03299	0.478881	0.999829	1.00554	0.889383	0.989791	-1.02554	0.458711	0.998685	-1.0276	0.411329	0.82543	-1.00631	0.821502	0.991587	-1.05633	0.0283759	0.518013	-1.03132	0.268267	0.839192
ILMN_3123473	Aldh18a1	black	11.0994		1.04613	0.0289345	0.920889	1.00841	0.616825	0.943676	-1.01471	0.511297	0.998685	-1.0146	0.382483	0.812033	1.04079	0.0751631	0.680979	1.01366	0.409479	0.992541	1.01082	0.657503	0.941204
ILMN_1222503	Alg5	black	11.3154	rs13460336	1.03017	0.531988	0.999829	1.019	0.484717	0.90464	1.00133	0.950981	0.998685	1.00416	0.860622	0.977504	1.06696	0.0187512	0.416372	-1.01193	0.547053	0.998643	1.03206	0.191219	0.80103
ILMN_2983714	Apitd1	black	2.07241		-1.00898	0.691454	0.999829	1.01239	0.408144	0.875644	1.03039	0.0467159	0.599156	-1.00792	0.686256	0.928728	1.02737	0.267267	0.910469	1.02474	0.117011	0.796187	1.03698	0.218226	0.815517
ILMN_1254562	Atp13a2	black	4.49941	rs4232381	1.0137	0.732325	0.999829	-1.00482	0.852285	0.98345	1.0281	0.288835	0.950801	1.04795	0.0365131	0.404307	1.0099	0.718879	0.985796	1.02848	0.258269	0.946165	-1.03428	0.31149	0.858613
ILMN_2450031	Atp2a2	black	10.6239		-1.03368	0.577132	0.999829	-1.14548	0.00495528	0.226504	-1.00709	0.845213	0.998685	-1.00192	0.952233	0.993307	-1.00686	0.87302	0.996052	1.01908	0.714657	0.998643	-1.02847	0.402826	0.882617
ILMN_2645620	Bcap29	black	7.48894	rs3091139	-1.04775	0.432432	0.999829	1.02876	0.36083	0.858425	1.0332	0.384489	0.983979	1.02384	0.345442	0.790928	1.02796	0.418735	0.946077	-1.00502	0.903857	0.998643	1.09202	0.0276648	0.494039
ILMN_2706051	Ccdc47	black	8.85021	rs27010844	1.06072	0.284998	0.999829	-1.04912	0.252243	0.792211	-1.06809	0.0255987	0.492423	-1.00825	0.812766	0.966843	-1.03975	0.279984	0.919159	-1.00442	0.89536	0.998643	1.07116	0.0526637	0.618908
ILMN_2657790	Cdkl2	black	7.25022		1.00491	0.88927	0.999829	1.02163	0.442188	0.887323	1.01378	0.44828	0.997492	-1.01913	0.299614	0.764525	1.01491	0.598912	0.973835	1.00708	0.737734	0.998643	1.05947	0.0284403	0.497762
ILMN_1244993	Cep131	black	7.95042	rs27013836	1.03497	0.16059	0.999829	1.02523	0.107094	0.658599	1.00045	0.981832	0.998685	1.01244	0.485171	0.854706	1.05335	0.00849174	0.292272	1.03714	0.0517141	0.632696	-1.01422	0.505993	0.909026
ILMN_2621847	Cib1	black	6.97395		1.03464	0.0781834	0.999829	1.00163	0.942325	0.994506	1.00995	0.501845	0.998685	1.01154	0.609591	0.906848	1.05574	0.0388207	0.550097	1.0147	0.483001	0.998643	1.04728	0.155792	0.772671
ILMN_1214793	Commd5	black	7.47408	rs50560932	-1.02718	0.320854	0.999829	-1.03582	0.0658359	0.565888	-1.04035	0.0491556	0.607185	-1.02677	0.243502	0.720169	-1.02773	0.293989	0.927293	-1.03843	0.153701	0.843944	-1.02309	0.324798	0.862443
ILMN_1228232	Cpe	black	20.8727		1.04567	0.601558	0.999829	-1.10733	0.119186	0.679057	1.01412	0.854106	0.998685	1.11696	0.0101676	0.23937	-1.03304	0.565014	0.967822	1.0768	0.31974	0.977948	1.0447	0.452532	0.893813
ILMN_3120454	Creb1	black	1.66034		1.01187	0.669726	0.999829	-1.01847	0.238122	0.784918	1.01583	0.156193	0.843319	1.01244	0.504411	0.865418	1.01454	0.557295	0.966928	1.00558	0.741287	0.998643	1.05954	0.00329255	0.185593
ILMN_2875159	Csnk1g2	black	11.2777		1.03485	0.204215	0.999829	-1.02034	0.250519	0.791999	-1.01663	0.337148	0.969091	-1.01033	0.643684	0.917621	1.00533	0.792201	0.990289	1.04431	0.0382284	0.570606	-1.01523	0.580398	0.922351
ILMN_2712305	Dctn4	black	14.1124		-1.02419	0.531293	0.999829	1.06089	0.0364932	0.462694	-1.02268	0.515264	0.998685	-1.02915	0.360066	0.797654	1.00327	0.91253	0.997758	1.01951	0.596291	0.998643	1.0127	0.581372	0.922607
ILMN_1219898	Dnajc28	black	6.53633		-1.01953	0.46685	0.999829	1.03862	0.0779892	0.598422	1.00831	0.639252	0.998685	-1.01981	0.357434	0.797381	-1.02771	0.152948	0.816375	-1.04215	0.0239549	0.490335	1.00875	0.67566	0.94755
ILMN_1238838	Dtx3	black	10.3948		1.02206	0.734377	0.999829	-1.00418	0.955319	0.995573	1.00912	0.849158	0.998685	1.11145	0.0075558	0.209527	1.06605	0.0974677	0.725763	1.01908	0.580095	0.998643	-1.00555	0.871226	0.981413
ILMN_2684279	Edem2	black	10.2641		1.00725	0.829074	0.999829	1.01589	0.547105	0.924976	-1.04779	0.0473435	0.602138	-1.01689	0.533861	0.87935	-1.00948	0.728111	0.985796	-1.02497	0.498498	0.998643	-1.04545	0.268981	0.839192
ILMN_3139168	Eef1d	black	6.37807		1.00164	0.936082	0.999829	-1.02369	0.11417	0.673841	-1.02581	0.175841	0.868663	-1.01337	0.375145	0.807027	-1.02681	0.0885919	0.710458	-1.0469	0.00839153	0.298054	-1.01702	0.2085	0.811305
ILMN_2715215	Eif2b5	black	7.41929		1.02107	0.292952	0.999829	-1.00685	0.753758	0.96906	1.00323	0.885364	0.998685	1.00257	0.905009	0.985641	1.00207	0.942744	0.997758	-1.03336	0.0315263	0.541179	1.00251	0.88994	0.982565
ILMN_2774163	Eif3d	black	23.6959		1.00576	0.931067	0.999829	1.08082	0.00123953	0.109347	1.02571	0.53612	0.998685	-1.01029	0.780486	0.957035	-1.00374	0.87401	0.996052	-1.04694	0.244816	0.936846	-1.03174	0.121101	0.745122
ILMN_2743837	Eri3	black	6.08272		1.0324	0.306992	0.999829	-1.02665	0.184637	0.748832	1.03248	0.105734	0.76334	1.06333	0.0242758	0.343415	-1.01826	0.540398	0.964202	-1.00948	0.701061	0.998643	-1.00122	0.938147	0.992158
ILMN_2701855	Fahd2a	black	7.39856		-1.08058	0.0208074	0.877471	-1.04748	0.268503	0.802791	-1.03768	0.140813	0.81929	-1.0352	0.287734	0.753556	-1.06628	0.0661072	0.653137	-1.06416	0.0750265	0.714814	-1.05408	0.217991	0.815355
ILMN_2962747	Fzr1	black	26.2575		1.00536	0.93546	0.999829	-1.00405	0.920441	0.993567	1.03388	0.325092	0.967027	1.01935	0.47883	0.852369	1.08309	0.0488991	0.593567	1.01524	0.565805	0.998643	1.02914	0.386324	0.876321
ILMN_1225226	Gart	black	10.2815		1.00412	0.896389	0.999829	-1.04325	0.0117668	0.305649	-1.00665	0.637273	0.998685	1.01938	0.402987	0.821417	1.02235	0.321186	0.930768	-1.00821	0.650436	0.998643	1.03166	0.0813928	0.683581
ILMN_2982097	Gatad1	black	1.66786		-1.0433	0.128567	0.999829	-1.0669	0.0139923	0.325164	-1.00475	0.814686	0.998685	1.02589	0.190389	0.67435	1.01201	0.60543	0.974888	1.02037	0.372985	0.989763	-1.01857	0.449483	0.893525
ILMN_2683528	Gdpd1	black	14.6623		1.0154	0.753409	0.999829	1.03269	0.386998	0.867837	1.00016	0.996637	0.998998	-1.07827	0.0179994	0.302258	1.02163	0.470715	0.952411	1.01484	0.635963	0.998643	1.04065	0.199678	0.80462
ILMN_2621472	Get4	black	18.1896		1.09111	0.00389486	0.465423	-1.00771	0.773118	0.971689	1.00535	0.842979	0.998685	1.04167	0.145788	0.625423	1.05028	0.0919294	0.715934	-1.01197	0.643277	0.998643	-1.00807	0.81119	0.973015
ILMN_2549903	Gnaq	black	9.61521	rs39417134	-1.00258	0.962661	0.999829	-1.06751	0.0343439	0.450164	1.0126	0.668542	0.998685	-1.01402	0.562858	0.886585	-1.05177	0.11611	0.764693	1.01349	0.674792	0.998643	1.02485	0.443243	0.893129
ILMN_1255423	Gpaa1	black	3.14576		-1.00588	0.776317	0.999829	1.00146	0.946469	0.994632	-1.01402	0.334714	0.969091	-1.00167	0.912522	0.988006	1.04111	0.0122134	0.347325	1.01856	0.198852	0.892663	1.00298	0.853361	0.979022
ILMN_2659160	Hdac5	black	13.4685	rs27008943	-1.00139	0.968991	0.999829	-1.05435	0.0440753	0.493886	-1.00052	0.985303	0.998685	1.01539	0.519531	0.872647	1.01167	0.762964	0.989489	1.01096	0.643271	0.998643	-1.01889	0.56463	0.916754
ILMN_2789089	Hpcal1	black	8.24255		1.05011	0.185752	0.999829	1.01463	0.577856	0.934588	1.07674	0.00319336	0.203852	1.07034	0.123213	0.595538	-1.04651	0.411766	0.945564	1.01433	0.697295	0.998643	1.02574	0.353355	0.867029
ILMN_3158500	Hs6st1	black	3.05946		-1.00226	0.955496	0.999829	-1.00067	0.974804	0.996239	-1.03484	0.0425645	0.578862	-1.01749	0.373422	0.80667	-1.00251	0.937073	0.997758	-1.0234	0.368181	0.989763	-1.03885	0.269405	0.839298
ILMN_3146224	Iars2	black	6.06758		1.0416	0.0374998	0.958932	-1.00837	0.477336	0.901845	-1.00252	0.823491	0.998685	-1.01126	0.54124	0.881735	-1.02869	0.224816	0.885382	-1.00592	0.745173	0.998643	1.00741	0.767005	0.965669
ILMN_2642063	Ict1	black	12.0994		-1.04068	0.123542	0.999829	1.0129	0.490007	0.906054	1.0094	0.550181	0.998685	1.00743	0.703338	0.934822	1.00396	0.83902	0.993423	-1.03122	0.0123856	0.358798	-1.03518	0.0895014	0.696088
ILMN_1214071	Ifitm1	black	7.44206		-1.04496	0.240643	0.999829	1.00178	0.933225	0.994383	-1.01085	0.547871	0.998685	-1.05705	0.00144522	0.0995732	-1.00642	0.745148	0.986949	-1.01055	0.529503	0.998643	1.00402	0.868354	0.980877
ILMN_1253294	Ikbkap	black	4.74769		-1.00729	0.831289	0.999829	1.04548	0.100795	0.645246	1.01397	0.628862	0.998685	1.03465	0.0450282	0.429935	1.01803	0.438193	0.948414	-1.00665	0.791111	0.998643	1.02401	0.464056	0.898703
ILMN_1219113	Ing1	black	1.33427	rs36510391	1.01826	0.497048	0.999829	1.02912	0.138986	0.704765	1.0197	0.224071	0.921943	1.04217	0.0393608	0.414236	-1.03317	0.0906236	0.714125	1.00748	0.661249	0.998643	-1.00137	0.946025	0.993743
ILMN_2584558	Inpp5k	black	7.11747		1.01327	0.526204	0.999829	-1.02542	0.137977	0.704765	1.02226	0.0645625	0.655442	1.00174	0.921689	0.988981	-1.00144	0.933307	0.997758	-1.01396	0.515516	0.998643	1.04785	0.023851	0.472544
ILMN_2692262	Kdsr	black	3.81558		-1.02308	0.367871	0.999829	1.06151	0.0456197	0.499868	1.01512	0.499043	0.998685	-1.01228	0.599002	0.901037	1.00873	0.732965	0.985796	1.00882	0.649605	0.998643	1.03943	0.1147	0.736892
ILMN_2647921	Kif1b	black	2.93536		-1.01594	0.481216	0.999829	1.00773	0.625074	0.946203	-1.00815	0.595137	0.998685	-1.01556	0.335255	0.784839	-1.03083	0.119609	0.766615	-1.03125	0.0180258	0.431841	1.01407	0.346285	0.865241
ILMN_2815479	L3mbtl3	black	5.42169		-1.01713	0.533996	0.999829	-1.03019	0.218499	0.77637	-1.00813	0.492612	0.998685	1.01457	0.423879	0.832623	-1.04823	0.0369087	0.539438	1.00714	0.736152	0.998643	-1.00409	0.840872	0.97596
ILMN_2590034	Ltbp4	black	4.88539	rs37938315	1.06233	0.0906621	0.999829	-1.00955	0.552611	0.926399	-1.00076	0.964696	0.998685	1.02934	0.278153	0.748287	1.06684	0.00192914	0.147825	1.01858	0.377169	0.989763	-1.00928	0.708207	0.957968
ILMN_2659644	Map2k3	black	8.7744		-1.01523	0.635666	0.999829	-1.03889	0.0478236	0.505616	1.01242	0.407445	0.99183	1.01721	0.336429	0.784946	1.00935	0.659149	0.981416	1.00726	0.674309	0.998643	-1.01182	0.665705	0.9448
ILMN_2848583	Mtch2	black	5.95285		1.0093	0.756248	0.999829	1.01924	0.364805	0.859434	1.01843	0.325804	0.967936	1.01209	0.612055	0.907322	1.03599	0.153615	0.816375	1.02004	0.401493	0.990464	1.05053	0.0436811	0.568817
ILMN_1228920	NA	black	14.929	rs30873876	-1.02307	0.30159	0.999829	1.04263	0.0102438	0.294785	1.00688	0.722417	0.998685	-1.00351	0.865226	0.978372	-1.0257	0.32748	0.930768	-1.00356	0.852816	0.998643	-1.00167	0.942467	0.992941
ILMN_2496121	NA	black	1.65117		1.02148	0.372566	0.999829	-1.03438	0.0318239	0.441597	1.01109	0.605629	0.998685	1.0013	0.955461	0.994267	1.00548	0.850082	0.994469	-1.03909	0.0949582	0.759168	1.0086	0.694353	0.951975
ILMN_2599145	Nat9	black	1.23721		1.01327	0.540683	0.999829	1.0285	0.140348	0.704765	1.03159	0.0289409	0.51765	1.01401	0.265772	0.736732	1.01952	0.194627	0.861243	1.01529	0.416365	0.993351	1.02817	0.137669	0.761618
ILMN_1253999	Nelfe	black	13.2481		1.04244	0.136118	0.999829	1.01094	0.632933	0.949125	1.01629	0.537976	0.998685	1.01269	0.641836	0.917384	1.05254	0.00416782	0.206294	1.0296	0.134748	0.82515	1.03582	0.276581	0.840282
ILMN_1218384	Nfic	black	5.09784		1.00006	0.99821	0.999829	-1.00797	0.755136	0.969244	-1.03213	0.0387925	0.566072	-1.00037	0.982583	0.997452	1.0063	0.770781	0.99002	1.01396	0.380936	0.989763	-1.01503	0.55879	0.915608
ILMN_1221067	Nme1	black	14.31	rs13472856	1.03262	0.411165	0.999829	-1.03468	0.46852	0.897514	1.01386	0.674956	0.998685	1.00668	0.755139	0.950186	1.04983	0.267167	0.910469	1.02895	0.402764	0.990464	1.07387	0.0212466	0.455934
ILMN_2835461	Noa1	black	11.2598	rs37235550	-1.02786	0.323983	0.999829	1.03056	0.269707	0.803322	1.00619	0.812238	0.998685	-1.05734	0.0486585	0.441454	-1.01164	0.669789	0.982088	-1.01786	0.473306	0.998643	-1.01835	0.464779	0.899448
ILMN_3085126	Nr1h2	black	3.78821		-1.0008	0.971603	0.999829	-1.00341	0.859661	0.983934	-1.0144	0.231997	0.924899	1.01298	0.385051	0.812522	-1.03168	0.0407814	0.558592	-1.02622	0.123819	0.809093	-1.02782	0.138244	0.762173
ILMN_2837226	Nudcd3	black	9.11995		1.00004	0.998886	0.999829	1.01332	0.426541	0.883677	-1.00193	0.903643	0.998685	1.0139	0.429716	0.835473	-1.0038	0.833476	0.993129	1.04433	0.00156799	0.123752	-1.00714	0.761282	0.964567
ILMN_2750402	Nudt19	black	4.19823		-1.01579	0.68725	0.999829	1.01933	0.589701	0.937807	1.05192	0.0772874	0.697518	1.06489	0.144571	0.624528	1.02365	0.591316	0.971333	1.01373	0.789798	0.998643	1.09804	0.0261942	0.485397
ILMN_2712280	Ormdl3	black	13.1227		1.00983	0.795619	0.999829	-1.00439	0.871086	0.985846	-1.01308	0.613971	0.998685	-1.05423	0.0102224	0.23937	-1.0235	0.413198	0.945564	-1.02348	0.401669	0.990464	1.01239	0.606791	0.932111
ILMN_3126277	Palmd	black	16.4654	rs47552089	-1.03419	0.634778	0.999829	1.03556	0.344889	0.852332	1.02067	0.490815	0.998685	-1.02077	0.394127	0.815999	-1.03316	0.369115	0.937235	-1.10523	0.00738258	0.280174	-1.00522	0.944199	0.993197
ILMN_1232402	Pcyt1b	black	6.42566		-1.01322	0.671036	0.999829	-1.01136	0.365572	0.859434	1.00503	0.753935	0.998685	-1.0109	0.537846	0.880763	-1.01999	0.402517	0.943855	-1.03745	0.0472631	0.618726	-1.01636	0.475529	0.902429
ILMN_3004553	Pfkm	black	9.66054		1.01178	0.817604	0.999829	-1.07364	0.169989	0.733469	-1.00937	0.802219	0.998685	-1.00706	0.86782	0.978372	1.05696	0.27976	0.918969	1.06734	0.0280684	0.518013	-1.04606	0.343681	0.865241
ILMN_2689025	Pi4k2a	black	10.4429		1.05884	0.345877	0.999829	-1.03914	0.232677	0.782611	-1.01197	0.620001	0.998685	1.03768	0.281717	0.750225	1.05595	0.0556305	0.617058	1.01998	0.54969	0.998643	-1.07441	0.0406359	0.554317
ILMN_2775937	Plat	black	5.59685	rs8269661	-1.00603	0.854404	0.999829	1.0043	0.868545	0.985124	1.00691	0.771699	0.998685	1.07999	0.00933693	0.230435	1.01587	0.496069	0.954998	1.03313	0.226212	0.922481	1.04805	0.189491	0.800568
ILMN_2724795	Ppp5c	black	15.1137		-1.01192	0.691824	0.999829	-1.04506	0.0117499	0.305649	-1.01643	0.329162	0.969091	-1.02572	0.372713	0.806444	-1.05889	0.0750674	0.680922	1.00527	0.826217	0.998643	1.00201	0.942041	0.992888
ILMN_2948712	Prmt3	black	6.47784		-1.0138	0.631263	0.999829	1.03544	0.311416	0.829289	1.01335	0.666919	0.998685	-1.05366	0.0489231	0.44206	-1.00139	0.962961	0.997758	-1.00951	0.665551	0.998643	-1.00285	0.889496	0.982565
ILMN_2934532	Prpf19	black	13.0199		1.04291	0.448095	0.999829	1.10626	0.0212637	0.383665	1.01463	0.723192	0.998685	-1.02565	0.430207	0.835473	1.05599	0.127107	0.7783	1.05283	0.235827	0.928285	-1.09969	0.0559347	0.626453
ILMN_1228630	Psmd4	black	18.5038		1.00323	0.96747	0.999829	1.0757	0.0438169	0.492984	-1.01856	0.563043	0.998685	-1.02309	0.486968	0.854706	1.0316	0.309126	0.930696	1.03017	0.316974	0.976042	-1.01457	0.555935	0.915225
ILMN_2630438	Psmd7	black	5.01386		-1.02262	0.594663	0.999829	1.03792	0.113672	0.673841	-1.02058	0.568702	0.998685	-1.0804	0.0218585	0.325298	-1.00917	0.779636	0.990289	-1.01153	0.666657	0.998643	-1.02028	0.395417	0.879711
ILMN_1214450	Qrsl1	black	7.52883	rs45826349	1.01773	0.75355	0.999829	-1.01236	0.556887	0.927693	-1.00421	0.875445	0.998685	-1.06712	0.0177935	0.300231	1.00379	0.910016	0.997758	-1.01465	0.55	0.998643	1.03841	0.243056	0.828581
ILMN_1216295	Rad23a	black	3.7897		1.00987	0.675967	0.999829	-1.00604	0.77025	0.970889	1.00593	0.682005	0.998685	-1.00464	0.734125	0.945334	1.03378	0.0146714	0.372296	-1.01012	0.542892	0.998643	1.02954	0.118595	0.742336
ILMN_2671794	Rell2	black	11.7709		1.04131	0.193485	0.999829	-1.05042	0.0224193	0.390084	1.00484	0.737047	0.998685	1.01492	0.497671	0.860675	1.00591	0.822649	0.991587	1.0308	0.276156	0.953724	1.03633	0.447675	0.893525
ILMN_2744356	Rplp0	black	13.1212	rs33043491	1.04507	0.0267031	0.920808	1.00199	0.90176	0.990681	1.00692	0.654542	0.998685	-1.0089	0.581941	0.893785	1.01944	0.261895	0.905352	-1.02839	0.0841004	0.726261	-1.01566	0.287523	0.848123
ILMN_2628281	Scly	black	5.87056	rs46574246	-1.01516	0.552929	0.999829	-1.00262	0.860202	0.983934	-1.00457	0.725602	0.998685	-1.01271	0.450612	0.839725	1.00589	0.769666	0.99002	-1.00615	0.689761	0.998643	-1.0438	0.0322345	0.51783
ILMN_2958067	Sertm1	black	11.7339		1.01421	0.687051	0.999829	1.01153	0.396296	0.871637	-1.00179	0.920017	0.998685	1.05378	0.0188621	0.307118	-1.04701	0.195999	0.861243	1.03277	0.277122	0.954273	-1.01148	0.808606	0.972767
ILMN_2658208	Setd8	black	8.5386		-1.00386	0.886961	0.999829	-1.01892	0.121651	0.682608	-1.00489	0.691376	0.998685	1.0046	0.77548	0.955355	-1.01719	0.29997	0.930441	-1.01788	0.169182	0.860466	-1.03758	0.0429844	0.566215
ILMN_1255256	Sgcb	black	2.77982		-1.04163	0.165683	0.999829	-1.02874	0.228527	0.779606	-1.04467	0.0281681	0.514676	-1.03704	0.0863285	0.53656	-1.01239	0.518486	0.959995	1.00192	0.940989	0.998643	-1.03281	0.183053	0.800293
ILMN_2972855	Slc25a12	black	6.13376	rs28322609	1.11049	0.00760361	0.62877	1.00839	0.807717	0.976211	1.06631	0.112137	0.772045	1.07592	0.0676436	0.494193	1.031	0.444473	0.948414	1.01955	0.481411	0.998643	-1.00793	0.845008	0.976473
ILMN_1258914	Slc6a15	black	14.6753	rs47586072	1.01018	0.864584	0.999829	-1.00307	0.93922	0.994496	1.06487	0.0253997	0.492423	1.03598	0.192583	0.677867	1.00193	0.976371	0.997758	1.02921	0.549467	0.998643	1.05212	0.226296	0.81747
ILMN_1220023	Snhg10	black	25.0565		1.02375	0.59431	0.999829	1.05927	0.0305696	0.434425	1.03816	0.213039	0.909196	-1.05021	0.0639147	0.486456	-1.02773	0.376988	0.939886	-1.00271	0.909671	0.998643	-1.02153	0.368221	0.870005
ILMN_2736848	Snx16	black	4.84231		-1.00982	0.847577	0.999829	-1.05047	0.18609	0.750976	1.01788	0.559552	0.998685	-1.06791	0.0148591	0.276071	-1.0201	0.604594	0.974849	1.02781	0.518718	0.998643	1.00689	0.791746	0.971196
ILMN_1250665	St5	black	11.0909		-1.01517	0.69149	0.999829	1.00127	0.95068	0.995573	-1.04111	0.0492319	0.607185	1.00027	0.993761	0.999537	-1.02275	0.539812	0.964124	-1.01887	0.43727	0.995723	-1.00817	0.812003	0.973015
ILMN_2591570	Stk11	black	4.00067		-1.00956	0.686409	0.999829	-1.02233	0.179865	0.744029	-1.03532	0.0356118	0.552262	1.0115	0.55943	0.885079	1.02778	0.229305	0.887699	-1.01337	0.545616	0.998643	-1.00073	0.976862	0.997307
ILMN_2826161	Taf12	black	8.05836		-1.00541	0.830579	0.999829	-1.01442	0.538271	0.923603	-1.05073	0.00712905	0.28382	-1.02879	0.222673	0.706658	-1.01605	0.518551	0.959995	-1.00787	0.715545	0.998643	-1.01932	0.444784	0.893129
ILMN_3162771	Taf1d	black	5.98671		-1.00633	0.815642	0.999829	1.04619	0.000844534	0.0935743	-1.00405	0.809155	0.998685	-1.00127	0.947383	0.992056	1.01904	0.419783	0.946077	-1.01008	0.619016	0.998643	-1.00127	0.951913	0.993892
ILMN_2824723	Timm10b	black	6.53416		1.00652	0.776115	0.999829	1.01255	0.541345	0.924109	-1.00271	0.862042	0.998685	1.05696	0.0129635	0.261132	-1.00043	0.975698	0.997758	1.00281	0.909284	0.998643	1.00218	0.916853	0.989383
ILMN_2780322	Tkt	black	2.66596		1.02362	0.329857	0.999829	-1.01757	0.264454	0.801536	-1.00883	0.475512	0.998685	-1.01219	0.451798	0.840151	-1.00719	0.574984	0.969283	1.00316	0.824745	0.998643	1.04155	0.00690703	0.26808
ILMN_2730714	Tmbim4	black	14.4777		-1.01701	0.784907	0.999829	-1.04151	0.233536	0.782998	-1.03736	0.420885	0.993164	-1.08583	0.0372893	0.406853	-1.01314	0.731258	0.985796	-1.04123	0.431675	0.99443	1.01993	0.612985	0.933715
ILMN_2799217	Tmem216	black	4.67994		1.02909	0.379386	0.999829	-1.05136	0.0235596	0.399889	-1.00851	0.647295	0.998685	-1.01844	0.408191	0.824235	1.00499	0.822405	0.991587	-1.019	0.318632	0.97733	1.00712	0.748647	0.963447
ILMN_1260536	Trappc10	black	2.65792		-1.04211	0.125399	0.999829	1.02331	0.380203	0.864298	1.00827	0.813816	0.998685	1.02126	0.403033	0.821417	1.00572	0.824603	0.991587	1.06776	0.0479705	0.619268	-1.01027	0.740725	0.962919
ILMN_2498478	Ttc3	black	4.74932		-1.02188	0.670986	0.999829	1.00464	0.929599	0.994251	-1.05827	0.0416584	0.577857	1.00309	0.889942	0.982978	1.0013	0.977819	0.997758	-1.03018	0.447344	0.996166	-1.04248	0.214974	0.814451
ILMN_2660386	Ttll12	black	1.87675		-1.02866	0.275869	0.999829	-1.02814	0.0498859	0.512171	1.00069	0.959973	0.998685	1.01252	0.50108	0.862831	1.00122	0.938619	0.997758	-1.00936	0.53001	0.998643	-1.01233	0.401231	0.882454
ILMN_3112873	Txnip	black	2.78502		-1.01179	0.575163	0.999829	-1.00818	0.492827	0.907414	1.03962	0.00157171	0.138554	-1.00855	0.504302	0.865418	1.00068	0.94959	0.997758	1.00533	0.723603	0.998643	1.02468	0.146873	0.767723
ILMN_1244631	Ugp2	black	14.4422		-1.01699	0.725753	0.999829	1.00641	0.824512	0.979961	-1.02242	0.315887	0.962881	-1.07596	0.00118407	0.0898709	-1.03128	0.233723	0.890775	-1.02155	0.425186	0.993394	-1.04074	0.190378	0.800568
ILMN_3142224	Uqcr10	black	8.36585		1.00003	0.999561	0.999829	-1.01661	0.818483	0.978997	1.01617	0.605382	0.998685	-1.03971	0.415704	0.829172	1.07779	0.0089087	0.297836	1.02518	0.453028	0.99678	1.02872	0.46567	0.899968
ILMN_1213862	Usp19	black	26.1487		-1.00361	0.946676	0.999829	-1.00196	0.920186	0.993567	-1.00112	0.972055	0.998685	1.00658	0.828252	0.969867	1.07789	0.0166728	0.392481	1.02554	0.264453	0.94871	-1.00694	0.851325	0.978299
ILMN_1236828	Usp20	black	18.4882		1.03093	0.436849	0.999829	1.017	0.624616	0.946203	-1.00537	0.862436	0.998685	1.01421	0.529003	0.876879	1.07572	0.0154788	0.379381	-1.03204	0.180815	0.874183	1.00812	0.681503	0.948274
ILMN_2750789	Utp6	black	6.80225		-1.02673	0.30356	0.999829	-1.01825	0.353948	0.857624	1.00851	0.725108	0.998685	-1.01379	0.478579	0.852369	-1.03535	0.2018	0.86441	-1.06845	0.023414	0.484741	-1.02943	0.290909	0.849823
ILMN_2475585	Vdac1	black	14.2357		1.02848	0.46509	0.999829	-1.01745	0.470336	0.897514	1.0034	0.896923	0.998685	1.05274	0.020719	0.319158	1.01429	0.631001	0.978649	1.02324	0.253476	0.942185	1.03208	0.331021	0.864012
ILMN_2767635	Vmp1	black	3.54324		-1.01522	0.771617	0.999829	-1.05708	0.170106	0.733469	1.00775	0.818549	0.998685	-1.00251	0.923153	0.989439	-1.01035	0.78945	0.990289	-1.00019	0.994724	0.999955	-1.12093	0.00249707	0.158698
ILMN_3156343	Wars	black	9.59679		1.00914	0.652781	0.999829	-1.0399	0.0102802	0.294785	-1.00792	0.499707	0.998685	-1.03286	0.0500007	0.446377	-1.00258	0.909707	0.997758	-1.03081	0.179641	0.874183	-1.00973	0.567979	0.917414
ILMN_2845839	Zfp763	black	4.46887		-1.01481	0.741906	0.999829	-1.01295	0.481547	0.902972	-1.00505	0.857256	0.998685	-1.10401	0.010919	0.24666	1.01376	0.73398	0.985796	1.00528	0.83868	0.998643	1.02954	0.354924	0.867029
ILMN_2670313	0610010F05Rik	black	8.52149	rs13461229	-1.02026	0.483135	0.999829	-1.00382	0.796027	0.973983	1.00118	0.908274	0.998685	1.01646	0.225509	0.70815	-1.00672	0.724021	0.985796	1.03169	0.0872365	0.73515	1.03597	0.0647732	0.648219
ILMN_2761181	1700021F05Rik	black	2.34009		-1.02334	0.551578	0.999829	1.00207	0.954333	0.995573	-1.01777	0.574947	0.998685	-1.0541	0.132893	0.610973	1.02288	0.609324	0.97573	-1.02387	0.362988	0.989763	-1.03351	0.495553	0.904841
ILMN_1247760	2210016L21Rik	black	3.17264		1.05673	0.115281	0.999829	-1.00908	0.782822	0.972629	1.04186	0.240823	0.929882	1.0181	0.360484	0.797654	1.0244	0.64876	0.980129	1.04344	0.327161	0.980955	-1.01147	0.72566	0.96094
ILMN_2519030	2610001J05Rik	black	3.81118		1.02129	0.347088	0.999829	1.01172	0.458154	0.89518	-1.00362	0.765865	0.998685	1.00015	0.991655	0.99893	1.02378	0.0753938	0.681315	1.01551	0.249498	0.93944	1.00079	0.962549	0.996071
ILMN_1253452	9530068E07Rik	black	13.7204	rs26977447	1.01828	0.560618	0.999829	-1.01854	0.564848	0.93002	-1.00543	0.827125	0.998685	-1.04614	0.166316	0.650504	1.01753	0.599155	0.973835	-1.00426	0.868794	0.998643	1.015	0.557302	0.915225
ILMN_2493544	A530017D24Rik	black	5.90911		-1.01998	0.252831	0.999829	-1.02523	0.067544	0.570633	1.00693	0.559805	0.998685	1.00128	0.923038	0.989387	1.01815	0.284439	0.921975	1.0121	0.444989	0.996064	1.0299	0.0923835	0.699416
ILMN_2925281	Abcd3	black	2.10135	rs13466140 rs50442120 rs30270755 rs13466141	1.02703	0.695529	0.999829	1.05374	0.428122	0.884242	1.00939	0.879793	0.998685	1.04593	0.478673	0.852369	1.09242	0.238604	0.895278	1.12482	0.0786977	0.716389	1.08139	0.229631	0.820198
ILMN_2728697	Actr1a	black	13.4002	rs49423269	1.10107	0.0911221	0.999829	1.08337	0.148587	0.715555	-1.0139	0.81365	0.998685	-1.04199	0.476124	0.851519	1.04799	0.419345	0.946077	1.02998	0.519906	0.998643	1.01593	0.72364	0.960898
ILMN_2705097	Adat2	black	2.01268	rs47370784	1.01283	0.566646	0.999829	1.01539	0.352008	0.856921	1.01242	0.372269	0.980144	1.00424	0.815152	0.967168	1.00884	0.553608	0.966868	1.02866	0.10013	0.768244	1.01375	0.341104	0.865241
ILMN_1237504	Adnp2	black	8.69869		-1.01047	0.715446	0.999829	-1.01848	0.421024	0.880976	-1.00104	0.954158	0.998685	1.00829	0.642883	0.917621	-1.03424	0.241352	0.896133	-1.00273	0.901576	0.998643	1.01335	0.524864	0.911673
ILMN_2746000	Ahsa2	black	3.50225		1.01763	0.246483	0.999829	1.00557	0.734193	0.968654	-1.00556	0.643248	0.998685	1.00406	0.758554	0.951503	1.01339	0.457524	0.94933	1.01612	0.284766	0.954273	-1.00507	0.800773	0.971616
ILMN_3162431	AI846148	black	10.9542		1.02579	0.491598	0.999829	1.00462	0.811331	0.976969	1.02194	0.112573	0.772213	1.03006	0.0865799	0.536644	1.01789	0.45582	0.94933	1.0318	0.157176	0.847606	1.01514	0.454376	0.894839
ILMN_1249197	Akap2	black	9.71973		1.00224	0.947443	0.999829	-1.00171	0.924979	0.994233	-1.0255	0.0912886	0.7368	1.00811	0.617715	0.908833	1.00217	0.93373	0.997758	1.01556	0.495077	0.998643	1.00185	0.928538	0.991553
ILMN_3147135	Akr1a1	black	13.1434		1.02513	0.748206	0.999829	-1.09648	0.26849	0.802791	1.03189	0.474248	0.998685	1.06145	0.208953	0.694592	-1.01852	0.726069	0.985796	1.01996	0.631641	0.998643	1.06304	0.209958	0.811305
ILMN_2925350	Aldh3a2	black	16.3347	rs26988222 rs8239393	-1.02239	0.716203	0.999829	1.05244	0.167787	0.732895	1.01194	0.56591	0.998685	-1.01213	0.672387	0.925041	1.00435	0.925299	0.997758	-1.03972	0.161176	0.851501	1.03391	0.348186	0.865394
ILMN_2609495	Alg9	black	2.54465		1.01493	0.543583	0.999829	-1.03141	0.119682	0.679281	1.00791	0.5491	0.998685	1.0203	0.142595	0.62229	-1.0062	0.646777	0.980129	-1.01131	0.478567	0.998643	-1.00656	0.650112	0.941121
ILMN_1241171	Anxa3	black	3.69978		-1.02762	0.398646	0.999829	-1.05149	0.0734217	0.586118	-1.04469	0.0898519	0.73156	-1.02749	0.189726	0.673064	-1.00231	0.932447	0.997758	-1.03049	0.12493	0.810015	-1.02383	0.390511	0.877728
ILMN_1244906	Ap1b1	black	29.8268	rs26916893 rs4222038 rs4222039	1.03925	0.359182	0.999829	1.03365	0.335974	0.846907	1.00892	0.760789	0.998685	1.02201	0.439487	0.838062	1.03316	0.246082	0.8979	1.02209	0.460082	0.99678	1.01184	0.756005	0.964567
ILMN_3143246	Ap2a1	black	22.7849		-1.02006	0.715618	0.999829	-1.05167	0.141533	0.704765	-1.03077	0.312056	0.961967	1.04096	0.163155	0.647624	1.04626	0.429271	0.946206	1.03697	0.33481	0.982887	-1.04186	0.346082	0.865241
ILMN_1244074	Ap3s2	black	12.0126		1.0227	0.533292	0.999829	1.00507	0.77202	0.971689	-1.01733	0.34341	0.973011	1.01421	0.446853	0.838384	-1.00032	0.988086	0.998165	-1.01126	0.641183	0.998643	1.01148	0.609548	0.932887
ILMN_2660110	Apba3	black	12.6408		-1.00157	0.942957	0.999829	-1.00163	0.934599	0.994383	-1.01926	0.187554	0.880676	-1.01646	0.312981	0.774231	-1.01024	0.654994	0.980735	-1.00851	0.5972	0.998643	1.0088	0.712197	0.958766
ILMN_2850450	Apbb2	black	14.2349		-1.00727	0.777123	0.999829	-1.0353	0.180096	0.744029	-1.02056	0.465362	0.998685	1.00394	0.871053	0.97872	-1.0195	0.429087	0.946206	1.01431	0.630666	0.998643	1.00142	0.966472	0.996196
ILMN_1230252	Arfgef2	black	8.82761		-1.01592	0.48522	0.999829	1.01828	0.136852	0.704543	1.00356	0.750938	0.998685	1.01812	0.238833	0.717172	1.02496	0.161913	0.830819	1.02538	0.0974689	0.762681	1.01843	0.176944	0.796613
ILMN_2760548	Arhgef4	black	2.44895		-1.01153	0.811824	0.999829	1.01557	0.615231	0.943676	-1.0181	0.590459	0.998685	1.00236	0.941488	0.990941	1.03345	0.23338	0.890775	1.04473	0.304523	0.972385	-1.05518	0.123246	0.749287
ILMN_2680781	Arl8a	black	3.11944		-1.0764	0.303446	0.999829	-1.05671	0.208973	0.769312	-1.01716	0.678841	0.998685	1.0023	0.958051	0.995177	-1.08226	0.0990645	0.728813	-1.00113	0.981474	0.99971	1.0542	0.297876	0.853025
ILMN_2826709	Atad3a	black	12.0492		1.03423	0.354627	0.999829	1.00407	0.840841	0.980718	-1.01367	0.638828	0.998685	1.03789	0.123512	0.596401	1.00376	0.902833	0.997758	-1.00301	0.928199	0.998643	-1.0011	0.963551	0.996196
ILMN_1258929	Atat1	black	11.7814		1.02532	0.423689	0.999829	-1.01334	0.628111	0.946506	1.00785	0.644171	0.998685	1.01598	0.384603	0.812442	1.01864	0.551409	0.966693	-1.01177	0.647256	0.998643	1.02625	0.439816	0.892668
ILMN_1255644	Atn1	black	9.3424		1.0092	0.708054	0.999829	-1.00875	0.708218	0.961815	1.01155	0.514413	0.998685	1.0106	0.601032	0.90185	1.04713	0.105491	0.742335	1.01439	0.478659	0.998643	-1.03405	0.101033	0.714981
ILMN_1232762	Atox1	black	6.58725		-1.00893	0.899891	0.999829	1.06284	0.166861	0.732876	-1.0202	0.472806	0.998685	-1.00881	0.817121	0.967168	1.05867	0.166644	0.833102	1.01526	0.656338	0.998643	1.02806	0.491548	0.904841
ILMN_2598972	Atp5b	black	25.2369		-1.0642	0.42678	0.999829	-1.05208	0.237857	0.784918	-1.06884	0.0598125	0.639441	1.05863	0.0533864	0.459261	1.00024	0.994245	0.99927	1.01103	0.682683	0.998643	-1.01751	0.440084	0.892668
ILMN_2607547	Atp6ap1	black	16.7143		1.00784	0.906235	0.999829	1.04461	0.362726	0.858425	-1.00022	0.996023	0.998998	-1.03946	0.206831	0.692321	1.01077	0.794965	0.990429	1.01589	0.660313	0.998643	1.0348	0.22733	0.81747
ILMN_2939424	Atp6ap2	black	8.28195		1.07912	0.396286	0.999829	1.04988	0.511523	0.914735	1.01371	0.749601	0.998685	-1.03558	0.610378	0.907276	1.03361	0.522375	0.959995	-1.00897	0.810029	0.998643	1.03544	0.608686	0.932554
ILMN_2812935	Atp6v1h	black	23.0749		-1.03441	0.592979	0.999829	-1.00936	0.831652	0.980586	1.0032	0.950818	0.998685	1.01484	0.55359	0.884688	-1.00378	0.928814	0.997758	-1.01989	0.661186	0.998643	-1.0293	0.395927	0.880215
ILMN_2601118	Atpaf2	black	9.54127		1.02955	0.263396	0.999829	1.01789	0.320636	0.834764	-1.00427	0.751722	0.998685	1.00976	0.570068	0.890408	1.03709	0.140786	0.798696	1.02432	0.244466	0.936426	1.00331	0.881811	0.982277
ILMN_1257876	B4gat1	black	3.35792		-1.01023	0.747658	0.999829	1.00283	0.934891	0.994383	-1.00649	0.885029	0.998685	1.01857	0.575066	0.891924	-1.03461	0.413964	0.945564	-1.03129	0.326353	0.980955	1.0167	0.478014	0.902429
ILMN_2712018	Bag1	black	10.6582		1.03768	0.566277	0.999829	1.0368	0.278431	0.809905	-1.03609	0.368682	0.979163	-1.01301	0.701949	0.934558	-1.05919	0.090381	0.714125	-1.02243	0.454537	0.99678	-1.03856	0.210228	0.811305
ILMN_1249131	BC017158	black	20.4608	rs32115803	-1.03221	0.211133	0.999829	-1.00472	0.726574	0.967027	1.01206	0.245971	0.930932	1.00726	0.666695	0.922963	-1.00601	0.72478	0.985796	1.02076	0.224132	0.919993	1.00769	0.716016	0.959082
ILMN_2866752	Bcap29	black	9.76539		1.04647	0.417549	0.999829	1.00083	0.977048	0.996641	1.03164	0.500573	0.998685	1.00018	0.995066	0.999632	-1.02775	0.448577	0.948414	-1.00678	0.888061	0.998643	1.06208	0.136417	0.759557
ILMN_2805442	Cadm2	black	15.4909		-1.03571	0.308471	0.999829	-1.00417	0.877174	0.987552	-1.00408	0.808095	0.998685	1.0081	0.640459	0.915997	-1.03935	0.239982	0.896037	1.0133	0.612339	0.998643	1.0342	0.431327	0.890703
ILMN_1218433	Cand1	black	14.9558		-1.05622	0.248261	0.999829	-1.06145	0.071022	0.578018	-1.00535	0.814522	0.998685	-1.02476	0.428758	0.834961	-1.02213	0.415381	0.945564	-1.02254	0.27556	0.953264	1.02713	0.122255	0.747781
ILMN_1252356	Cand1	black	9.05713		-1.00058	0.983819	0.999829	-1.00897	0.708786	0.962168	-1.00757	0.740641	0.998685	-1.04294	0.13488	0.614599	-1.00821	0.792304	0.990289	1.01333	0.655689	0.998643	1.0008	0.972341	0.997017
ILMN_2999007	Casc3	black	12.8954		-1.00978	0.859689	0.999829	-1.00721	0.768194	0.970853	1.00031	0.993614	0.998685	1.00311	0.928812	0.990211	-1.01305	0.751952	0.988275	1.01594	0.594174	0.998643	1.03356	0.195774	0.801936
ILMN_1231762	Caskin1	black	16.8954		-1.0258	0.778922	0.999829	1.03896	0.509766	0.914659	-1.0153	0.844037	0.998685	-1.04596	0.331654	0.782696	1.04313	0.449034	0.948414	1.01281	0.816607	0.998643	-1.04236	0.51066	0.909272
ILMN_2944226	Ccdc124	black	1.83605	rs32916226	-1.01622	0.528953	0.999829	-1.01075	0.606534	0.942495	1.00191	0.903095	0.998685	-1.01757	0.310039	0.772088	-1.01142	0.645744	0.980129	1.00744	0.660008	0.998643	1.00695	0.793569	0.971243
ILMN_1253618	Ccs	black	9.1715	rs30559670	1.02477	0.467802	0.999829	1.00261	0.920911	0.993567	-1.01752	0.470691	0.998685	1.03974	0.186873	0.669971	1.01378	0.616955	0.97573	1.02647	0.220847	0.91727	-1.01973	0.409829	0.885391
ILMN_2646993	Cdk10	black	7.02877		1.0133	0.525511	0.999829	-1.01952	0.300642	0.822092	-1.02604	0.0995805	0.75091	-1.01325	0.419543	0.830272	1.00977	0.631505	0.978649	1.01581	0.430428	0.994342	1.0065	0.721281	0.96025
ILMN_2613558	Cers5	black	8.83198		-1.00615	0.928739	0.999829	-1.01682	0.715196	0.964117	-1.07577	0.126371	0.798019	-1.07036	0.136546	0.615993	-1.0145	0.725918	0.985796	-1.01764	0.730077	0.998643	1.00038	0.993179	0.999353
ILMN_1222607	Chmp1b	black	3.63512	rs33865998 rs33864551	-1.03977	0.359015	0.999829	1.02629	0.387314	0.867948	1.015	0.518009	0.998685	-1.01396	0.544361	0.882309	-1.01738	0.734692	0.985796	1.03773	0.278176	0.954273	-1.0267	0.539766	0.912418
ILMN_2613068	Cntn6	black	4.37109		1.02647	0.491131	0.999829	-1.02036	0.498495	0.909283	-1.01872	0.358039	0.975613	-1.00272	0.93285	0.990211	1.03507	0.392597	0.942753	1.00084	0.971116	0.998643	-1.00311	0.912491	0.988056
ILMN_2850849	Cog1	black	11.3183		1.0138	0.700511	0.999829	-1.04281	0.0766433	0.595017	-1.0204	0.44532	0.99714	-1.0017	0.93966	0.990688	1.01858	0.648178	0.980129	1.00008	0.996184	0.999979	-1.02989	0.126402	0.750695
ILMN_2613636	Col4a3bp	black	7.23613	rs30098903	1.02668	0.328928	0.999829	1.01186	0.461342	0.896158	1.00256	0.820783	0.998685	-1.00329	0.791037	0.961126	-1.00303	0.882718	0.997261	-1.00751	0.622815	0.998643	1.02353	0.23473	0.823791
ILMN_2902575	Col4a3bp	black	3.43056	rs30098903	-1.04423	0.203005	0.999829	1.0195	0.191108	0.754473	1.02282	0.110807	0.769975	-1.00596	0.689511	0.929154	1.02281	0.0956522	0.724003	1.00508	0.775939	0.998643	1.02707	0.128311	0.754041
ILMN_1257300	Coq5	black	14.2741		-1.00522	0.928298	0.999829	1.00064	0.981464	0.997021	1.01909	0.495702	0.998685	-1.00756	0.806476	0.965575	-1.01478	0.628634	0.97801	-1.02977	0.368105	0.989763	-1.00624	0.866121	0.980877
ILMN_2600274	Cox4i1	black	1.51367		1.00282	0.96651	0.999829	-1.0346	0.392358	0.870503	-1.02204	0.503323	0.998685	-1.01499	0.631367	0.913282	1.02063	0.534445	0.961437	-1.05162	0.113273	0.786261	-1.03877	0.245493	0.83151
ILMN_2598201	Cox8a	black	10.2231	rs36345122	1.02139	0.728712	0.999829	-1.07438	0.101605	0.646399	1.05847	0.171189	0.864115	1.0461	0.12647	0.601129	1.01116	0.698696	0.985499	-1.00929	0.781187	0.998643	1.03528	0.294035	0.851909
ILMN_2589525	Cpeb3	black	6.47741		1.02591	0.403163	0.999829	-1.01704	0.288248	0.813172	-1.00562	0.717521	0.998685	1.02699	0.112417	0.574736	1.03154	0.0804556	0.691283	1.01054	0.559085	0.998643	1.01591	0.421632	0.8878
ILMN_2718251	Csnk1g2	black	9.25299		-1.03794	0.376174	0.999829	-1.01879	0.576578	0.934326	-1.02175	0.652272	0.998685	-1.00149	0.962308	0.99533	-1.01718	0.632851	0.978649	-1.02842	0.355372	0.989763	-1.03422	0.326898	0.862573
ILMN_2932964	Ctps	black	16.2746		1.04558	0.265577	0.999829	1.02507	0.423898	0.882325	-1.03322	0.282594	0.947741	1.00702	0.868479	0.978551	1.0257	0.498829	0.955473	1.03346	0.232329	0.92515	1.00248	0.940117	0.992672
ILMN_1221168	Ctu2	black	8.3626		-1.02446	0.362319	0.999829	-1.01169	0.646685	0.950669	-1.01952	0.49816	0.998685	-1.04183	0.118981	0.586479	1.00081	0.980644	0.997985	-1.04203	0.235299	0.928048	-1.03481	0.300589	0.85534
ILMN_1232601	Cyb561	black	25.2615		1.09254	0.129207	0.999829	1.02185	0.551042	0.925931	1.00412	0.894478	0.998685	1.00445	0.879298	0.980433	1.00495	0.889996	0.997758	1.0219	0.397964	0.990464	-1.00969	0.775236	0.967684
ILMN_2760671	D030056L22Rik	black	14.5342		-1.03519	0.619068	0.999829	1.05695	0.0787859	0.598651	1.03459	0.268068	0.940558	-1.04277	0.169064	0.653475	-1.02055	0.619493	0.975974	-1.00231	0.950535	0.998643	1.02035	0.386551	0.876513
ILMN_1220305	D19Bwg1357e	black	5.97808		-1.04046	0.126601	0.999829	1.01082	0.68411	0.956246	-1.0015	0.932927	0.998685	1.036	0.218222	0.703092	-1.00031	0.989003	0.998165	-1.0006	0.982801	0.99971	1.01235	0.695619	0.952736
ILMN_2547737	Daam1	black	2.3457		-1.08157	0.132362	0.999829	1.0218	0.572575	0.932783	-1.00924	0.726602	0.998685	-1.03971	0.330942	0.782427	-1.02662	0.627628	0.97801	-1.0427	0.374718	0.989763	-1.07323	0.289746	0.849368
ILMN_2630293	Dctn4	black	4.76237	rs37641652	1.00501	0.842082	0.999829	1.01345	0.564998	0.93002	1.01177	0.500805	0.998685	-1.00802	0.703913	0.935022	1.02691	0.308302	0.930696	1.04223	0.0593684	0.661035	1.02452	0.417328	0.886417
ILMN_2971567	Ddx24	black	31.724		1.03849	0.251017	0.999829	-1.00488	0.809397	0.976324	-1.00792	0.75897	0.998685	-1.00452	0.864785	0.978372	1.00554	0.860891	0.995895	1.00654	0.78683	0.998643	1.0128	0.542235	0.913708
ILMN_1227602	Denr	black	4.73099		1.02724	0.301532	0.999829	1.01549	0.207732	0.769312	1.00589	0.665979	0.998685	1.0012	0.95041	0.992248	1.00014	0.994701	0.999303	-1.00703	0.606819	0.998643	1.02242	0.302197	0.85577
ILMN_3107377	Dnajb6	black	17.008		-1.02379	0.722096	0.999829	-1.05391	0.340003	0.84867	1.01313	0.786551	0.998685	1.0302	0.379436	0.810035	1.02394	0.598385	0.973589	-1.00885	0.903978	0.998643	1.04771	0.199893	0.805072
ILMN_1234887	Dnajc27	black	3.43173		-1.00838	0.70973	0.999829	1.00638	0.583767	0.935806	-1.00036	0.974167	0.998685	-1.00281	0.806868	0.965575	-1.00022	0.984943	0.998087	-1.01008	0.481009	0.998643	1.00923	0.506032	0.909026
ILMN_2511121	Dnm1l	black	13.5546		-1.03553	0.31316	0.999829	-1.02843	0.476244	0.90146	-1.01018	0.750793	0.998685	1.00204	0.95401	0.994019	-1.03286	0.553871	0.966928	1.00516	0.910463	0.998643	-1.03722	0.113631	0.735712
ILMN_2749737	Dpp7	black	10.2803	rs16812339 rs16812338	-1.00619	0.922651	0.999829	-1.00644	0.908534	0.992016	-1.06783	0.114063	0.774288	-1.04635	0.38896	0.814284	-1.0143	0.718157	0.985796	1.0179	0.704788	0.998643	-1.00318	0.956925	0.994778
ILMN_1255255	Dync1li1	black	5.13001	rs37991148	1.05247	0.068004	0.999829	1.00013	0.994576	0.999493	-1.02465	0.219939	0.916734	-1.01204	0.534424	0.879742	1.00461	0.838678	0.993423	-1.02791	0.156003	0.847202	1.02606	0.336219	0.864497
ILMN_3161897	Dync1li2	black	5.13817		1.0511	0.0877971	0.999829	-1.02825	0.175598	0.738266	1.00037	0.983757	0.998685	1.01493	0.444433	0.838062	-1.00484	0.811242	0.990769	1.00534	0.796907	0.998643	-1.00639	0.769911	0.966472
ILMN_2609052	Dynll2	black	12.6837		-1.04456	0.242128	0.999829	-1.05046	0.20711	0.769312	-1.02316	0.290715	0.95246	1.01978	0.619993	0.909595	1.00464	0.92088	0.997758	1.03731	0.414369	0.993272	-1.0151	0.747989	0.963212
ILMN_1237895	Eif1ad	black	1.51841		1.01562	0.508987	0.999829	-1.02451	0.0549899	0.531109	1.01282	0.278901	0.944986	-1.00872	0.705824	0.935334	1.02729	0.110102	0.75402	1.00478	0.733081	0.998643	1.02221	0.186364	0.800386
ILMN_2594881	Eif3i	black	21.3165		1.01919	0.74213	0.999829	1.00891	0.858026	0.983934	1.01596	0.411905	0.991863	-1.02373	0.391756	0.815636	1.0141	0.653117	0.980404	1.00901	0.717813	0.998643	-1.01678	0.296704	0.852927
ILMN_2716514	Eif4g1	black	9.09513		-1.01145	0.639726	0.999829	-1.02757	0.35237	0.857018	-1.03225	0.151393	0.833689	1.03427	0.184287	0.666795	-1.01722	0.529494	0.9601	1.02106	0.632386	0.998643	-1.00029	0.992208	0.999353
ILMN_3151345	Eif5	black	8.26523	rs13470469	1.0267	0.57766	0.999829	1.02458	0.51211	0.914735	-1.00086	0.979642	0.998685	-1.00898	0.774064	0.954401	1.02256	0.512407	0.959083	1.04804	0.153114	0.842776	1.01947	0.581298	0.922582
ILMN_2686044	Eif5a	black	9.10187	rs51339000	1.00133	0.979616	0.999829	-1.08194	0.0735492	0.586267	1.00114	0.977817	0.998685	1.03936	0.159557	0.644367	1.00159	0.968921	0.997758	1.01309	0.764319	0.998643	1.02875	0.224187	0.816278
ILMN_1218154	Ercc3	black	5.34947		1.00867	0.627857	0.999829	-1.01122	0.529099	0.920167	1.00294	0.808154	0.998685	-1.01012	0.598498	0.901037	1.01335	0.419063	0.946077	1.02239	0.138265	0.827722	1.01205	0.448068	0.893525
ILMN_2567940	Etnk1	black	6.72359		-1.02757	0.184352	0.999829	1.02354	0.244506	0.788273	-1.00415	0.781946	0.998685	-1.00421	0.806802	0.965575	1.01321	0.501874	0.956378	1.01051	0.66688	0.998643	1.00109	0.951316	0.993892
ILMN_2752948	Exoc2	black	10.0866	rs29960706 rs29960705	1.02211	0.461362	0.999829	1.00099	0.968778	0.996074	-1.00355	0.876116	0.998685	1.01457	0.460038	0.843102	1.03959	0.0947237	0.720522	1.03705	0.107779	0.781232	1.03077	0.23756	0.823791
ILMN_3034034	Fam177a	black	1.98048	rs46399585	1.04658	0.454666	0.999829	1.00638	0.881914	0.98865	1.00986	0.834591	0.998685	1.04404	0.543867	0.882309	-1.00034	0.996807	0.999465	1.02062	0.751363	0.998643	-1.05007	0.527068	0.911673
ILMN_2856628	Fam50a	black	11.0263		1.00509	0.822894	0.999829	-1.00036	0.984755	0.997487	1.00873	0.609758	0.998685	1.01191	0.531377	0.877759	1.02477	0.181866	0.850616	1.0054	0.823515	0.998643	1.05227	0.0756171	0.675083
ILMN_2870443	Fpgs	black	13.5183		-1.01295	0.554232	0.999829	1.01387	0.507937	0.913271	1.02138	0.33798	0.969091	-1.00628	0.750083	0.949264	1.03968	0.171145	0.837057	1.01214	0.555713	0.998643	-1.00262	0.900613	0.984883
ILMN_2734683	Fstl1	black	4.14		1.01456	0.662461	0.999829	1.00316	0.859621	0.983934	1.02317	0.10062	0.753379	-1.02098	0.273131	0.74523	-1.02338	0.317942	0.930768	1.01819	0.388317	0.990457	-1.00635	0.756456	0.964567
ILMN_1254374	Fzr1	black	13.5192	rs48930272	1.06773	0.1413	0.999829	-1.03536	0.373524	0.86205	1.00508	0.819197	0.998685	1.03306	0.19201	0.67665	1.00484	0.895948	0.997758	1.02409	0.541249	0.998643	1.04414	0.269502	0.839298
ILMN_2758581	Gapdh	black	18.4377		-1.02569	0.803143	0.999829	-1.01739	0.807997	0.976211	-1.01495	0.768506	0.998685	1.03601	0.119504	0.587277	1.01147	0.822204	0.991587	1.00034	0.99526	0.999955	1.04693	0.244531	0.829772
ILMN_2678200	Gars	black	15.2514		1.01334	0.882622	0.999829	1.06149	0.238759	0.784918	1.0088	0.810313	0.998685	1.01542	0.671347	0.925041	1.06006	0.188386	0.854496	1.01152	0.733292	0.998643	-1.02897	0.463986	0.898703
ILMN_3036708	Gatsl2	black	0.85377		-1.0286	0.567374	0.999829	-1.0353	0.334768	0.846392	-1.03384	0.396171	0.986746	1.01773	0.61736	0.908567	-1.01876	0.482922	0.952658	1.0268	0.418503	0.993351	-1.00221	0.965359	0.996196
ILMN_2621471	Get4	black	8.6664		1.02069	0.399215	0.999829	1.01579	0.486057	0.904824	1.00346	0.860349	0.998685	1.02414	0.168545	0.652752	1.03343	0.151648	0.814099	1.00164	0.944064	0.998643	1.00897	0.65778	0.941204
ILMN_2628021	Glmp	black	8.77191		1.00084	0.974729	0.999829	-1.00663	0.76883	0.970853	1.01195	0.526983	0.998685	-1.01651	0.355418	0.796585	-1.01562	0.42917	0.946206	-1.02268	0.247665	0.938753	-1.01914	0.414113	0.885631
ILMN_2605935	Gnpda1	black	3.41439		-1.01079	0.618142	0.999829	-1.01055	0.393919	0.871017	-1.01197	0.321049	0.964401	-1.02351	0.182863	0.66472	-1.00992	0.395719	0.943828	1.003	0.839001	0.998643	-1.01558	0.310283	0.858504
ILMN_1260175	Golga3	black	2.75674	rs51893050	1.03591	0.220366	0.999829	1.01446	0.459848	0.89518	-1.01696	0.404754	0.991514	1.00745	0.710253	0.936647	1.01004	0.692042	0.985161	-1.02852	0.137199	0.827722	-1.02885	0.229129	0.819704
ILMN_2962511	Gorasp1	black	2.34563		1.00822	0.817328	0.999829	-1.00565	0.81767	0.978632	1.03211	0.17479	0.867302	1.02533	0.127163	0.60155	1.00769	0.689163	0.985026	1.00823	0.776511	0.998643	1.02204	0.451085	0.893767
ILMN_2593496	Got2	black	17.3422	rs32134321	1.01751	0.676533	0.999829	-1.02773	0.421431	0.88099	-1.04622	0.194091	0.889582	1.00522	0.850698	0.975089	1.01586	0.490542	0.953545	1.0131	0.629069	0.998643	-1.00854	0.807128	0.972282
ILMN_2921749	Gpn1	black	5.78431	rs32415463	1.01925	0.690934	0.999829	1.0025	0.931349	0.994269	-1.01455	0.616629	0.998685	1.01142	0.624156	0.911192	-1.00246	0.927263	0.997758	-1.00396	0.834409	0.998643	1.01472	0.593037	0.92583
ILMN_1244835	Gpr107	black	11.2207	rs27193353	1.03345	0.394628	0.999829	-1.0079	0.757869	0.969532	-1.00426	0.830116	0.998685	1.03215	0.0741901	0.5091	1.01608	0.537012	0.961951	1.01119	0.648341	0.998643	1.01595	0.555369	0.915102
ILMN_1228145	Gpr45	black	14.3206		1.04247	0.128287	0.999829	1.01245	0.44772	0.889148	1.00495	0.672631	0.998685	1.02118	0.243507	0.720169	1.01786	0.375075	0.939886	1.00001	0.999628	0.99998	1.02506	0.16602	0.784523
ILMN_2937674	Gse1	black	6.24949		1.02719	0.358552	0.999829	-1.03612	0.0855917	0.613902	-1.01877	0.29877	0.955083	1.02513	0.277744	0.747961	1.01353	0.557609	0.966928	-1.0091	0.618096	0.998643	-1.00927	0.599623	0.928474
ILMN_1229964	Gstz1	black	25.4581	rs45790872 rs49596152	1.01713	0.759575	0.999829	-1.02891	0.454517	0.893537	1.02919	0.279758	0.945561	-1.00273	0.929938	0.990211	-1.03952	0.242631	0.897135	-1.01333	0.572483	0.998643	-1.03217	0.388389	0.877327
ILMN_2827311	Gtf3a	black	11.9861		1.02312	0.440993	0.999829	-1.00609	0.801906	0.974294	-1.0234	0.36068	0.97815	-1.02196	0.32656	0.781078	-1.04052	0.178252	0.848144	-1.01442	0.664996	0.998643	-1.02113	0.426752	0.890014
ILMN_3160529	Gtf3c3	black	5.35944	rs13462988	-1.03472	0.261055	0.999829	-1.00147	0.919435	0.993567	1.02055	0.25607	0.934446	-1.0407	0.174735	0.656716	1.0129	0.607171	0.975479	-1.01213	0.576871	0.998643	-1.01732	0.529807	0.911673
ILMN_1216072	Gtpbp4	black	13.1637	rs33803052	1.00712	0.856467	0.999829	-1.01252	0.695407	0.958668	-1.0016	0.959759	0.998685	-1.05101	0.0803429	0.522791	-1.03459	0.389124	0.942753	-1.01259	0.686171	0.998643	-1.0497	0.0873627	0.69398
ILMN_2967576	Guk1	black	20.2859	rs48597140	1.06198	0.217662	0.999829	1.00703	0.900289	0.990374	-1.01657	0.659952	0.998685	1.00435	0.866312	0.978372	-1.0076	0.843723	0.993587	1.00433	0.890489	0.998643	1.00257	0.923448	0.991012
ILMN_2841280	Habp4	black	3.21938		1.02631	0.487314	0.999829	-1.02071	0.426595	0.883677	1.02146	0.52053	0.998685	1.05292	0.200386	0.684232	1.02401	0.513297	0.95917	1.02084	0.625704	0.998643	-1.01689	0.725988	0.96094
ILMN_2611874	Hacd3	black	10.2899		1.05406	0.404163	0.999829	1.0234	0.637707	0.950323	1.00176	0.957975	0.998685	-1.02815	0.473496	0.850218	1.03734	0.266863	0.910469	1.0029	0.909538	0.998643	1.01196	0.756457	0.964567
ILMN_2733514	Hdac1	black	7.6754		1.00066	0.975583	0.999829	1.00896	0.505552	0.911836	1.00814	0.608645	0.998685	-1.00323	0.870977	0.97872	1.01455	0.479922	0.952658	-1.02195	0.246347	0.938036	1.00403	0.819232	0.974101
ILMN_2687372	Hectd3	black	5.77933		1.03299	0.235764	0.999829	-1.00211	0.936634	0.994422	-1.03248	0.190671	0.882998	-1.02123	0.461601	0.843533	1.05295	0.185769	0.853727	-1.01269	0.534293	0.998643	1.0105	0.760572	0.964567
ILMN_1255823	Higd2a	black	24.387		-1.00519	0.922868	0.999829	-1.05763	0.26674	0.802791	-1.02127	0.61058	0.998685	-1.00283	0.920074	0.988811	1.008	0.829585	0.991923	1.03343	0.388825	0.990464	-1.00602	0.853905	0.979022
ILMN_1229418	Hps3	black	10.7445		1.00608	0.880478	0.999829	1.01885	0.425744	0.883379	1.00426	0.739836	0.998685	-1.02493	0.22747	0.709716	1.00072	0.980855	0.997985	-1.00743	0.696849	0.998643	1.01745	0.551072	0.914976
ILMN_2680463	Hspbp1	black	18.0238		1.03428	0.243197	0.999829	1.02515	0.255792	0.795208	1.00238	0.88763	0.998685	1.04432	0.0612678	0.478597	1.0127	0.742137	0.986788	1.03882	0.255259	0.94442	1.03902	0.233803	0.823791
ILMN_2775891	Ilf2	black	12.1707	rs50095593	1.01947	0.684628	0.999829	1.01051	0.608824	0.942944	1.03089	0.274527	0.944425	-1.03018	0.354279	0.796251	1.02204	0.58777	0.970527	1.02144	0.384686	0.989763	1.01653	0.644056	0.940602
ILMN_1248389	Inpp5k	black	13.4278		1.02318	0.674001	0.999829	1.04741	0.18683	0.751551	-1.01335	0.741329	0.998685	1.01086	0.746659	0.948519	1.03539	0.325596	0.930768	1.00167	0.961876	0.998643	-1.01303	0.796281	0.971417
ILMN_1220700	Irgq	black	1.72568		1.01332	0.45462	0.999829	-1.00461	0.674137	0.952734	-1.00924	0.488071	0.998685	1.00816	0.648415	0.91998	1.00427	0.765119	0.989784	1.01175	0.499113	0.998643	1.00731	0.665333	0.944588
ILMN_2896492	Jmjd8	black	16.1577		-1.00219	0.937699	0.999829	1.02238	0.368932	0.85993	1.01761	0.523306	0.998685	1.01543	0.566851	0.889025	1.00834	0.728111	0.985796	1.01549	0.507649	0.998643	-1.00664	0.771355	0.967347
ILMN_2815545	Kansl3	black	15.4664	rs32816143	1.05184	0.197611	0.999829	1.04349	0.155764	0.721352	-1.00629	0.881012	0.998685	1.05329	0.125733	0.600454	-1.03005	0.344317	0.932485	-1.00514	0.832658	0.998643	1.01213	0.698832	0.954001
ILMN_2727857	Kcna2	black	8.0004		1.00883	0.86137	0.999829	-1.03326	0.116568	0.675966	1.02127	0.306549	0.957771	1.00067	0.969024	0.995598	1.01243	0.717805	0.985796	1.03576	0.152341	0.842017	1.00063	0.987958	0.998858
ILMN_2596117	Kctd10	black	9.91434		1.03034	0.38024	0.999829	-1.02212	0.433747	0.884631	-1.01728	0.563032	0.998685	-1.00852	0.71923	0.939652	1.02554	0.45413	0.948929	-1.03948	0.183682	0.878196	1.03127	0.23534	0.823791
ILMN_2740646	Kctd20	black	12.6538		1.02853	0.29795	0.999829	-1.01857	0.202389	0.764828	1.00596	0.748813	0.998685	-1.01348	0.426228	0.833697	-1.0146	0.469184	0.951958	1.02502	0.198935	0.892663	1.03261	0.0713416	0.662634
ILMN_2859518	Krtcap3	black	2.56859		1.00398	0.87275	0.999829	1.01267	0.517481	0.918303	-1.00695	0.652809	0.998685	-1.01631	0.350937	0.793526	1.01456	0.375724	0.939886	-1.01114	0.500222	0.998643	-1.03037	0.0770414	0.678173
ILMN_1219564	Larp6	black	6.5401	rs36276352	1.01739	0.67897	0.999829	1.00757	0.780865	0.972045	1.01149	0.742846	0.998685	1.04787	0.093498	0.55007	1.02729	0.405059	0.943921	1.06532	0.0814386	0.724847	-1.02051	0.54362	0.913708
ILMN_1239921	Man1b1	black	7.284	rs16812335 rs16812336	1.05648	0.0938302	0.999829	1.02253	0.484785	0.904645	-1.02054	0.481134	0.998685	1.01479	0.657477	0.922167	1.04821	0.145762	0.807729	1.01821	0.474542	0.998643	1.0233	0.47049	0.900179
ILMN_2639375	Map2k5	black	13.4055	rs4227714 rs4227713	1.02437	0.454038	0.999829	1.01594	0.621203	0.945159	1.00029	0.988878	0.998685	-1.02942	0.121911	0.591741	-1.03025	0.389664	0.942753	-1.02462	0.328156	0.980955	-1.01244	0.517603	0.911246
ILMN_3028981	Map2k7	black	19.0195		-1.00209	0.924279	0.999829	-1.01757	0.336328	0.846907	1.00586	0.688285	0.998685	1.01148	0.564627	0.887849	1.02864	0.29849	0.92928	1.01139	0.617805	0.998643	-1.00498	0.811703	0.973015
ILMN_2500370	Map4k4	black	19.8324		1.00859	0.871316	0.999829	1.03832	0.140973	0.704765	-1.00202	0.951914	0.998685	1.01079	0.661161	0.92226	1.01098	0.720576	0.985796	1.00227	0.934829	0.998643	-1.05172	0.235593	0.823791
ILMN_1230263	Me2	black	5.48676	rs48851872	-1.00446	0.841427	0.999829	-1.01409	0.368905	0.85993	-1.00511	0.654999	0.998685	1.01053	0.527111	0.875948	1.00869	0.602899	0.974186	-1.00834	0.505123	0.998643	-1.00634	0.640962	0.940412
ILMN_1254488	Mgrn1	black	6.86184	rs47238260	-1.00283	0.940034	0.999829	1.03856	0.362841	0.858425	1.02146	0.335825	0.969091	1.00805	0.791595	0.961126	1.01477	0.644671	0.980129	1.04502	0.109986	0.784409	1.01715	0.679958	0.947782
ILMN_1228026	Midn	black	13.2185		1.04573	0.475502	0.999829	1.02687	0.526725	0.919378	1.0215	0.613358	0.998685	1.05629	0.141244	0.620239	1.03796	0.350524	0.932485	1.057	0.0729852	0.707315	-1.02304	0.38151	0.873777
ILMN_2599618	Morf4l2	black	21.4117		-1.03188	0.53805	0.999829	1.00023	0.9935	0.99949	1.02931	0.348164	0.973319	1.00561	0.811359	0.966283	-1.00032	0.992041	0.998591	-1.04519	0.112711	0.785886	-1.00626	0.864898	0.980735
ILMN_1238114	Mpv17l2	black	8.54792		1.01525	0.686562	0.999829	1.03214	0.295294	0.819148	1.01046	0.643089	0.998685	1.0078	0.742354	0.947082	1.05562	0.0658506	0.652726	1.03522	0.0913952	0.74874	1.06985	0.0681898	0.659536
ILMN_2777706	Mrps12	black	2.79389	rs49636929 rs31911417 rs32041196	1.06673	0.214097	0.999829	1.01193	0.574759	0.933163	1.07625	0.0981888	0.749168	1.00221	0.944257	0.991493	1.0228	0.578437	0.969283	1.00628	0.853415	0.998643	1.06586	0.120278	0.744247
ILMN_1239113	Mrps25	black	7.18589		1.00562	0.85959	0.999829	-1.03772	0.107707	0.660353	-1.00879	0.533781	0.998685	-1.00064	0.970577	0.995598	1.007	0.736263	0.985796	-1.00844	0.6447	0.998643	1.02107	0.187799	0.800568
ILMN_2680111	Mrps25	black	1.65832		1.02584	0.272611	0.999829	-1.0131	0.463382	0.896158	1.00099	0.946481	0.998685	-1.01528	0.334092	0.783912	1.01492	0.236938	0.892984	-1.02906	0.0800499	0.71958	1.03664	0.0585587	0.629891
ILMN_1215647	Mum1	black	22.4455		1.02044	0.667409	0.999829	1.03309	0.344868	0.852332	1.02951	0.20654	0.901522	-1.00997	0.732691	0.945126	1.04721	0.204062	0.866552	1.04298	0.077488	0.716389	-1.02103	0.539609	0.912331
ILMN_1219184	NA	black	6.46401		1.03862	0.531043	0.999829	1.02196	0.537008	0.923289	-1.02671	0.655393	0.998685	1.01349	0.661343	0.92226	1.05528	0.192458	0.859158	1.05099	0.294525	0.962354	1.0493	0.383881	0.874362
ILMN_1222182	NA	black	9.2053		-1.02801	0.500096	0.999829	-1.01841	0.215693	0.774525	1.00824	0.684362	0.998685	1.05492	0.0797477	0.521565	1.01108	0.672646	0.982374	1.03638	0.401926	0.990464	-1.01174	0.775215	0.967684
ILMN_1237581	NA	black	14.9096	rs29526417 rs49288254	-1.0075	0.836321	0.999829	-1.00322	0.876622	0.987205	1.01021	0.672466	0.998685	1.00601	0.814964	0.967168	1.01726	0.51672	0.959838	-1.02194	0.282177	0.954273	1.03207	0.372556	0.872391
ILMN_1238880	NA	black	10.5671		-1.01107	0.645315	0.999829	-1.03113	0.0737878	0.586267	-1.00204	0.894473	0.998685	-1.00427	0.830059	0.970151	-1.03541	0.104201	0.74094	-1.00908	0.652467	0.998643	-1.00153	0.94795	0.993778
ILMN_1239224	NA	black	15.7715		-1.01338	0.784609	0.999829	1.03084	0.188972	0.754037	-1.00052	0.983598	0.998685	-1.00877	0.705205	0.935334	1.02354	0.571502	0.968151	1.02827	0.259992	0.946874	-1.01734	0.486852	0.903923
ILMN_1241278	NA	black	24.0044		1.03093	0.553878	0.999829	1.00486	0.710977	0.963295	-1.01027	0.659457	0.998685	-1.03126	0.22103	0.70542	-1.00354	0.906841	0.997758	-1.01304	0.469582	0.998643	1.00132	0.967182	0.996196
ILMN_1243561	NA	black	1.81645		-1.03435	0.10935	0.999829	-1.01203	0.431346	0.884613	1.0092	0.462392	0.998685	1.01541	0.296793	0.762318	1.01021	0.641873	0.980061	-1.02226	0.110145	0.784409	-1.01345	0.484846	0.903923
ILMN_1247361	NA	black	10.4459	rs27372562	-1.00115	0.969744	0.999829	-1.02952	0.242443	0.78824	-1.02568	0.121307	0.78926	-1.03477	0.0898248	0.545325	-1.00102	0.964517	0.997758	1.02306	0.278019	0.954273	-1.01698	0.44071	0.892668
ILMN_1253906	NA	black	7.95382	rs31749156	1.02291	0.387261	0.999829	-1.00275	0.896689	0.990166	1.02471	0.122895	0.792948	-1.00716	0.679503	0.927264	1.00024	0.986755	0.998087	-1.0352	0.0854763	0.731015	1.01659	0.366377	0.869284
ILMN_1258455	NA	black	2.81394		1.01251	0.798569	0.999829	1.01952	0.517498	0.918303	1.02009	0.627152	0.998685	1.06243	0.439189	0.838062	1.03612	0.597015	0.97348	1.03074	0.684385	0.998643	1.02636	0.694206	0.951975
ILMN_1260261	NA	black	18.8069	rs16789894 rs16789893	1.02695	0.67593	0.999829	1.04207	0.207212	0.769312	-1.02694	0.408981	0.99183	-1.05846	0.115946	0.581176	1.03108	0.402327	0.943855	-1.05711	0.175646	0.870558	-1.01403	0.726564	0.96094
ILMN_1260582	NA	black	4.43602		1.02114	0.590079	0.999829	-1.02635	0.198946	0.762924	1.02696	0.157227	0.844538	1.04643	0.233952	0.711125	-1.01575	0.72726	0.985796	1.03138	0.577478	0.998643	1.05505	0.339994	0.865241
ILMN_2434798	NA	black	0.93042		-1.03171	0.145684	0.999829	1.01487	0.376636	0.863226	1.00931	0.480661	0.998685	-1.01346	0.395017	0.816365	1.0176	0.312785	0.930696	1.01394	0.407637	0.992088	1.01104	0.418413	0.886786
ILMN_2483405	NA	black	4.04976		1.03615	0.132338	0.999829	1.00256	0.830262	0.980586	1.00074	0.948504	0.998685	-1.01186	0.431537	0.835779	-1.01207	0.442317	0.948414	-1.00041	0.972092	0.998643	-1.00978	0.496863	0.905185
ILMN_2511327	NA	black	9.65358		1.00831	0.689359	0.999829	-1.01906	0.280285	0.810502	1.00666	0.691002	0.998685	1.00097	0.954553	0.994267	-1.00809	0.694716	0.985204	-1.01717	0.336453	0.982887	-1.01681	0.393156	0.878081
ILMN_2536389	NA	black	4.03866		-1.04281	0.207641	0.999829	-1.02455	0.247714	0.790598	-1.00904	0.669965	0.998685	-1.02017	0.323104	0.778353	-1.02271	0.307182	0.930696	1.02329	0.208261	0.90146	-1.04047	0.0851358	0.69071
ILMN_2600255	NA	black	24.92		1.03399	0.430573	0.999829	1.00988	0.660357	0.951547	1.00174	0.942497	0.998685	1.03018	0.129875	0.606306	1.0331	0.292391	0.926399	-1.00282	0.893201	0.998643	1.02403	0.326253	0.862573
ILMN_2707808	NA	black	3.43668		-1.02766	0.153756	0.999829	-1.01135	0.437841	0.885396	-1.01861	0.242441	0.930913	-1.00479	0.732133	0.944883	-1.00865	0.698819	0.985499	-1.01532	0.496207	0.998643	1.01013	0.694323	0.951975
ILMN_2502275	Nat8l	black	6.54327		-1.00498	0.861055	0.999829	1.02331	0.411276	0.876539	1.02435	0.569612	0.998685	1.03034	0.217994	0.702812	1.0301	0.306511	0.930696	1.02902	0.452851	0.99678	-1.12943	0.128788	0.754041
ILMN_2654186	Nedd9	black	6.42578		-1.0118	0.7597	0.999829	-1.00912	0.68394	0.956246	-1.00018	0.99177	0.998685	1.00268	0.900951	0.984792	-1.00149	0.945403	0.997758	1.02215	0.181954	0.874788	1.02496	0.262149	0.835526
ILMN_1220697	Notch4	black	4.32384		1.0195	0.598647	0.999829	1.01279	0.618265	0.943676	-1.00865	0.70968	0.998685	-1.02534	0.277699	0.747961	1.02873	0.304796	0.930696	1.0031	0.884478	0.998643	1.02435	0.363299	0.868319
ILMN_3084818	Nr2c2ap	black	11.0752		1.0138	0.648024	0.999829	-1.00818	0.608033	0.942681	-1.01213	0.366236	0.979163	-1.01616	0.382923	0.812033	-1.02675	0.212298	0.87595	1.01636	0.446324	0.996166	1.03334	0.123779	0.749347
ILMN_1243112	Nrd1	black	18.8811		1.03226	0.635264	0.999829	1.03633	0.160897	0.726343	-1.01505	0.671196	0.998685	1.042	0.269035	0.742116	1.05852	0.175128	0.842374	1.00836	0.81973	0.998643	-1.05917	0.248758	0.83404
ILMN_1244070	Nsun4	black	15.6006	rs27478389 rs27478388	1.01891	0.691566	0.999829	-1.00139	0.951357	0.995573	-1.02627	0.328891	0.969091	-1.02131	0.420694	0.830464	1.03512	0.23523	0.892436	1.01771	0.445661	0.996064	-1.01499	0.619719	0.935337
ILMN_1219921	Nsun5	black	5.31087		-1.00682	0.773235	0.999829	-1.00346	0.825969	0.980148	-1.00956	0.434976	0.996714	-1.00775	0.638104	0.915708	1.00658	0.659556	0.981551	1.00228	0.875094	0.998643	-1.02511	0.196665	0.802162
ILMN_2604056	Nsun5	black	1.09074		-1.01179	0.548259	0.999829	-1.00677	0.637932	0.950323	-1.00746	0.51202	0.998685	1.00849	0.615388	0.908135	1.03227	0.0516783	0.600729	1.01686	0.235522	0.928048	1.00009	0.99464	0.999353
ILMN_2925570	Nubp2	black	7.45017	rs3155843	1.0095	0.678769	0.999829	1.00325	0.87262	0.986433	-1.0067	0.6391	0.998685	1.01401	0.302204	0.766951	-1.01277	0.592327	0.971727	1.00291	0.804087	0.998643	1.01278	0.548277	0.914976
ILMN_2962958	Nudc	black	13.1198		1.04221	0.571502	0.999829	1.01062	0.827084	0.980221	1.02397	0.642212	0.998685	1.03905	0.455635	0.842101	1.05349	0.201296	0.864255	1.02445	0.624622	0.998643	-1.02917	0.44388	0.893129
ILMN_2677092	Nutf2	black	22.3354		-1.02141	0.663776	0.999829	1.00446	0.912831	0.992585	1.01213	0.675192	0.998685	1.02436	0.33271	0.783129	1.0193	0.533357	0.961227	1.00898	0.715115	0.998643	1.02138	0.27471	0.840282
ILMN_2756496	Ogfod1	black	29.6608		1.03757	0.432102	0.999829	-1.03054	0.19977	0.763469	-1.03062	0.119032	0.786137	-1.01591	0.676025	0.926135	1.04276	0.185308	0.853727	-1.00003	0.99875	0.99998	1.01197	0.727633	0.96094
ILMN_1246758	Os9	black	10.5978		1.06596	0.119197	0.999829	-1.00673	0.767441	0.970779	1.02316	0.315947	0.962881	1.01588	0.573895	0.891924	1.00171	0.950946	0.997758	1.01877	0.51317	0.998643	-1.00731	0.795517	0.971409
ILMN_2623867	Ostm1	black	22.0137	rs33838484	1.01547	0.816894	0.999829	1.00085	0.978954	0.996854	-1.00278	0.942833	0.998685	-1.00129	0.963251	0.995365	-1.00727	0.873955	0.996052	1.02774	0.517607	0.998643	1.03335	0.326034	0.862573
ILMN_2728754	Park7	black	15.6641		1.03024	0.460577	0.999829	1.0172	0.660622	0.951547	1.04096	0.132713	0.809441	1.03449	0.214582	0.698623	1.04466	0.319855	0.930768	1.0212	0.339454	0.984381	1.01756	0.511571	0.909272
ILMN_2607408	Pcbp4	black	3.92599		-1.0074	0.897111	0.999829	1.02916	0.521024	0.918425	-1.03903	0.211033	0.907219	1.01467	0.697535	0.93226	-1.0032	0.925083	0.997758	1.02755	0.585446	0.998643	-1.04708	0.231674	0.822251
ILMN_2875938	Pccb	black	1.80024		1.0216	0.418468	0.999829	-1.01358	0.606957	0.942495	1.00616	0.804131	0.998685	1.00712	0.80988	0.966283	1.00611	0.857668	0.995431	-1.00391	0.908458	0.998643	-1.00009	0.997143	0.999658
ILMN_1232280	Pced1a	black	3.693		1.01875	0.507743	0.999829	-1.00524	0.771125	0.97127	-1.00478	0.706167	0.998685	-1.00963	0.491278	0.857517	1.00345	0.857288	0.995431	1.00699	0.682405	0.998643	-1.03701	0.0781565	0.678928
ILMN_2997256	Pdcl	black	4.32571	rs27144796	-1.03203	0.223136	0.999829	1.01291	0.468575	0.897514	1.00978	0.422557	0.99427	-1.00365	0.852922	0.975448	-1.02114	0.30049	0.930481	1.01325	0.422985	0.993351	1.01715	0.22182	0.816171
ILMN_2771374	Pddc1	black	14.7727	rs37384846	1.03104	0.191865	0.999829	-1.02614	0.113344	0.673162	1.00553	0.649545	0.998685	-1.00984	0.525449	0.875456	-1.00186	0.942366	0.997758	-1.00436	0.820043	0.998643	1.01338	0.613864	0.934028
ILMN_1237621	Pde12	black	1.58544		-1.00634	0.71171	0.999829	-1.01184	0.408846	0.875644	-1.00321	0.790682	0.998685	-1.00953	0.502927	0.864467	1.00973	0.403166	0.943855	1.0064	0.673191	0.998643	1.01738	0.422391	0.887833
ILMN_2972645	Pdzd11	black	18.7902		-1.00286	0.945373	0.999829	-1.00253	0.929205	0.994251	1.01304	0.485611	0.998685	1.01654	0.345489	0.790928	-1.02735	0.260588	0.904538	-1.00086	0.974318	0.998643	1.03789	0.327057	0.862573
ILMN_2972646	Pdzd11	black	13.7206		-1.01143	0.685092	0.999829	1.01536	0.355347	0.857908	-1.00758	0.679689	0.998685	1.00688	0.639794	0.915924	1.01693	0.466417	0.950538	1.00328	0.881211	0.998643	1.02396	0.414088	0.885631
ILMN_2812824	Pex16	black	8.39041		1.04692	0.062496	0.999829	-1.01295	0.573324	0.932783	1.02168	0.225513	0.922127	1.00661	0.739662	0.946428	1.01241	0.47399	0.952658	1.01749	0.430904	0.994342	1.04372	0.0531252	0.620039
ILMN_2712668	Pfkfb4	black	21.9384	rs49430057 rs49042959	1.00108	0.975852	0.999829	-1.00382	0.826084	0.980148	-1.00634	0.742251	0.998685	1.03983	0.14593	0.625423	-1.01878	0.52783	0.9601	1.00128	0.962008	0.998643	-1.02408	0.51014	0.909272
ILMN_1237695	Pfkp	black	19.7235		1.04473	0.643883	0.999829	-1.06463	0.336476	0.846957	1.04564	0.386643	0.983979	1.08589	0.0846115	0.531921	1.00127	0.988479	0.998165	1.04768	0.611851	0.998643	1.07657	0.274241	0.840282
ILMN_2619922	Phkg2	black	4.13734		1.02117	0.512231	0.999829	-1.03786	0.198826	0.76281	-1.00201	0.935046	0.998685	1.00522	0.81931	0.967168	1.02083	0.345596	0.932485	1.00621	0.778116	0.998643	-1.00435	0.88685	0.982307
ILMN_2780167	Pitrm1	black	6.62577		1.03217	0.162345	0.999829	-1.00219	0.920494	0.993567	1.00469	0.873011	0.998685	1.02065	0.374242	0.80667	1.05731	0.119708	0.766615	1.02764	0.214722	0.907881	1.05455	0.125645	0.750695
ILMN_2611027	Pmm1	black	11.3543		1.02525	0.452933	0.999829	1.00247	0.940701	0.994496	-1.03587	0.188148	0.881238	-1.00833	0.725191	0.942546	1.01891	0.57885	0.969283	1.03243	0.376498	0.989763	1.02871	0.227633	0.81747
ILMN_2696270	Pnkp	black	5.47128		1.03585	0.0898963	0.999829	1.02669	0.151653	0.719013	1.0063	0.705643	0.998685	1.01645	0.241701	0.719079	1.02565	0.151065	0.814099	-1.00599	0.698676	0.998643	1.00865	0.680622	0.947999
ILMN_2874443	Polr2h	black	9.61165		1.01533	0.760558	0.999829	1.03634	0.323361	0.836329	1.02287	0.455997	0.998685	-1.03707	0.23345	0.710905	1.01525	0.734672	0.985796	1.02605	0.43679	0.995723	1.02928	0.453209	0.893976
ILMN_2755973	Pomt2	black	6.32477		1.01206	0.53082	0.999829	1.00547	0.69094	0.957684	1.00735	0.640916	0.998685	-1.00818	0.599616	0.901362	-1.00151	0.934554	0.997758	-1.01212	0.385312	0.9899	1.0334	0.0631215	0.642807
ILMN_1238167	Pop4	black	1.44128	rs38359551 rs51116741	-1.02158	0.764203	0.999829	1.01343	0.890114	0.989889	1.02242	0.782384	0.998685	-1.02106	0.827366	0.969476	-1.03283	0.783837	0.990289	-1.03694	0.760946	0.998643	1.02147	0.849421	0.977772
ILMN_2810882	Ppic	black	1.17791		-1.02984	0.121337	0.999829	-1.00747	0.626155	0.946203	1.00141	0.886339	0.998685	-1.0209	0.144099	0.623759	-1.02412	0.0646148	0.648704	-1.02585	0.111581	0.785886	-1.00614	0.701998	0.955308
ILMN_1221199	Ppm1f	black	7.58781		1.05153	0.234838	0.999829	1.01894	0.679836	0.955329	-1.03116	0.32746	0.969091	-1.0066	0.86176	0.977722	-1.00165	0.97074	0.997758	1.02113	0.417426	0.993351	-1.02539	0.392861	0.878081
ILMN_2643832	Ppm1g	black	16.7969		1.02348	0.508339	0.999829	-1.00058	0.973081	0.996239	1.00881	0.616872	0.998685	1.0098	0.621348	0.910039	-1.01908	0.56425	0.967822	1.01737	0.650276	0.998643	1.03296	0.256607	0.8343
ILMN_2826816	Ppox	black	4.20837		-1.00972	0.638582	0.999829	1.0169	0.317796	0.832241	1.01106	0.471279	0.998685	-1.0045	0.707095	0.935334	1.00628	0.598395	0.973589	-1.02028	0.147126	0.836512	1.00111	0.952394	0.993892
ILMN_2611821	Ppp2ca	black	22.0269		-1.02693	0.753547	0.999829	-1.02309	0.589821	0.937807	-1.01827	0.5475	0.998685	1.016	0.659444	0.922234	1.0188	0.630108	0.978295	1.03028	0.317012	0.976042	1.00936	0.79504	0.971306
ILMN_1242053	Ppp6c	black	21.2362		-1.00628	0.89767	0.999829	-1.04123	0.362784	0.858425	-1.0158	0.597396	0.998685	-1.0172	0.504516	0.8655	1.00448	0.896562	0.997758	-1.03444	0.305818	0.973646	-1.00608	0.869781	0.981333
ILMN_1259561	Prep	black	7.72125		-1.0084	0.718588	0.999829	-1.00563	0.767792	0.970779	1.00283	0.805218	0.998685	1.01024	0.495113	0.859411	1.02623	0.27767	0.916753	1.02595	0.232526	0.92515	-1.0071	0.756567	0.964567
ILMN_2870320	Prkd2	black	6.39941		1.00638	0.714605	0.999829	1.0022	0.858815	0.983934	-1.00646	0.705081	0.998685	1.01415	0.380542	0.81091	1.0277	0.154707	0.817491	1.0032	0.793126	0.998643	1.00222	0.91925	0.989502
ILMN_2934533	Prpf19	black	2.28785		1.02157	0.696033	0.999829	1.03369	0.356658	0.858404	1.05404	0.0817852	0.710485	1.03549	0.418294	0.83002	1.02856	0.494546	0.954581	1.01878	0.62588	0.998643	-1.03227	0.466098	0.899968
ILMN_2941992	Psen2	black	1.63322		1.0045	0.86035	0.999829	1.0213	0.227742	0.779542	1.00091	0.951211	0.998685	-1.0018	0.914341	0.988609	1.00294	0.855414	0.995024	1.01095	0.567941	0.998643	-1.00715	0.68604	0.949191
ILMN_2918018	Psmc2	black	18.6625		1.00922	0.828219	0.999829	1.02888	0.501153	0.910237	1.02297	0.350434	0.974386	1.03032	0.298049	0.76327	1.01442	0.616428	0.97573	1.02821	0.372406	0.989763	-1.00126	0.96251	0.996071
ILMN_2686571	Psmc3	black	3.82028		1.01978	0.702926	0.999829	-1.04198	0.300228	0.822009	-1.02612	0.410177	0.991863	1.0124	0.785214	0.95857	-1.0191	0.653298	0.980404	-1.01499	0.684134	0.998643	-1.01174	0.756016	0.964567
ILMN_2686644	Psmd13	black	9.70018		1.01373	0.602522	0.999829	-1.03438	0.251809	0.792036	1.02362	0.407512	0.99183	1.01606	0.527658	0.875948	-1.0014	0.956858	0.997758	-1.03854	0.0810212	0.722729	-1.01648	0.532717	0.911673
ILMN_2741950	Psmd2	black	15.1706		1.00581	0.870595	0.999829	-1.03845	0.225488	0.778922	-1.00262	0.904965	0.998685	1.03769	0.0923494	0.54731	1.00947	0.802699	0.990769	1.02465	0.313524	0.976042	-1.05079	0.0658388	0.652336
ILMN_1223414	Ptp4a1	black	6.59114	rs32691346 rs31231478	1.06176	0.346551	0.999829	1.02039	0.547008	0.924976	-1.01404	0.632051	0.998685	1.02678	0.52095	0.872812	1.01156	0.827809	0.991761	1.04252	0.34078	0.984827	1.01389	0.726193	0.96094
ILMN_2848548	Pts	black	3.14574		-1.01136	0.783154	0.999829	-1.03677	0.240216	0.784918	-1.02853	0.401688	0.989686	-1.04308	0.340994	0.787248	-1.02388	0.531896	0.960185	-1.01083	0.762387	0.998643	-1.0065	0.869751	0.981333
ILMN_1259068	Rab11b	black	20.9407		1.0194	0.795356	0.999829	-1.00493	0.884665	0.989771	-1.03375	0.187002	0.879364	1.01598	0.520598	0.872667	-1.02879	0.442056	0.948414	-1.01367	0.730906	0.998643	1.01555	0.68348	0.94879
ILMN_2763867	Rab21	black	22.3596		-1.02877	0.458576	0.999829	-1.00285	0.893071	0.990166	-1.0058	0.731729	0.998685	1.00513	0.841171	0.973231	1.00682	0.795051	0.990429	-1.00179	0.916882	0.998643	1.04426	0.137026	0.759557
ILMN_1258632	Rabggta	black	1.49923		-1.00879	0.605431	0.999829	-1.00916	0.529519	0.920197	-1.00991	0.290049	0.951836	1.007	0.659516	0.922234	-1.01301	0.43194	0.946953	1.02034	0.151324	0.840724	-1.00333	0.835489	0.975479
ILMN_2672997	Rabif	black	9.63346		1.00921	0.66779	0.999829	-1.03107	0.0576674	0.537117	1.00807	0.565806	0.998685	1.00378	0.794648	0.96211	1.00593	0.789605	0.990289	-1.01379	0.529643	0.998643	1.00073	0.97732	0.997307
ILMN_2707147	Rangrf	black	6.68493	rs26921868	-1.00239	0.944387	0.999829	-1.03108	0.19818	0.762021	-1.01036	0.614291	0.998685	-1.03268	0.178937	0.662262	-1.02244	0.447802	0.948414	-1.02839	0.192794	0.889007	-1.01275	0.576946	0.920712
ILMN_2995426	Rbm43	black	8.79348		-1.02271	0.487355	0.999829	-1.00018	0.994097	0.999493	1.00407	0.840187	0.998685	-1.01796	0.373839	0.80667	1.03976	0.103668	0.740246	-1.00968	0.598598	0.998643	-1.01346	0.632485	0.937623
ILMN_2985240	Reps1	black	27.2411		1.01282	0.702958	0.999829	1.00599	0.782432	0.972524	1.00735	0.802096	0.998685	-1.0474	0.0966275	0.55427	-1.03149	0.292897	0.926667	1.02055	0.422525	0.993351	1.00677	0.812662	0.973015
ILMN_2709690	Rhbdd2	black	16.7861		1.05512	0.0662999	0.999829	1.01052	0.659852	0.951547	1.02925	0.177773	0.869833	1.00002	0.999379	0.999794	1.01843	0.429413	0.946206	-1.02978	0.309883	0.976042	-1.01752	0.426959	0.890075
ILMN_1215768	Riok3	black	4.03926		1.01963	0.421531	0.999829	-1.02035	0.331545	0.84406	1.02964	0.158485	0.847962	1.01572	0.518214	0.872207	1.01575	0.546914	0.966333	1.00059	0.97909	0.999534	1.01335	0.523654	0.911673
ILMN_1224842	Rn18s	black	5.97278		-1.00194	0.959193	0.999829	1.08029	0.073094	0.584323	1.03001	0.373402	0.980839	-1.02586	0.542075	0.881765	1.03268	0.388772	0.942753	1.03719	0.477749	0.998643	1.04918	0.449614	0.893525
ILMN_2746721	Rnaseh2a	black	1.35033	rs13473137	-1.03453	0.213477	0.999829	-1.007	0.711347	0.963295	-1.01911	0.235421	0.926452	1.00576	0.754522	0.950135	-1.02731	0.177118	0.845916	-1.04112	0.0639344	0.676225	-1.02045	0.450969	0.893646
ILMN_2642886	Rnf214	black	24.1235		1.002	0.966251	0.999829	-1.01216	0.674641	0.953057	1.01181	0.545058	0.998685	1.02184	0.444879	0.838062	1.00553	0.867837	0.995909	1.04115	0.209883	0.903449	-1.02915	0.253287	0.8343
ILMN_2715234	Rnmtl1	black	8.95281	rs28199797	1.01546	0.548876	0.999829	1.02581	0.131217	0.692786	1.00775	0.564945	0.998685	1.02748	0.308946	0.771783	1.03254	0.0959427	0.724003	1.04044	0.0583399	0.65496	-1.00016	0.991806	0.999353
ILMN_2819530	Rpap3	black	10.3939		1.0218	0.345463	0.999829	1.02011	0.119196	0.679057	-1.01104	0.353839	0.974696	1.01457	0.373411	0.80667	1.02337	0.288614	0.924073	1.00277	0.871203	0.998643	-1.01852	0.391964	0.877772
ILMN_2658804	Rras	black	9.6834		-1.03312	0.290972	0.999829	-1.04937	0.0579777	0.537117	-1.00913	0.572912	0.998685	1.00679	0.735744	0.945373	1.02716	0.228452	0.887461	1.00207	0.910058	0.998643	1.02538	0.301477	0.855418
ILMN_3159149	Rusc2	black	2.70394		-1.10554	0.25779	0.999829	-1.05476	0.573576	0.932783	-1.11919	0.209184	0.905323	-1.1329	0.203626	0.688566	-1.08553	0.395026	0.943618	-1.07992	0.348379	0.989763	-1.11831	0.283713	0.844222
ILMN_2767596	Sav1	black	11.0357		1.01818	0.72072	0.999829	1.02319	0.298694	0.821141	-1.01625	0.355432	0.974718	1.01218	0.509602	0.868761	-1.00444	0.86872	0.995909	-1.01112	0.605866	0.998643	1.01664	0.534921	0.911842
ILMN_2633223	Saysd1	black	12.9676		1.00444	0.890923	0.999829	1.01442	0.44823	0.889887	1.00978	0.553059	0.998685	-1.00831	0.689921	0.929154	1.01728	0.536787	0.961951	-1.01576	0.64421	0.998643	-1.0121	0.628826	0.937623
ILMN_1245650	Sbds	black	14.3072	rs37790385	1.00605	0.879375	0.999829	-1.01233	0.608545	0.942873	-1.03117	0.235515	0.926452	-1.02414	0.401473	0.820365	1.0161	0.469604	0.951958	1.01744	0.621359	0.998643	1.02651	0.349164	0.865722
ILMN_2998813	Sema4f	black	13.9734		1.01438	0.771382	0.999829	1.02645	0.246914	0.790029	-1.01224	0.647989	0.998685	-1.01645	0.47186	0.850218	-1.00098	0.974751	0.997758	-1.00803	0.752761	0.998643	-1.02095	0.468304	0.900179
ILMN_1249444	Sergef	black	4.92443	rs32795451 rs32795453	1.02996	0.41955	0.999829	1.01971	0.347022	0.853582	-1.00074	0.957473	0.998685	-1.03415	0.171109	0.655474	-1.01157	0.658815	0.981416	1.02518	0.453918	0.99678	-1.00056	0.981669	0.997489
ILMN_1242694	Sgta	black	6.26948	rs13468116	1.00464	0.826957	0.999829	-1.02669	0.0888416	0.622799	-1.00162	0.89983	0.998685	1.00272	0.823802	0.968252	1.002	0.890542	0.997758	-1.0273	0.141396	0.830684	1.01111	0.498496	0.905951
ILMN_2622801	Sh3bgrl2	black	6.0168	rs33053851	1.02406	0.296695	0.999829	1.026	0.23047	0.780939	1.00633	0.750067	0.998685	1.02315	0.20747	0.692693	1.02562	0.182569	0.850895	1.01669	0.376377	0.989763	1.02082	0.478076	0.902429
ILMN_2790312	Slc15a4	black	4.55748		-1.00175	0.941165	0.999829	1.02069	0.342338	0.850689	-1.01679	0.238557	0.928947	-1.03052	0.102187	0.561911	1.00274	0.854233	0.994915	-1.01412	0.362461	0.989763	-1.04133	0.114294	0.735998
ILMN_1237074	Slc25a19	black	11.3001		-1.02999	0.381578	0.999829	-1.04782	0.0985835	0.642375	-1.05059	0.101091	0.754731	-1.01592	0.57865	0.893214	-1.03144	0.322654	0.930768	-1.03409	0.199992	0.893142	-1.02736	0.275765	0.840282
ILMN_1246740	Slc35b2	black	1.80474		1.01647	0.685826	0.999829	1.01808	0.447934	0.889447	1.0361	0.129577	0.805713	1.01586	0.540414	0.881735	1.02381	0.396881	0.943855	1.0312	0.310715	0.976042	1.04533	0.249222	0.834059
ILMN_2729374	Slc35c2	black	15.9606		1.03442	0.149174	0.999829	-1.0045	0.822776	0.979509	-1.00047	0.972769	0.998685	1.02333	0.184143	0.666705	1.03399	0.140582	0.798696	1.00195	0.922207	0.998643	1.02201	0.382645	0.874216
ILMN_2599719	Slc44a2	black	17.9487		1.00035	0.992994	0.999829	1.00144	0.947174	0.994632	-1.01251	0.565586	0.998685	1.03623	0.147886	0.627555	1.0106	0.624833	0.977687	-1.0033	0.898277	0.998643	1.02035	0.344637	0.865241
ILMN_3163567	Slc45a1	black	2.20058	rs31817774	-1.02196	0.528336	0.999829	-1.01185	0.639994	0.950323	1.00846	0.612338	0.998685	1.00347	0.837519	0.971701	1.01492	0.39721	0.943855	-1	0.999935	0.99998	-1.0284	0.131251	0.756696
ILMN_2663230	Slco3a1	black	11.9123		1.01388	0.543618	0.999829	1.01304	0.429828	0.884613	1.02611	0.205347	0.899796	1.03372	0.189831	0.673114	-1.01874	0.408616	0.944456	1.01246	0.676207	0.998643	-1.00988	0.656798	0.941204
ILMN_2754997	Slmo2	black	13.543		-1.04811	0.217756	0.999829	-1.03584	0.225748	0.778922	-1.01117	0.655758	0.998685	-1.0552	0.0802568	0.522791	-1.03778	0.257693	0.902625	-1.02689	0.289848	0.958818	1.00807	0.795055	0.971306
ILMN_2671572	Smad1	black	2.90915		-1.02645	0.423203	0.999829	-1.03369	0.109357	0.665365	1.00811	0.732568	0.998685	-1.02163	0.411889	0.82611	-1.01344	0.724396	0.985796	-1.01052	0.711722	0.998643	-1.01436	0.558694	0.915608
ILMN_2994108	Spsb3	black	16.224		1.01704	0.724786	0.999829	1.03281	0.2297	0.780699	-1.00543	0.8544	0.998685	1.00336	0.90668	0.986253	1.03533	0.180787	0.849913	1.00023	0.99299	0.999944	1.00727	0.746219	0.962919
ILMN_2879848	St3gal3	black	8.92717	rs28256543	1.01964	0.66443	0.999829	-1.01135	0.643123	0.950639	-1.00607	0.858089	0.998685	1.00985	0.664244	0.922671	1.02831	0.449988	0.948572	-1.03633	0.132588	0.821627	-1.02373	0.55476	0.914976
ILMN_3154820	St5	black	19.4041		-1.01065	0.867932	0.999829	1.03126	0.243437	0.788273	-1.02845	0.369137	0.979163	-1.03848	0.12426	0.597637	1.0148	0.753314	0.988357	-1.05389	0.0653974	0.679679	1.00107	0.973112	0.997017
ILMN_2716693	Swsap1	black	3.18278		-1.01814	0.285651	0.999829	1.01593	0.243084	0.788273	-1.00401	0.808845	0.998685	1.00446	0.764136	0.952917	1.02124	0.197499	0.861243	-1.01244	0.448472	0.996166	1.03153	0.114142	0.735998
ILMN_1233402	Syt11	black	17.6449		1.00462	0.946297	0.999829	-1.00571	0.920006	0.993567	-1.03201	0.38134	0.9822	-1.00524	0.831174	0.970187	-1.01505	0.665488	0.981597	1.02253	0.34984	0.989763	1.00671	0.83175	0.975479
ILMN_2523256	Tamm41	black	2.28155		-1.0433	0.207721	0.999829	1.04332	0.202871	0.765345	1.03563	0.27614	0.944868	-1.05296	0.0865302	0.53656	1.07	0.21113	0.87559	1.03957	0.218152	0.913502	-1.01884	0.521219	0.911673
ILMN_2984793	Tamm41	black	5.7688		1.05104	0.109591	0.999829	1.00873	0.719788	0.964853	1.02049	0.272278	0.942801	-1.01499	0.554175	0.884688	1.02786	0.289213	0.924073	-1.00149	0.935807	0.998643	1.03852	0.0593807	0.63488
ILMN_1217144	Tbc1d5	black	13.037		1.0116	0.820992	0.999829	1.01283	0.69756	0.958668	-1.03432	0.355778	0.974851	-1.02975	0.298406	0.763751	1.04303	0.156552	0.822415	1.001	0.963671	0.998643	-1.00298	0.896948	0.984349
ILMN_1247681	Tex264	black	9.5616		1.01462	0.577027	0.999829	-1.01268	0.570374	0.931576	-1.00237	0.842578	0.998685	-1.00989	0.546969	0.88268	1.00821	0.724339	0.985796	1.00654	0.778396	0.998643	1.00575	0.725173	0.96094
ILMN_2602711	Tgfbr1	black	19.1242		-1.02704	0.481806	0.999829	1.00718	0.737702	0.96906	1.00593	0.852414	0.998685	1.00055	0.986077	0.997607	1.05147	0.117509	0.764693	1.00449	0.888513	0.998643	1.03703	0.240189	0.826942
ILMN_2656465	Tjap1	black	6.2389		-1.00576	0.823835	0.999829	-1.00953	0.618892	0.943807	-1.00796	0.643897	0.998685	-1.00851	0.551134	0.883401	1.0181	0.303788	0.930696	-1.01111	0.492909	0.998643	-1.02879	0.348015	0.865394
ILMN_1224142	Tmem177	black	1.58415		1.00792	0.71069	0.999829	1.02044	0.270429	0.804087	-1.00277	0.865717	0.998685	-1.01944	0.273516	0.74523	-1.01275	0.499422	0.956034	1.00156	0.923568	0.998643	1.01607	0.40927	0.885263
ILMN_2693858	Tmem254a	black	3.91595		1.02347	0.453157	0.999829	-1.01358	0.415517	0.878502	1.0198	0.20621	0.900613	-1.0009	0.969831	0.995598	1.00941	0.724257	0.985796	-1.00754	0.696761	0.998643	1.04363	0.060247	0.637869
ILMN_2671286	Tmem50b	black	3.31402		-1.00458	0.914555	0.999829	-1.00181	0.958021	0.995743	-1.03507	0.292129	0.95246	1.01771	0.573785	0.891924	-1.03467	0.459689	0.949865	-1.03415	0.393106	0.990464	1.00474	0.874901	0.981584
ILMN_1229315	Tns1	black	0.57913		-1.00822	0.746887	0.999829	-1.00603	0.739822	0.96906	-1.00536	0.654298	0.998685	1.00258	0.883475	0.981553	-1.01741	0.216471	0.879649	1.00866	0.628074	0.998643	-1.03784	0.374673	0.872391
ILMN_2592095	Tpgs1	black	10.5835		1.00397	0.863661	0.999829	-1.02073	0.240023	0.784918	-1.00153	0.927287	0.998685	1.00053	0.979984	0.997105	-1.00686	0.813632	0.990962	-1.01787	0.516944	0.998643	1.00971	0.693276	0.951768
ILMN_2909634	Trappc3	black	6.21941	rs48226456	1.04961	0.206953	0.999829	-1.00598	0.845262	0.981441	1.04891	0.128988	0.805713	1.00407	0.887146	0.982525	-1.04384	0.0912872	0.715881	1.03623	0.149305	0.838955	-1.01125	0.692872	0.951663
ILMN_1253587	Trnt1	black	24.5554	rs36700694	1.02244	0.655922	0.999829	-1.01902	0.574856	0.933163	-1.00632	0.834126	0.998685	-1.01793	0.302931	0.767749	-1.00759	0.805579	0.990769	-1.03512	0.425022	0.993394	1.00577	0.80172	0.971616
ILMN_1232146	Tsacc	black	3.76202		1.01049	0.576918	0.999829	-1.01263	0.430884	0.884613	-1.0008	0.936747	0.998685	-1.02055	0.0790168	0.520783	1.00635	0.722626	0.985796	1.02722	0.0746817	0.712363	1.02091	0.242904	0.828581
ILMN_1234604	Tti1	black	12.9048		1.03136	0.28882	0.999829	1.01214	0.525528	0.918634	-1.01176	0.387862	0.983979	-1.01431	0.414416	0.828144	-1.01257	0.494666	0.954581	1.00386	0.856414	0.998643	1.01104	0.493416	0.904841
ILMN_1249684	Tubg2	black	25.2699		1.06589	0.458974	0.999829	1.09466	0.0907983	0.62565	1.04137	0.252802	0.933968	-1.0058	0.861377	0.977506	1.07194	0.125894	0.776456	1.04194	0.232949	0.92515	-1.01581	0.717736	0.959782
ILMN_2522023	Tusc2	black	19.9972		-1.01343	0.731758	0.999829	-1.04026	0.156798	0.721958	1.02219	0.245486	0.930932	1.02987	0.287648	0.753556	1.04261	0.257856	0.902625	1.02027	0.623523	0.998643	1.02391	0.402143	0.882617
ILMN_2491654	Ubap2	black	12.4235		-1.02891	0.540833	0.999829	1.03142	0.41729	0.879282	-1.01993	0.586545	0.998685	1.0141	0.586882	0.895446	1.04223	0.173042	0.839822	-1.03205	0.418377	0.993351	1.01195	0.719051	0.959782
ILMN_1245815	Ube2o	black	15.3615		1.03031	0.62546	0.999829	1.02009	0.677271	0.953656	1.03422	0.346276	0.973319	1.04618	0.18879	0.672113	-1.00929	0.675223	0.982944	1.03859	0.237293	0.930032	-1.014	0.755169	0.964567
ILMN_2678745	Ubl7	black	9.37068	rs13466799	-1.00445	0.929341	0.999829	-1.0322	0.27678	0.808697	-1.00884	0.700814	0.998685	-1.0096	0.632092	0.913547	-1.00889	0.789956	0.990289	-1.02956	0.329041	0.981488	1.01053	0.708088	0.957888
ILMN_2461665	Unc5c	black	11.8627		-1.00645	0.88265	0.999829	1.00527	0.759302	0.969532	1.03382	0.228631	0.922127	1.00753	0.749095	0.949264	1.04525	0.0815524	0.694289	1.00946	0.682593	0.998643	1.01982	0.514505	0.910338
ILMN_2461668	Unc5c	black	14.0501		1.02184	0.723218	0.999829	-1.00961	0.655851	0.951363	1.0051	0.857038	0.998685	1.0405	0.125275	0.599274	1.03191	0.284746	0.921975	1.02146	0.401205	0.990464	-1.007	0.8219	0.974136
ILMN_2636384	Uqcr10	black	15.6251		1.03431	0.570599	0.999829	1.01215	0.82012	0.979012	-1.00962	0.684872	0.998685	-1.0404	0.20404	0.68924	1.03974	0.187387	0.853727	1.04082	0.187184	0.882514	1.02283	0.246483	0.831605
ILMN_1256673	Uqcrc1	black	3.05841	rs51792105	1.10101	0.110188	0.999829	1.0196	0.599735	0.939638	1.02247	0.570023	0.998685	1.04341	0.342413	0.788838	1.09633	0.05724	0.622552	1.02657	0.449674	0.99678	1.00388	0.926614	0.991465
ILMN_2751247	Urm1	black	10.6163		-1.02085	0.46262	0.999829	1.00645	0.729648	0.967815	1.01073	0.531229	0.998685	-1.00959	0.634579	0.914773	-1.00882	0.66072	0.981597	-1.01752	0.418189	0.993351	-1.0162	0.343364	0.865241
ILMN_2874414	Usp19	black	3.2715		1.01068	0.677414	0.999829	-1.005	0.760562	0.969532	-1.00523	0.741503	0.998685	1.0041	0.833708	0.970833	1.03616	0.1136	0.762071	1.01286	0.487376	0.998643	-1.00653	0.714665	0.958776
ILMN_2690506	Vac14	black	0.873606		-1.01478	0.466033	0.999829	-1.0061	0.690635	0.957684	1.01781	0.220004	0.916734	1.00143	0.937213	0.990211	-1.02303	0.118669	0.764905	-1.00991	0.57182	0.998643	1.0126	0.493148	0.904841
ILMN_2737979	Vps51	black	14.6952		1.01639	0.643276	0.999829	-1.00371	0.889018	0.989771	-1.0173	0.359023	0.977055	-1.00048	0.984121	0.997452	1.05511	0.0756834	0.682081	-1.03768	0.172432	0.866576	-1.00006	0.998391	0.999674
ILMN_1249698	Wbp2	black	22.1579		1.06293	0.452695	0.999829	-1.01444	0.789531	0.973983	1.00816	0.845224	0.998685	-1.01087	0.705418	0.935334	-1.02968	0.385655	0.94188	1.00588	0.876789	0.998643	-1.00174	0.962918	0.996087
ILMN_2460168	Wdr1	black	20.9119		1.01773	0.690451	0.999829	-1.03857	0.0950342	0.635857	1.00701	0.713769	0.998685	1.03591	0.247655	0.72423	1.0052	0.893878	0.997758	1.04797	0.229405	0.92515	1.03454	0.305091	0.856423
ILMN_1256698	Wdr43	black	6.02399		-1.00106	0.948414	0.999829	-1.01144	0.48166	0.902972	-1.00896	0.505615	0.998685	-1.01689	0.171114	0.655474	1.01398	0.399094	0.943855	1.00433	0.762178	0.998643	1.00351	0.83576	0.975479
ILMN_1227712	Wdr74	black	4.24491		1.03062	0.182885	0.999829	-1.0213	0.260333	0.799471	-1.01257	0.400751	0.989041	1.00954	0.648534	0.91998	-1.01076	0.625616	0.977687	1.00024	0.990911	0.999944	1.00298	0.898276	0.984349
ILMN_3160616	Whamm	black	2.0633		-1.01864	0.471627	0.999829	1.02219	0.187491	0.752687	-1.02421	0.163074	0.85312	-1.02074	0.192919	0.678409	1.0257	0.227344	0.887089	1.02276	0.359843	0.989763	1.01088	0.606141	0.932057
ILMN_1251519	Wrap53	black	1.66964	rs26922596	1.00714	0.752603	0.999829	1.00231	0.838692	0.980586	-1.01644	0.244451	0.930913	1.00593	0.734657	0.945334	-1.00077	0.96358	0.997758	-1.00314	0.815514	0.998643	-1.00303	0.821686	0.974101
ILMN_3002284	Yeats4	black	8.75792	rs30924618	1.00011	0.997505	0.999829	-1.01977	0.519056	0.91841	1.01809	0.386117	0.983979	1.00541	0.781916	0.957341	-1.00176	0.943769	0.997758	1.00059	0.975474	0.998727	1.02079	0.342845	0.865241
ILMN_3080410	Yipf6	black	9.8138	rs29088264	1.01061	0.613706	0.999829	-1.01288	0.437725	0.885294	-1.01404	0.227916	0.922127	-1.0007	0.963627	0.995365	-1.01474	0.479404	0.952658	-1.01232	0.547601	0.998643	-1.02606	0.136451	0.759557
ILMN_3159866	Yipf6	black	6.61766		1.01486	0.482503	0.999829	1.00857	0.627477	0.946226	-1.00372	0.764637	0.998685	-1.01328	0.266006	0.737052	-1.01143	0.435538	0.948371	1.02228	0.195513	0.890098	1.01267	0.484569	0.903881
ILMN_1221011	Zc2hc1a	black	13.316		1.00194	0.980017	0.999829	1.05999	0.327684	0.839732	1.00864	0.789167	0.998685	-1.06904	0.0912792	0.54574	1.00224	0.962112	0.997758	1.05077	0.0579446	0.65496	-1.00098	0.97708	0.997307
ILMN_2780424	Zfp36l1	black	1.31471	rs32634276	-1.01474	0.818322	0.999829	1.02593	0.349213	0.856257	1.05298	0.236434	0.926452	-1.06636	0.055514	0.4639	-1.03301	0.25317	0.902625	1.00263	0.946794	0.998643	-1.0123	0.841257	0.976131
ILMN_3160688	Zfp597	black	13.1904		-1.00705	0.907139	0.999829	1.01101	0.722172	0.965584	-1.02772	0.36983	0.979163	-1.04362	0.0780519	0.519501	1.01339	0.713175	0.985687	1.00616	0.766386	0.998643	1.02508	0.312761	0.858841
ILMN_2939367	Zfp608	black	13.682		-1.02428	0.412871	0.999829	-1.00646	0.792715	0.973983	1.01848	0.290508	0.952283	-1.00324	0.892704	0.983791	-1.02936	0.311021	0.930696	-1.00997	0.724851	0.998643	-1.04309	0.108073	0.727114
ILMN_2515349	Zfp64	black	1.16431	rs33726081	1.00126	0.963021	0.999829	-1.01399	0.612874	0.943676	-1.00097	0.948216	0.998685	1.00756	0.753501	0.950102	1.03112	0.132258	0.782733	1.01562	0.308582	0.976042	-1.01669	0.394284	0.878458
ILMN_2634157	Zfp654	black	2.46489		1.00439	0.808055	0.999829	1.00324	0.856237	0.983786	-1.01768	0.276891	0.944868	-1.00228	0.903725	0.98518	-1.01213	0.498868	0.955473	-1.01941	0.255334	0.94442	1.02387	0.140717	0.762341
ILMN_1219539	Zfp655	black	12.1209		1.01168	0.717375	0.999829	1.00594	0.789006	0.973983	1.02486	0.303962	0.957348	-1.03498	0.140928	0.619952	1.00241	0.928788	0.997758	1.02032	0.350134	0.989763	-1.00808	0.801459	0.971616
ILMN_2690772	Zmat5	black	6.62393		1.00318	0.93585	0.999829	-1.0176	0.532322	0.920799	-1.00394	0.868619	0.998685	1.01596	0.487812	0.855335	1.0353	0.240143	0.896037	1.00263	0.923398	0.998643	1.04226	0.160438	0.779308
ILMN_2846047	Zswim1	black	3.0685	rs28277361	1.00685	0.806586	0.999829	1.00469	0.823446	0.979731	1.01433	0.512902	0.998685	1.02534	0.336272	0.7849	1.00827	0.730027	0.985796	1.02049	0.355242	0.989763	-1.0122	0.571336	0.91882
ILMN_2746812	Zswim7	black	7.09287		-1.00097	0.974794	0.999829	1.01168	0.551069	0.925931	1.02793	0.165533	0.858986	-1.01681	0.343737	0.790071	1.03386	0.224491	0.884998	1.02374	0.25328	0.942185	1.00239	0.905372	0.986473
ILMN_1246468	9330159F19Rik	blue	9.71557	rs51111440	-1.09817	0.00579584	0.56118	-1.10035	0.0287923	0.422878	-1.12813	0.000296824	0.0578416	-1.12684	0.000786872	0.0742819	-1.1115	0.000170776	0.0426799	-1.11458	0.00479519	0.229402	-1.04812	0.00531426	0.23718
ILMN_2925196	Aqr	blue	2.95915		-1.08671	0.020792	0.877471	-1.1543	0.00041068	0.0618251	-1.18053	2.38627e-05	0.0121864	-1.12242	7.70536e-05	0.0182132	-1.13455	4.74379e-05	0.0176784	-1.16733	2.30626e-05	0.0102451	-1.17189	0.000153854	0.0336204
ILMN_2688345	H2afv	blue	5.60636	rs26885650 rs26885649	-1.2087	0.00197276	0.333037	-1.27776	0.000299071	0.0559748	-1.2634	0.000302937	0.0582663	-1.26753	0.000202675	0.0335134	-1.18845	0.000760268	0.0878052	-1.26633	0.000430028	0.0612322	-1.28136	0.000106426	0.0250065
ILMN_2615864	Phtf1	blue	5.77994	rs46326122	-1.10896	0.00116828	0.24575	-1.12267	0.00161238	0.122094	-1.10268	0.000115609	0.0335719	-1.11033	0.000356795	0.0461732	-1.10969	4.56994e-05	0.0176784	-1.12438	0.000187426	0.0399192	-1.10787	2.36913e-06	0.00190192
ILMN_2539109	Rpl29	blue	1.37805		-1.57988	0.00405217	0.465423	-1.9877	0.00147857	0.116859	-1.83472	0.00398917	0.228991	-1.95011	0.00291862	0.139271	-1.73615	0.00316689	0.182135	-1.86081	0.00296851	0.1804	-1.87443	0.00358704	0.19221
ILMN_2594103	Rps3	blue	4.68902	rs13469746	-1.53088	0.0109797	0.732766	-1.72427	0.000109562	0.0320272	-1.33669	0.00109513	0.116715	-1.54096	0.00144418	0.0995732	-1.76566	0.000284951	0.0528499	-1.77189	0.000620011	0.0730297	-1.67315	0.000802224	0.0830979
ILMN_2695468	Tmem55a	blue	12.101	rs27707526 rs13469045	-1.19492	0.000147132	0.0779341	-1.14398	0.0403694	0.474229	-1.18051	0.00193228	0.162597	-1.18302	0.000302056	0.0424075	-1.16641	0.000176465	0.0431836	-1.21333	3.72901e-06	0.00322104	-1.16561	0.00224568	0.146816
ILMN_1238801	Arl3	blue	1.98595	rs49469815 rs46780063 rs50561119	1.15093	0.0286601	0.920808	1.16821	0.0624135	0.551293	1.23771	0.0133081	0.383248	1.24596	0.0192914	0.310489	1.17548	0.0168989	0.396345	1.21884	0.0100693	0.326841	1.36369	0.00455874	0.221036
ILMN_2638958	Cacybp	blue	3.9494	rs13476204	1.07646	0.0657684	0.999829	1.12656	8.76878e-05	0.0289161	1.16908	2.91508e-06	0.00269827	1.15322	3.06565e-07	0.000506923	1.11104	0.000303433	0.0537887	1.13843	5.31283e-06	0.00434758	1.18136	5.9966e-06	0.00341635
ILMN_1231096	Tmem106b	blue	7.86959	rs37976189 rs36661047	-1.26127	0.105636	0.999829	-1.39173	0.00670098	0.253567	-1.4522	0.00480966	0.241607	-1.40454	0.0324764	0.385726	-1.29558	0.00450277	0.21414	-1.37389	0.00115714	0.10583	-1.40225	0.00154285	0.113417
ILMN_1254220	Amer2	blue	10.3531		-1.02763	0.205254	0.999829	-1.0572	0.00366692	0.190928	-1.04896	0.00260817	0.184017	-1.04633	0.0206934	0.319128	-1.02869	0.0329164	0.520581	-1.02513	0.19628	0.890246	-1.03979	0.00627306	0.258549
ILMN_2729708	Cdc14b	blue	12.2257		1.05682	0.262792	0.999829	1.09564	0.0175346	0.354015	1.08275	0.0297958	0.524704	1.08051	0.0157134	0.282765	1.03731	0.0602501	0.631162	1.09699	0.00802701	0.296035	1.0712	0.0135494	0.377915
ILMN_2606470	Clip4	blue	44.6041	rs50534818	-1.05647	0.264518	0.999829	-1.11062	0.0899731	0.62383	-1.11393	0.0237264	0.476136	-1.14108	0.0215979	0.324304	-1.17994	0.000680156	0.0843447	-1.19959	0.00325398	0.190916	-1.17441	0.0165079	0.414048
ILMN_2489360	Pdia6	blue	5.06687		-1.0708	0.0897772	0.999829	-1.12322	0.000948396	0.0972984	-1.09289	0.00827822	0.30257	-1.09563	0.0109861	0.247297	-1.11611	0.030569	0.50876	-1.10368	0.00817993	0.296035	-1.00977	0.788357	0.971196
ILMN_2857570	Rpl29	blue	6.26388	rs46111605 rs27375708	-1.1924	0.060599	0.999829	-1.2043	0.0718179	0.579649	-1.17367	0.0411003	0.57545	-1.31535	0.000149848	0.0265481	-1.21524	0.0412747	0.560291	-1.36629	0.00156605	0.123752	-1.19303	0.0412791	0.555327
ILMN_2891688	Sdhaf1	blue	3.45395		1.05133	0.196819	0.999829	1.01953	0.623098	0.945826	1.09781	0.00042345	0.0689153	1.09288	0.00115733	0.0898709	1.07142	0.030486	0.507933	1.07776	0.00843477	0.298054	1.10581	0.00112671	0.0986725
ILMN_1218843	Ciao1	blue	9.34476		-1.03485	0.260874	0.999829	-1.03679	0.209142	0.769355	-1.04402	0.0177551	0.429967	-1.0419	0.0335731	0.390036	-1.06083	0.00377985	0.196668	-1.03634	0.10699	0.781077	-1.04694	0.0345831	0.528627
ILMN_2761188	Ibtk	blue	38.3797		-1.01903	0.490959	0.999829	-1.00198	0.935079	0.994383	-1.04905	0.0276577	0.511373	-1.04858	0.0165878	0.292141	-1.0323	0.175161	0.842374	-1.08774	0.00161615	0.125696	-1.04176	0.0233213	0.469955
ILMN_2691298	Mrpl27	blue	4.53402		1.18605	0.0127856	0.746776	1.19225	0.059363	0.541447	1.15614	0.0170737	0.42214	1.1728	0.0614952	0.478751	1.18395	0.0976418	0.725763	1.25285	0.0278505	0.518013	1.25682	0.0457528	0.580825
ILMN_2449449	Zfp68	blue	4.68044	rs29551605	1.10159	0.0985122	0.999829	1.16118	0.028136	0.418565	1.15779	0.0515421	0.61067	1.09827	0.0863643	0.53656	1.09629	0.0447362	0.573828	1.1216	0.0484384	0.619342	1.15063	0.0347926	0.528627
ILMN_2455192	Zfp68	blue	3.63231	rs29551605	1.10402	0.0805787	0.999829	1.17678	0.0267586	0.418058	1.19765	0.0355706	0.552202	1.14426	0.0688463	0.495799	1.1194	0.024195	0.462037	1.13075	0.0505073	0.626796	1.18308	0.0156914	0.401799
ILMN_2506757	Zfp84	blue	38.082		-1.11969	0.00157306	0.300708	-1.02264	0.352066	0.856921	-1.02457	0.246783	0.931173	-1.09643	0.000136678	0.0265481	-1.03327	0.179627	0.849252	-1.06547	0.0177225	0.427479	-1.08349	0.0370172	0.542123
ILMN_3143088	Zfp868	blue	3.59547		1.01362	0.639387	0.999829	1.0543	0.00591919	0.242547	1.03924	0.04796	0.603841	1.0167	0.36534	0.801327	1.03457	0.0309549	0.51023	1.04504	0.024119	0.491483	1.01874	0.286302	0.846071
ILMN_1218324	Zfp97	blue	65.4007		-1.09911	0.00694137	0.593625	-1.00194	0.973012	0.996239	-1.03596	0.400711	0.989041	-1.04933	0.01686	0.294151	-1.04485	0.0944758	0.720522	-1.07273	0.038334	0.570606	-1.06053	0.0224526	0.460366
ILMN_2731463	Ccar2	blue	5.49067	rs30794424	-1.05252	0.276186	0.999829	-1.03203	0.139722	0.704765	-1.04417	0.0682086	0.668987	-1.00821	0.81253	0.966761	-1.10231	0.00826526	0.290331	-1.12273	0.0074242	0.280174	-1.08437	0.0216947	0.455934
ILMN_2617499	Dek	blue	70.8853	rs6203255	-1.03009	0.609526	0.999829	1.09824	0.0273096	0.418058	-1.00136	0.97822	0.998685	-1.08442	0.0288585	0.369541	-1.02378	0.593698	0.972381	-1.04623	0.0276912	0.518013	-1.04868	0.0894533	0.696088
ILMN_1239021	Hnrnpm	blue	36.6123		-1.03386	0.494188	0.999829	-1.06816	0.0168008	0.353097	-1.04409	0.232059	0.924899	-1.0058	0.883523	0.981553	-1.07672	0.0460054	0.57963	-1.05405	0.0284527	0.518013	-1.05633	0.0883883	0.694172
ILMN_2599008	Kirrel3	blue	29.8614		1.0984	0.0435862	0.999829	1.11305	0.121915	0.682879	1.1041	0.0738073	0.68745	1.13278	0.00517198	0.179217	1.06143	0.195149	0.861243	1.14952	0.0246242	0.499317	-1.02732	0.35483	0.867029
ILMN_2484274	Sdhaf1	blue	10.3523		1.05966	0.264641	0.999829	1.09031	0.00963086	0.292674	1.05647	0.0579255	0.635248	1.04986	0.0386448	0.410528	1.0128	0.689945	0.985108	1.03975	0.238312	0.931582	1.10573	0.00123731	0.104987
ILMN_2674668	2810021J22Rik	blue	6.43449		-1.00274	0.889463	0.999829	1.01634	0.344224	0.852101	-1.03422	0.0278531	0.512298	-1.0116	0.473119	0.850218	-1.01639	0.29543	0.927589	-1.03406	0.0156662	0.403998	1.00934	0.528102	0.911673
ILMN_2743425	Arfip1	blue	9.62138		-1.00078	0.975955	0.999829	-1.03906	0.0874225	0.620288	1.02092	0.227192	0.922127	-1.04016	0.0445585	0.429935	1.05159	0.0371048	0.540787	-1.01133	0.66378	0.998643	-1.01027	0.750235	0.963742
ILMN_2616509	Arnt2	blue	18.642		1.04074	0.251595	0.999829	-1.04618	0.0423596	0.485794	1.00035	0.991338	0.998685	-1.00655	0.729893	0.943565	-1.0303	0.231639	0.88973	1.03212	0.102705	0.771056	-1.04385	0.0358327	0.534777
ILMN_2660028	Ccdc101	blue	5.11445	rs8258004	-1.00174	0.95578	0.999829	1.00001	0.999692	0.999869	-1.01708	0.318999	0.963474	-1.02121	0.335938	0.784839	-1.04407	0.0254881	0.473613	-1.01384	0.47805	0.998643	1.04031	0.0464372	0.583048
ILMN_3117180	Cpsf6	blue	20.2949		-1.00571	0.813641	0.999829	-1.04332	0.0496931	0.511989	-1.02735	0.100792	0.75352	-1.05145	0.0283927	0.367426	-1.01412	0.437612	0.948414	-1.01762	0.248664	0.93944	-1.01577	0.425662	0.890014
ILMN_2883795	Dcun1d4	blue	3.70195		1.1503	0.0502899	0.999829	1.07149	0.217345	0.775434	1.06874	0.198421	0.891373	1.16591	0.0166842	0.292454	1.17883	0.0345136	0.529609	1.11753	0.0998926	0.768244	1.08719	0.0940071	0.702659
ILMN_2769261	Ercc5	blue	14.875	rs31350624	1.04304	0.358795	0.999829	1.15315	0.0104668	0.295825	1.06865	0.139246	0.818587	1.08735	0.0173245	0.297107	1.06734	0.0905574	0.714125	1.05791	0.11287	0.785886	1.10217	0.0593076	0.634524
ILMN_2529682	Gm13141	blue	2.63308		-1.04988	0.137176	0.999829	-1.01745	0.544925	0.924612	-1.03936	0.0261217	0.499821	-1.05525	0.0303693	0.375379	-1.00337	0.891488	0.997758	-1.01613	0.415654	0.993351	-1.02008	0.431344	0.890703
ILMN_1246108	Hist1h2ah	blue	3.55556		-1.02353	0.436206	0.999829	-1.09437	0.00204699	0.136302	-1.02684	0.226451	0.922127	-1.04555	0.055907	0.464624	-1.04326	0.00556081	0.239228	-1.03158	0.0648698	0.676456	-1.01829	0.366648	0.869284
ILMN_2921103	Hnrnpm	blue	59.6936		-1.03712	0.548574	0.999829	-1.03186	0.483055	0.903797	-1.10868	5.1062e-07	0.000840254	-1.02899	0.297593	0.762794	-1.11187	0.015158	0.375501	-1.0444	0.27562	0.953264	-1.04876	0.098095	0.708696
ILMN_2652575	Ing4	blue	2.81884	rs13471404	-1.02727	0.459737	0.999829	1.07064	0.038176	0.466182	1.0122	0.691374	0.998685	1.00612	0.849612	0.97481	1.08132	0.0287464	0.495744	1.05091	0.142925	0.832405	1.00628	0.834974	0.975479
ILMN_3137552	Map2	blue	11.9424	rs48831056	1.09071	0.363569	0.999829	1.12708	0.10013	0.644723	1.08365	0.0498022	0.607185	1.12405	0.0297317	0.372241	1.11853	0.140747	0.798696	1.14886	0.0780833	0.716389	1.02559	0.741252	0.962919
ILMN_1221258	NA	blue	10.8969		-1.01188	0.438514	0.999829	1.01117	0.496547	0.908784	1.0007	0.961127	0.998685	-1.009	0.49782	0.860675	-1.01716	0.219655	0.881813	-1.03709	0.034448	0.555599	-1.02901	0.0297395	0.501728
ILMN_2726288	NA	blue	14.1184	rs29101258	-1.01853	0.341107	0.999829	-1.00671	0.742606	0.96906	-1.0008	0.957818	0.998685	1.02822	0.0616756	0.479048	-1.01179	0.423959	0.946206	-1.02675	0.0215387	0.46876	-1.0349	0.0114718	0.351245
ILMN_1227540	Phf10	blue	29.8318		-1.10293	0.0412572	0.989488	-1.04098	0.452225	0.892592	-1.04208	0.236344	0.926452	-1.03546	0.0861524	0.53656	-1.01933	0.494867	0.954605	-1.04881	0.328154	0.980955	-1.0748	0.0221803	0.458541
ILMN_2607022	Ptpra	blue	19.963	rs27275467	1.1122	0.118168	0.999829	1.12885	0.114816	0.674102	1.22003	0.00682232	0.279885	1.07229	0.183956	0.666566	1.14221	0.0347644	0.530514	1.07382	0.0532227	0.642524	1.09882	0.106227	0.724475
ILMN_2588572	Rab14	blue	9.06092		1.0254	0.710465	0.999829	-1.02263	0.605957	0.942495	-1.05531	0.036497	0.555076	-1.07678	0.0165104	0.291123	1.02191	0.621553	0.976193	-1.01236	0.760772	0.998643	-1.01427	0.693007	0.951663
ILMN_2890496	Rbbp9	blue	4.85515	rs27277779 rs27277778	-1.0894	0.103404	0.999829	-1.10782	0.0459088	0.501054	-1.02424	0.547842	0.998685	-1.08454	0.0569198	0.466893	-1.17863	0.00423726	0.207042	-1.08538	0.124064	0.809093	-1.06416	0.280742	0.841803
ILMN_1256458	Sft2d3	blue	16.1336		-1.00285	0.898924	0.999829	-1.02216	0.1516	0.719013	-1.02696	0.0235456	0.476136	-1.03542	0.0334145	0.389408	-1.01481	0.170217	0.835195	-1.00861	0.404429	0.990464	-1.0237	0.0692226	0.662634
ILMN_2776377	Sfxn4	blue	6.41139	rs31047053	-1.11165	0.0233313	0.881639	1.04386	0.127759	0.68717	-1.01909	0.635602	0.998685	-1.0862	0.0315247	0.382118	-1.01822	0.734583	0.985796	-1.01994	0.494273	0.998643	1.00741	0.895654	0.984338
ILMN_1251000	Tac1	blue	39.7727	rs33321192 rs33322234	1.00068	0.990034	0.999829	-1.34815	0.0115614	0.305649	-1.01593	0.893725	0.998685	1.08963	0.182596	0.664237	-1.05906	0.00904994	0.299052	1.10768	0.329857	0.981911	1.12897	0.0814248	0.683581
ILMN_2879876	Tbc1d23	blue	40.7592		-1.04159	0.311005	0.999829	-1.02733	0.167622	0.732876	-1.06234	0.0103067	0.332639	-1.05838	0.0249368	0.347807	-1.04404	0.17424	0.840216	-1.02931	0.265977	0.949027	-1.03552	0.379582	0.873522
ILMN_2773540	Thap4	blue	4.80562	rs13463883	-1.03703	0.310162	0.999829	-1.06671	0.176297	0.73857	-1.06755	0.171384	0.86429	-1.11538	0.00398654	0.16078	-1.07946	0.0409694	0.55906	-1.09959	0.0517616	0.632696	-1.07768	0.128432	0.754041
ILMN_2977690	Tm9sf4	blue	4.36163	rs4223569	1.07932	0.0880968	0.999829	1.06286	0.0476134	0.504549	1.115	0.00362284	0.21727	1.04286	0.34386	0.790071	-1.00656	0.886863	0.997758	1.01512	0.592842	0.998643	1.04405	0.223202	0.816278
ILMN_1250011	Tob1	blue	3.5632		1.00867	0.802419	0.999829	-1.01542	0.521632	0.918425	-1.06013	0.00511022	0.245841	-1.00838	0.691641	0.929458	-1.046	0.0393034	0.552504	-1.00374	0.835002	0.998643	1.00135	0.948951	0.993778
ILMN_2715216	Trappc8	blue	6.1744		-1.00778	0.844593	0.999829	-1.00743	0.75401	0.96906	-1.05564	0.00911026	0.315793	-1.01982	0.443887	0.838062	1.01884	0.597786	0.97348	-1.03591	0.0432528	0.600846	-1.01873	0.532963	0.911673
ILMN_1247043	Ttc30b	blue	12.6184	rs27995026	-1.02982	0.407732	0.999829	-1.00513	0.826204	0.980169	1.00818	0.763889	0.998685	-1.05368	0.0214099	0.323147	-1.01961	0.381006	0.939904	-1.00936	0.574794	0.998643	1.05809	0.00867039	0.300674
ILMN_2625913	Vstm2a	blue	6.99668		1.05086	0.32006	0.999829	1.1215	0.182389	0.746364	1.13902	0.000875239	0.103698	-1.06185	0.0694196	0.497162	1.08701	0.0876393	0.709131	1.12421	0.0283499	0.518013	-1.02521	0.558482	0.915608
ILMN_3145782	Zfp97	blue	56.5487		-1.06433	0.0845211	0.999829	1.0166	0.670184	0.951602	-1.0779	0.0509721	0.608788	-1.07228	0.00566391	0.182894	-1.04104	0.152217	0.81537	-1.07645	0.00458923	0.223678	-1.03586	0.206192	0.810886
ILMN_2863437	1110038F14Rik	blue	27.1566	rs47625690	1.00269	0.956539	0.999829	-1.01292	0.571408	0.932238	1.06354	0.00669568	0.278489	1.01387	0.57759	0.89241	-1.0236	0.360136	0.933878	-1.02653	0.44987	0.99678	1.03282	0.331332	0.864012
ILMN_2756686	1110057K04Rik	blue	51.98	rs37088551	-1.03473	0.260964	0.999829	-1.00312	0.936752	0.994422	-1.02545	0.405891	0.99183	-1.04925	0.049565	0.444101	-1.00221	0.929561	0.997758	-1.04662	0.131143	0.81691	-1.02544	0.24	0.826886
ILMN_1250418	3110002H16Rik	blue	4.86448		-1.01535	0.630234	0.999829	1.00139	0.944525	0.994506	-1.04209	0.0630576	0.651244	-1.0658	0.0206049	0.319078	1.02109	0.478714	0.952658	-1.0227	0.380155	0.989763	1.01605	0.653589	0.941204
ILMN_2620365	Alkbh2	blue	2.79841		1.02765	0.207541	0.999829	1.00294	0.886606	0.989771	-1.04194	0.0160206	0.412634	1.02348	0.328238	0.78195	1.01608	0.290773	0.925203	1.02032	0.346185	0.988881	-1.0139	0.347436	0.865261
ILMN_1227817	Ank3	blue	40.291		-1.04188	0.325204	0.999829	-1.03749	0.571458	0.932238	-1.0376	0.403147	0.991514	1.02909	0.337882	0.785645	-1.03664	0.355739	0.932485	-1.02179	0.664448	0.998643	-1.07644	0.0280929	0.496827
ILMN_2624749	Ankrd10	blue	60.4424		-1.01394	0.614629	0.999829	1.07286	0.0786922	0.598651	1.035	0.378341	0.981106	1.0595	0.045336	0.430562	-1.00476	0.87041	0.996052	1.01923	0.56299	0.998643	-1.00296	0.895202	0.984338
ILMN_2595857	Ankrd37	blue	42.1465		1.03159	0.393101	0.999829	1.03911	0.187816	0.752687	1.02352	0.387797	0.983979	1.0015	0.941398	0.990938	1.01191	0.515256	0.95917	-1.02305	0.264936	0.949027	1.06651	0.0409773	0.554317
ILMN_2860479	Arpc1b	blue	8.72538		-1.01289	0.733574	0.999829	-1.03917	0.0893816	0.622799	-1.01192	0.492943	0.998685	-1.03224	0.130858	0.608465	-1.02232	0.169957	0.834447	-1.03275	0.117631	0.797856	-1.05469	0.0108535	0.340316
ILMN_3113303	Atp2b2	blue	50.0637		-1.01446	0.838461	0.999829	-1.00082	0.982352	0.997167	-1.0196	0.704764	0.998685	1.08386	0.0416612	0.422344	-1.04827	0.227956	0.887461	-1.01313	0.752404	0.998643	-1.01238	0.818563	0.974101
ILMN_1245509	B3galt5	blue	28.4642		1.00399	0.903833	0.999829	-1.11467	0.000156628	0.0409303	-1.05636	0.17721	0.869833	1.00218	0.930137	0.990211	-1.03429	0.124296	0.776168	-1.00604	0.778476	0.998643	-1.06137	0.0762553	0.677297
ILMN_2930764	B4galt3	blue	7.17909		1.01116	0.750304	0.999829	-1.06521	0.00319181	0.175423	-1.02077	0.346881	0.973319	-1.00554	0.819587	0.967168	1.02099	0.45157	0.94872	-1.0386	0.194995	0.890021	1.00272	0.936885	0.992158
ILMN_1253752	Bbs2	blue	52.5034		-1.00675	0.820146	0.999829	1.00782	0.873936	0.986543	1.00308	0.900994	0.998685	-1.0275	0.256389	0.726874	-1.00334	0.884468	0.997723	-1.01991	0.511462	0.998643	-1.0508	0.00870323	0.300824
ILMN_2634728	Bbs9	blue	39.1847		-1.01227	0.778275	0.999829	1.01261	0.758097	0.969532	1.00071	0.975497	0.998685	-1.04059	0.207108	0.692693	-1.02715	0.370322	0.938182	1.05992	0.0840534	0.726261	-1.04535	0.0380209	0.546355
ILMN_1222231	Brd3	blue	20.103		-1.05475	0.155748	0.999829	1.00678	0.872538	0.986422	1.02387	0.560101	0.998685	-1.06581	0.00371756	0.155406	-1.0062	0.865346	0.995909	1.01393	0.789435	0.998643	-1.00248	0.925196	0.991135
ILMN_1223194	Cacnb4	blue	50.0824		-1.05773	0.466571	0.999829	-1.04917	0.491718	0.906592	-1.04436	0.412279	0.991863	-1.0271	0.395747	0.816586	-1.0002	0.996461	0.999465	-1.03827	0.245639	0.937456	-1.07639	0.0129157	0.371159
ILMN_2974280	Cactin	blue	11.6619		1.02378	0.486049	0.999829	1.01745	0.392304	0.870503	-1.02165	0.315241	0.962881	-1.0248	0.188104	0.67166	-1.03537	0.111007	0.756147	1.01933	0.392401	0.990464	-1.04101	0.0346227	0.528627
ILMN_1251316	Camsap1	blue	41.8902		-1.0116	0.669025	0.999829	1.02821	0.252478	0.792211	-1.00671	0.74884	0.998685	1.00122	0.935295	0.990211	-1.00324	0.845005	0.993587	1.03632	0.0377432	0.570274	1.00043	0.968441	0.996196
ILMN_1232016	Cbx8	blue	5.85678		1.00574	0.784831	0.999829	-1.03233	0.0281073	0.418565	1.0133	0.375646	0.981106	1.00053	0.98002	0.997105	-1.00172	0.913427	0.997758	1.00046	0.977405	0.999122	-1.00602	0.639105	0.940238
ILMN_1259355	Ccdc117	blue	5.98607		-1.01246	0.722902	0.999829	1.03083	0.214737	0.772898	1.01208	0.630555	0.998685	-1.00521	0.846827	0.974359	-1.03616	0.134859	0.78696	-1.08288	0.00591658	0.257678	-1.02425	0.48382	0.903311
ILMN_1213231	Ccdc12	blue	21.7078		1.02894	0.309139	0.999829	-1.0344	0.29887	0.821304	1.01196	0.684679	0.998685	1.04638	0.127004	0.601506	-1.05547	0.0123828	0.347325	-1.02157	0.301184	0.969316	1.02602	0.129697	0.754041
ILMN_2752408	Ccdc90b	blue	18.7166	rs49743297	-1.0003	0.990134	0.999829	-1.02801	0.22328	0.778922	-1.05364	0.0833357	0.713193	-1.03128	0.161064	0.645142	-1.05252	0.00941505	0.302173	-1.02106	0.239885	0.933799	-1.02737	0.44394	0.893129
ILMN_2663186	Cct4	blue	18.5639		-1.00866	0.837842	0.999829	1.00522	0.869466	0.985543	-1.06509	0.0264623	0.501489	-1.04896	0.145059	0.625063	1.01536	0.714346	0.985687	-1.05036	0.253866	0.942906	-1.04376	0.257681	0.8343
ILMN_2754425	Cdc5l	blue	12.6511		-1.06352	0.0338028	0.944916	-1.01286	0.606931	0.942495	-1.02435	0.39687	0.987175	-1.02404	0.354503	0.796251	1.00921	0.708476	0.985687	-1.01784	0.635469	0.998643	-1.02863	0.281934	0.842478
ILMN_1216938	Cdc73	blue	4.49386		-1.0105	0.638969	0.999829	1.0249	0.0666285	0.567406	-1.0178	0.174577	0.867302	-1.03969	0.0136471	0.265138	-1.00882	0.428353	0.946206	-1.00755	0.551139	0.998643	1.01922	0.12955	0.754041
ILMN_2624574	Cep135	blue	22.5495	rs31559824	1.00283	0.917228	0.999829	1.00807	0.685242	0.95635	-1.00324	0.794498	0.998685	-1.00333	0.834855	0.971332	-1.01286	0.349927	0.932485	-1.03052	0.0294025	0.523654	-1.02908	0.0560502	0.626453
ILMN_1222315	Chsy1	blue	61.3622		-1.00839	0.804735	0.999829	-1.00194	0.947575	0.994632	1.00029	0.989819	0.998685	1.01485	0.459789	0.843102	-1.01427	0.45373	0.94872	-1.02526	0.286382	0.955714	1.04935	0.0227564	0.464208
ILMN_2788629	Cnih4	blue	32.1546		-1.08084	0.0131482	0.747856	-1.04257	0.308218	0.826971	-1.04608	0.234425	0.926452	-1.08458	0.0804734	0.52301	-1.04648	0.198236	0.861243	-1.04738	0.229133	0.92515	1.00056	0.988931	0.999001
ILMN_1238313	Cnot2	blue	70.3629		-1.04348	0.577843	0.999829	1.00155	0.969621	0.996149	-1.0124	0.724657	0.998685	-1.02542	0.444138	0.838062	-1.04986	0.212825	0.87595	-1.05333	0.238531	0.931582	-1.08995	0.0221099	0.458541
ILMN_2592150	Cntnap2	blue	43.6193	rs36364977 rs37970001	1.07191	0.240741	0.999829	1.22056	0.0147695	0.334243	1.08092	0.106306	0.76538	1.02379	0.539854	0.881735	1.05196	0.254484	0.902625	1.03438	0.586359	0.998643	1.05446	0.328815	0.862978
ILMN_2665387	Coro1c	blue	6.9562		1.05579	0.536095	0.999829	1.03885	0.573159	0.932783	1.04157	0.321683	0.964401	1.08794	0.00580926	0.184958	1.03413	0.66334	0.981597	1.04137	0.554453	0.998643	1.07913	0.118078	0.742336
ILMN_2671689	Cox7b	blue	8.64416	rs29097356	-1.0076	0.851454	0.999829	-1.02978	0.172939	0.737213	-1.01182	0.734647	0.998685	-1.08359	0.0057934	0.184958	1.00735	0.766292	0.989927	-1.00938	0.6807	0.998643	-1.01465	0.71304	0.958766
ILMN_2994460	Ctnnb1	blue	39.9313		1.01898	0.859298	0.999829	1.11898	0.0197289	0.371873	1.0356	0.529233	0.998685	1.00805	0.832267	0.97037	1.0446	0.542392	0.965131	1.04974	0.315383	0.976042	-1.03067	0.67791	0.947708
ILMN_2666007	Ctsz	blue	24.7901		-1.01937	0.6122	0.999829	-1.00632	0.879425	0.988618	-1.05181	0.00671307	0.278489	-1.03029	0.237653	0.715796	-1.01715	0.385885	0.941906	-1.05927	0.123735	0.809027	-1.01751	0.54906	0.914976
ILMN_2839569	Ctsz	blue	26.7618		1.0362	0.414128	0.999829	-1.03319	0.305569	0.824826	-1.01188	0.472129	0.998685	-1.08102	0.00278243	0.134953	-1.00988	0.458218	0.94933	-1.02015	0.576986	0.998643	-1.03145	0.199158	0.804298
ILMN_1222165	Dcun1d1	blue	11.4343		1.03533	0.38028	0.999829	1.05083	0.201348	0.764081	1.0827	0.022795	0.469533	-1.00594	0.841577	0.973278	1.04864	0.117694	0.764693	1.02222	0.482906	0.998643	1.02389	0.488838	0.90411
ILMN_2941677	Ddost	blue	9.14483		1.07351	0.201994	0.999829	1.0202	0.726702	0.967027	1.06715	0.0854799	0.715634	1.09435	0.068531	0.495068	1.02114	0.605663	0.974888	1.04673	0.41897	0.993351	1.11872	0.025695	0.48321
ILMN_2688135	Ddx19b	blue	5.88007		1.01798	0.569831	0.999829	1.02212	0.262832	0.801256	1.04535	0.00520516	0.248513	1.03312	0.110318	0.571838	1.00743	0.622917	0.977194	1.00201	0.907428	0.998643	-1.01854	0.402586	0.882617
ILMN_1222968	Dsel	blue	7.36253		1.01767	0.571194	0.999829	-1.03774	0.019819	0.371942	1.01464	0.470682	0.998685	-1.00585	0.749372	0.949264	-1.00239	0.91024	0.997758	-1.00393	0.770899	0.998643	1.01196	0.56612	0.917299
ILMN_2953677	Ei24	blue	16.137		1.02776	0.470812	0.999829	1.01478	0.657268	0.951547	-1.02117	0.406821	0.99183	1.04265	0.130998	0.608465	-1.0051	0.875804	0.996104	1.05405	0.144873	0.834566	1.05132	0.03548	0.532493
ILMN_1226834	Elavl1	blue	56.0081		1.02709	0.459726	0.999829	-1.03652	0.308066	0.826971	-1.04884	0.0478456	0.603841	-1.03446	0.280571	0.749277	-1.02243	0.332797	0.931771	-1.01217	0.597731	0.998643	1.00461	0.858383	0.979022
ILMN_1229161	Eng	blue	3.74147		1.00079	0.979876	0.999829	-1.03701	0.0263895	0.418058	-1.00979	0.538502	0.998685	-1.01624	0.273773	0.74523	-1.01268	0.454454	0.948998	-1.01413	0.411018	0.992541	-1.02667	0.182554	0.800293
ILMN_1256740	Epm2aip1	blue	9.23231		-1.021	0.742732	0.999829	1.02663	0.608086	0.942681	-1.02095	0.649543	0.998685	-1.10921	0.0248127	0.347271	1.04756	0.353499	0.932485	-1.00404	0.922393	0.998643	-1.03415	0.500564	0.907387
ILMN_2671878	Exo5	blue	42.8631		-1.01951	0.431563	0.999829	-1.00043	0.982013	0.997118	1.02401	0.0633124	0.652811	-1.01697	0.341105	0.787271	-1.03451	0.0454954	0.575105	-1.01104	0.518536	0.998643	-1.00964	0.443209	0.893129
ILMN_2895364	Ext2	blue	8.95961		-1.03688	0.247953	0.999829	-1.01537	0.598069	0.939638	-1.00942	0.678354	0.998685	-1.01076	0.673816	0.925426	-1.01965	0.359163	0.933504	-1.0716	0.0216712	0.470457	-1.01283	0.656412	0.941204
ILMN_3158937	Fam171a1	blue	42.3614		1.01194	0.745832	0.999829	-1.02018	0.510578	0.914735	-1.05439	0.0152817	0.406324	-1.00937	0.647299	0.919416	-1.00215	0.917477	0.997758	-1.02288	0.342577	0.986592	1.00127	0.952546	0.993892
ILMN_2733542	Fbxl3	blue	57.9662	rs30608821	1.01165	0.905365	0.999829	1.0301	0.640346	0.950323	-1.03391	0.365224	0.979163	1.01303	0.69996	0.933967	-1.10123	0.0362905	0.535057	-1.01582	0.702178	0.998643	1.00965	0.838377	0.975479
ILMN_2811705	Fbxo18	blue	73.6481		-1.01126	0.835543	0.999829	1.0873	0.0236533	0.400114	-1.04415	0.0986674	0.749168	-1.00329	0.906707	0.986253	-1.00215	0.938342	0.997758	-1.0365	0.166662	0.857672	-1.03714	0.152968	0.772389
ILMN_2615468	Fgfr1op2	blue	33.0202	rs13472219	1.00432	0.885789	0.999829	-1.02709	0.342664	0.850689	-1.00209	0.939043	0.998685	-1.0025	0.903693	0.98518	-1.04351	0.0373702	0.542228	1.00225	0.891178	0.998643	1.02092	0.274345	0.840282
ILMN_1247468	Ftsj3	blue	11.5088		1.02942	0.2626	0.999829	1.01119	0.634825	0.949125	-1.00051	0.974628	0.998685	1.03721	0.0429392	0.425887	-1.00194	0.922123	0.997758	-1.00194	0.917229	0.998643	-1.00064	0.970197	0.99666
ILMN_3123759	Gas2l1	blue	5.76775		1.00719	0.836833	0.999829	-1.06008	0.00988295	0.292674	-1.0025	0.888097	0.998685	1.02961	0.101097	0.559168	1.02062	0.165072	0.833102	-1.00465	0.772995	0.998643	-1.02405	0.155671	0.772638
ILMN_3003335	Gcc2	blue	53.2232		-1.00899	0.816593	0.999829	-1.03976	0.11765	0.677531	-1.04822	0.0204176	0.456533	1.0049	0.832267	0.97037	-1.00078	0.977123	0.997758	-1.00308	0.857098	0.998643	-1.00643	0.798379	0.971616
ILMN_3136542	Gcdh	blue	3.66794		-1.05747	0.0634445	0.999829	-1.0131	0.596827	0.939223	-1.01829	0.454068	0.99828	-1.02551	0.382096	0.812033	1.00091	0.972286	0.997758	-1.02557	0.447035	0.996166	-1.05894	0.0446601	0.574755
ILMN_2720620	Gm15446	blue	5.77232		-1.01234	0.743826	0.999829	1.0284	0.14192	0.704765	1.03153	0.0665359	0.662215	1.0452	0.0051652	0.179217	1.0085	0.671297	0.982374	1.02547	0.193545	0.889007	1.01393	0.353027	0.867029
ILMN_1234726	Gm20158	blue	22.2644		-1.15427	0.050777	0.999829	-1.02279	0.848126	0.982037	-1.08724	0.43582	0.996714	-1.03337	0.684337	0.927926	-1.04272	0.227647	0.887365	-1.09886	0.264319	0.948642	-1.12092	0.0372965	0.544621
ILMN_2538355	Gm20340	blue	44.5982		-1.03972	0.420807	0.999829	-1.00776	0.863839	0.984544	1.00174	0.947721	0.998685	1.06284	0.0285868	0.368382	1.00718	0.718251	0.985796	-1.02078	0.225633	0.922355	-1.01202	0.552742	0.914976
ILMN_1232272	Gmppa	blue	6.79708		1.04385	0.257725	0.999829	1.03023	0.282774	0.811808	1.0239	0.232288	0.924899	1.00619	0.783818	0.958127	1.05515	0.00685881	0.266062	1.02117	0.448264	0.996166	1.00879	0.707569	0.957674
ILMN_1222261	Gon4l	blue	6.27682		-1.05796	0.281632	0.999829	-1.0219	0.552484	0.92638	-1.03439	0.511728	0.998685	-1.09052	0.0243316	0.343551	-1.0181	0.685275	0.984304	-1.04587	0.375826	0.989763	-1.07187	0.0965573	0.706635
ILMN_2644630	Higd1a	blue	7.72932		1.00282	0.93625	0.999829	1.0273	0.236155	0.784159	1.03447	0.309335	0.958892	1.01606	0.580262	0.893586	1.05217	0.0396911	0.554113	1.02023	0.318846	0.977393	1.03996	0.346206	0.865241
ILMN_2903440	Hnrnpdl	blue	73.2829	rs31961980	1.01518	0.801491	0.999829	1.00595	0.918268	0.993429	1.06251	0.27169	0.942801	1.10662	0.0230127	0.332499	1.0351	0.37236	0.938182	1.03128	0.286953	0.956388	1.03132	0.386871	0.87662
ILMN_2716098	Hsph1	blue	15.2462		-1.05285	0.652018	0.999829	-1.08864	0.251226	0.792036	-1.12737	0.0467636	0.599156	-1.10849	0.0837164	0.529706	1.02897	0.675415	0.982944	-1.07605	0.333617	0.982484	-1.11379	0.0924103	0.699416
ILMN_1235337	Ipo9	blue	11.9808	rs13471804	-1.027	0.695412	0.999829	-1.0128	0.82699	0.980221	1.01444	0.522794	0.998685	1.01177	0.7651	0.953209	-1.06124	0.298538	0.92928	-1.04271	0.353551	0.989763	-1.09916	0.0168017	0.414733
ILMN_2701093	Jak1	blue	26.3037		-1.04386	0.301499	0.999829	1.01811	0.658226	0.951547	-1.03519	0.3719	0.979519	-1.0515	0.0293016	0.371121	-1.01319	0.654524	0.980404	-1.01316	0.486908	0.998643	1.00498	0.838744	0.975479
ILMN_1213331	Kidins220	blue	11.8541		1.13695	0.204196	0.999829	1.10587	0.0954055	0.637254	1.0763	0.0469054	0.599156	1.00444	0.909707	0.987229	1.04127	0.426959	0.946206	1.03556	0.598852	0.998643	-1.00428	0.933193	0.992158
ILMN_2466131	Kmt2e	blue	47.0924	rs13478141	-1.09952	0.271862	0.999829	-1.07364	0.413084	0.876891	-1.0338	0.521963	0.998685	-1.07618	0.119779	0.587463	-1.09935	0.145597	0.807729	-1.11206	0.0831408	0.726165	-1.13606	0.0266118	0.486569
ILMN_1250856	Kpna1	blue	32.163		-1.05072	0.253104	0.999829	-1.07023	0.0199058	0.37256	-1.04759	0.145898	0.824398	-1.03438	0.268742	0.741594	-1.03054	0.287733	0.922859	1.00584	0.791701	0.998643	-1.03783	0.258901	0.834596
ILMN_1256203	L3mbtl2	blue	20.5374		1.00006	0.998555	0.999829	1.00377	0.893516	0.990166	-1.0058	0.78779	0.998685	1.01515	0.458631	0.842739	-1.00486	0.82001	0.991587	-1.00387	0.884692	0.998643	1.03656	0.0399348	0.553948
ILMN_2949439	Lingo2	blue	5.37798		-1.04981	0.214736	0.999829	-1.00051	0.985156	0.997656	-1.02344	0.226619	0.922127	-1.06056	0.00811552	0.216424	-1.019	0.392299	0.942753	-1.03061	0.370106	0.989763	-1.00631	0.769205	0.966472
ILMN_2878486	Llph	blue	3.90248	rs30970345	1.00798	0.686658	0.999829	-1.02916	0.104584	0.653777	1.01523	0.374806	0.981075	-1.04946	0.0097052	0.233216	-1.00897	0.665753	0.981597	1.00338	0.856379	0.998643	-1.00038	0.987504	0.998774
ILMN_1237328	Lpcat3	blue	5.72387		-1.00802	0.687709	0.999829	-1.02416	0.0594153	0.541447	1.01013	0.404521	0.991514	1.01922	0.163204	0.647624	1.01351	0.248582	0.89978	1.02819	0.0109582	0.339649	1.01572	0.287549	0.848123
ILMN_1216732	Mcl1	blue	8.99765		1.02971	0.608532	0.999829	1.05575	0.358809	0.858425	1.00903	0.793055	0.998685	1.08951	0.00160458	0.105041	-1.08618	0.131885	0.782733	1.01024	0.855726	0.998643	-1.01989	0.556774	0.915225
ILMN_1214050	Med18	blue	9.2026	rs27539568	-1.01446	0.625038	0.999829	-1.0039	0.871541	0.985858	1.01591	0.395047	0.986746	-1.05223	0.0247608	0.347271	1.01761	0.481127	0.952658	-1.01509	0.539796	0.998643	-1.01158	0.549724	0.914976
ILMN_1253142	Metap1d	blue	9.89439		1.04765	0.0541535	0.999829	1.04141	0.0651269	0.563051	1.03112	0.0999134	0.751072	1.06139	0.00866053	0.223373	1.02619	0.096171	0.724003	1.02219	0.208367	0.901665	1.03522	0.0671885	0.655963
ILMN_2665316	Mrpl20	blue	5.65743		-1.05897	0.328756	0.999829	1.00987	0.821335	0.979197	-1.00686	0.896566	0.998685	-1.06871	0.0282959	0.366811	1.0198	0.648536	0.980129	1.05304	0.0971447	0.762447	-1.00723	0.860715	0.979363
ILMN_1212703	NA	blue	31.0322		1.00858	0.704929	0.999829	-1.01425	0.544001	0.924499	-1.02562	0.229142	0.922422	-1.05057	0.0272867	0.360632	1.00561	0.647217	0.980129	-1.00433	0.79228	0.998643	-1.01004	0.548789	0.914976
ILMN_1214875	NA	blue	3.26783		1.03572	0.103787	0.999829	-1.01386	0.38498	0.866566	-1.02116	0.132625	0.809441	1.0109	0.489139	0.856351	-1.02281	0.0427593	0.565602	-1.00823	0.515696	0.998643	1.02149	0.194802	0.801936
ILMN_1219431	NA	blue	53.4994		1.04528	0.35809	0.999829	1.0488	0.35952	0.858425	1.08368	0.13047	0.805801	1.01956	0.474472	0.850533	1.03199	0.256802	0.902625	1.04975	0.289482	0.958507	1.09177	0.0198684	0.444511
ILMN_1232305	NA	blue	8.69519		1.0182	0.703776	0.999829	1.03345	0.353202	0.857167	-1.02595	0.411026	0.991863	-1.03787	0.207675	0.692703	1.00831	0.673209	0.982413	-1.06114	0.0080444	0.296035	-1.0049	0.891055	0.983436
ILMN_1247972	NA	blue	29.7295		-1.00421	0.859085	0.999829	1.00272	0.89206	0.990166	-1.00391	0.777723	0.998685	-1.03731	0.0802997	0.522791	1.00468	0.716164	0.985796	-1.02807	0.0896612	0.744174	-1.03309	0.0212065	0.455934
ILMN_1253028	NA	blue	15.232		-1.07084	0.00402294	0.465423	1.00504	0.827587	0.980303	-1.00993	0.614507	0.998685	-1.03456	0.110877	0.572149	-1.00791	0.582955	0.969632	-1.0285	0.224865	0.921992	1.0063	0.762133	0.964567
ILMN_1259606	NA	blue	4.52475		-1.00139	0.962919	0.999829	-1.00551	0.772437	0.971689	1.04244	0.00325046	0.205411	-1.01163	0.4453	0.838113	-1.00359	0.868125	0.995909	-1.03352	0.0999963	0.768244	-1.00701	0.640978	0.940412
ILMN_2445505	NA	blue	15.3523		-1.07456	0.363542	0.999829	1.01239	0.831958	0.980586	-1.03683	0.558646	0.998685	-1.09028	0.00815845	0.216424	-1.0464	0.427992	0.946206	-1.02971	0.432285	0.994565	-1.07456	0.148821	0.769729
ILMN_2456696	NA	blue	6.83194		1.02998	0.316916	0.999829	-1.00157	0.937894	0.994422	1.00756	0.703354	0.998685	1.05631	0.000630127	0.0665074	1.01939	0.424435	0.946206	1.0224	0.273248	0.952719	-1.0026	0.902631	0.985775
ILMN_2502860	NA	blue	4.19221		1.0204	0.390444	0.999829	-1.00347	0.785609	0.973381	1.03418	0.0101996	0.332307	-1.005	0.770914	0.954104	1.00162	0.904197	0.997758	-1.00977	0.56067	0.998643	1.01197	0.331358	0.864012
ILMN_2538152	NA	blue	15.7245		-1.00975	0.820777	0.999829	1.00967	0.649839	0.951	-1.0128	0.620431	0.998685	-1.02634	0.177577	0.661181	1.01793	0.362716	0.935772	-1.02537	0.148696	0.837947	-1.03345	0.0282595	0.497762
ILMN_2538281	NA	blue	13.4603		-1.04186	0.163099	0.999829	1.00628	0.765231	0.970643	-1.0062	0.771227	0.998685	-1.05325	0.0275032	0.361031	-1.00277	0.865354	0.995909	-1.01657	0.220753	0.91727	-1.01879	0.257611	0.8343
ILMN_1251064	Nkain2	blue	54.6596		1.01623	0.846818	0.999829	1.03275	0.59099	0.937918	1.02585	0.50153	0.998685	-1.00162	0.964185	0.995365	1.00823	0.873176	0.996052	1.00659	0.890774	0.998643	1.05658	0.0139777	0.381149
ILMN_2774618	Nkap	blue	11.1965		-1.00545	0.831306	0.999829	1.00125	0.953511	0.995573	1.0012	0.939559	0.998685	-1.03421	0.110416	0.571838	-1.04796	0.0212402	0.443544	-1.01122	0.663857	0.998643	-1.0088	0.651749	0.941204
ILMN_1222411	Nlgn1	blue	50.6422		1.0189	0.586534	0.999829	1.02034	0.499734	0.909861	1.05017	0.0415476	0.577857	1.0058	0.786964	0.959118	-1.00452	0.837943	0.993423	-1.00478	0.777322	0.998643	1.01104	0.612835	0.933715
ILMN_2773600	Npy5r	blue	23.3704		1.00292	0.9064	0.999829	1.0046	0.796142	0.973983	1.03407	0.0404401	0.57294	-1.02452	0.154413	0.63857	1.00091	0.945275	0.997758	1.02948	0.0523697	0.636626	-1.008	0.532755	0.911673
ILMN_2684413	Oser1	blue	9.65515		1.00538	0.799806	0.999829	1.00703	0.695699	0.958668	1.00018	0.992658	0.998685	-1.00166	0.900302	0.98459	-1.01614	0.34643	0.932485	1.03464	0.021155	0.46589	-1.00441	0.886234	0.982307
ILMN_1259482	Pabpc1	blue	77.4712	rs50660276 rs13466824	-1.07113	0.528386	0.999829	-1.13629	0.0536302	0.527981	1.0112	0.87141	0.998685	-1.01568	0.718518	0.939302	-1.03558	0.547443	0.966393	-1.08301	0.0253084	0.502508	-1.00253	0.956391	0.994571
ILMN_1245461	Pan2	blue	28.9929		-1.01765	0.406391	0.999829	1.01207	0.436789	0.884783	-1.0184	0.170447	0.862731	-1.01012	0.460565	0.843373	1.00741	0.579331	0.969283	-1.01283	0.38635	0.990037	-1.0315	0.0399859	0.554175
ILMN_2647544	Panx1	blue	12.5377		-1.00534	0.886017	0.999829	1.03081	0.286647	0.812912	1.04398	0.00204873	0.168565	-1.02588	0.26024	0.730873	-1.01236	0.56131	0.96747	-1.01678	0.360256	0.989763	1.02147	0.508033	0.909026
ILMN_2921698	Pcca	blue	10.6503		1.01755	0.472692	0.999829	1.00262	0.890074	0.989889	-1.02088	0.237906	0.928428	-1.0084	0.547824	0.882984	-1.03814	0.00414791	0.205977	-1.01523	0.511003	0.998643	1.00644	0.755135	0.964567
ILMN_2622761	Pccb	blue	34.7721		1.02747	0.35654	0.999829	-1.00708	0.763029	0.96955	1.01171	0.577826	0.998685	-1.0072	0.717249	0.93929	1.0078	0.616903	0.97573	1.00503	0.773994	0.998643	1.04988	0.0278366	0.495414
ILMN_3160194	Pcf11	blue	18.0078		-1.03358	0.239245	0.999829	1.00563	0.761057	0.969532	-1.00714	0.737408	0.998685	-1.02612	0.0206687	0.319078	-1.00138	0.918002	0.997758	-1.02708	0.0517577	0.632696	-1.00944	0.497034	0.905185
ILMN_1214488	Pebp1	blue	13.978	rs30808753	-1.00084	0.991029	0.999829	-1.08791	0.0138958	0.325164	-1.02136	0.457378	0.998685	1.06234	0.0920908	0.54731	1.0184	0.692166	0.985161	-1.01752	0.571867	0.998643	1.02723	0.368544	0.870319
ILMN_2755399	Ppp2r4	blue	2.97771	rs27193466	1.02972	0.429766	0.999829	-1.00783	0.691576	0.957887	1.00921	0.711521	0.998685	1.04204	0.103368	0.563297	1.01943	0.259446	0.903209	1.04602	0.0385478	0.570606	1.00713	0.781155	0.969676
ILMN_1240892	Ppp4r1	blue	54.1784		-1.01357	0.611639	0.999829	1.03636	0.192552	0.755565	1.02898	0.341966	0.972266	-1.00124	0.939541	0.990688	-1.00876	0.688612	0.9847	1.00842	0.714733	0.998643	-1.0436	0.0460692	0.580825
ILMN_1230518	Prps1	blue	8.22329		-1.02899	0.520127	0.999829	1.02344	0.404507	0.874505	1.04414	0.181063	0.871296	-1.05582	0.0369787	0.404943	-1.02896	0.452605	0.94872	-1.01184	0.743247	0.998643	1.0315	0.435018	0.892535
ILMN_2797322	Prr3	blue	7.47274	rs33243277	1.06123	0.0398001	0.977894	1.01508	0.532426	0.920799	1.01352	0.582492	0.998685	-1.01014	0.619443	0.909595	1.01067	0.630034	0.978295	1.01539	0.48172	0.998643	1.00984	0.686844	0.949522
ILMN_2725835	Ptp4a2	blue	25.5424		-1.04146	0.25675	0.999829	-1.07081	0.0320439	0.441597	-1.01254	0.803255	0.998685	-1.02676	0.169332	0.653475	-1.00293	0.939502	0.997758	1.03006	0.272719	0.952719	1.00151	0.965941	0.996196
ILMN_2610309	Pus7	blue	14.5671		-1.00455	0.839997	0.999829	1.00935	0.506961	0.912583	-1.03141	0.0535953	0.620494	1.03531	0.0252113	0.348389	-1.01027	0.504992	0.957024	1.01281	0.334411	0.982887	-1.01698	0.246439	0.831605
ILMN_3104289	Rad17	blue	7.77163		1.00524	0.818203	0.999829	1.04706	0.0324264	0.442905	-1.01024	0.561883	0.998685	1.00141	0.929193	0.990211	-1.00026	0.986736	0.998087	-1.02117	0.188199	0.882882	-1.00464	0.782319	0.969676
ILMN_2935789	Rer1	blue	6.64108		-1.00454	0.891851	0.999829	-1.01406	0.553762	0.926823	-1.03971	0.0905917	0.735158	-1.04586	0.0376656	0.409452	-1.01223	0.591393	0.971333	1.01196	0.628844	0.998643	1.01049	0.617721	0.935329
ILMN_2776876	Rprd1a	blue	5.49138		1.01561	0.505042	0.999829	-1.00345	0.844478	0.981293	-1.00393	0.796792	0.998685	-1.02877	0.0465672	0.434743	-1.01359	0.3061	0.930696	-1.01309	0.279746	0.954273	1.00046	0.97649	0.997307
ILMN_2712120	S100a6	blue	8.66045	rs48152042	-1.00435	0.927834	0.999829	-1.02878	0.191254	0.754473	-1.04352	0.00856881	0.30802	-1.03131	0.177954	0.661251	-1.01577	0.361384	0.934756	-1.02717	0.0980597	0.764165	-1.00637	0.801855	0.971616
ILMN_2596016	Sdhaf2	blue	3.41979		1.04248	0.145507	0.999829	1.05239	0.0520472	0.522821	-1.00938	0.662234	0.998685	1.01084	0.602106	0.90252	-1.0304	0.311754	0.930696	-1.06874	0.00617953	0.261085	1.00372	0.845313	0.976473
ILMN_1248840	Sfxn4	blue	5.24599	rs47555963	-1.01876	0.463623	0.999829	-1.0391	0.251469	0.792036	-1.03116	0.245254	0.930932	-1.07625	0.00182599	0.110915	-1.03666	0.248586	0.89978	-1.0311	0.375749	0.989763	1.02023	0.654223	0.941204
ILMN_2988480	Slc15a2	blue	4.9272	rs8242660	-1.01092	0.683765	0.999829	1.00909	0.659702	0.951547	-1.04525	0.0133629	0.383248	1.04401	0.100713	0.559168	1.00301	0.846973	0.99385	-1.00088	0.973214	0.998643	1.04297	0.09494	0.703146
ILMN_2747211	Slc35f1	blue	12.6218	rs50084061	1.04821	0.358783	0.999829	1.03644	0.0971894	0.640393	-1.00796	0.821111	0.998685	-1.05583	0.0491097	0.442671	-1.04858	0.0728975	0.672713	-1.00488	0.868171	0.998643	1.01403	0.760369	0.964567
ILMN_1242173	Slco1c1	blue	38.1635	rs8262477	-1.03398	0.614897	0.999829	-1.03257	0.378717	0.86384	-1.06579	0.0288771	0.51735	-1.04255	0.299303	0.764525	-1.04303	0.243141	0.897135	-1.01444	0.656276	0.998643	-1.03037	0.568149	0.917414
ILMN_2695149	Smc5	blue	61.4413		-1.02258	0.642607	0.999829	1.11387	0.0592231	0.541056	1.13089	0.00384389	0.223247	1.05498	0.1332	0.611467	1.00124	0.951622	0.997758	-1.00359	0.925442	0.998643	-1.00389	0.814667	0.973721
ILMN_2695150	Smc5	blue	66.6152		-1.01206	0.790637	0.999829	1.10949	0.0942493	0.634742	1.11294	0.0334922	0.542842	1.03919	0.180521	0.662924	1.02215	0.381018	0.939904	1.0115	0.75305	0.998643	-1.00332	0.844841	0.976473
ILMN_2853212	Spns1	blue	7.56886		-1.01712	0.568811	0.999829	-1.00556	0.844422	0.981293	1.00133	0.943418	0.998685	1.01423	0.461659	0.843533	-1.03458	0.0489026	0.593567	-1.03823	0.103537	0.773529	-1.00345	0.881398	0.982277
ILMN_2701837	Srp72	blue	22.4775		1.02035	0.518086	0.999829	1.05132	0.0224818	0.39068	1.00173	0.962324	0.998685	-1.0104	0.706566	0.935334	-1.00553	0.851484	0.994698	1.01667	0.616511	0.998643	1.00372	0.921987	0.990407
ILMN_2746086	Tax1bp3	blue	7.99018	rs26903287 rs13469196	1.0099	0.770873	0.999829	-1.0195	0.405667	0.874505	-1.01737	0.368206	0.979163	-1.04954	0.00165951	0.106522	1.00357	0.874601	0.996052	-1.00827	0.719612	0.998643	-1.02106	0.256716	0.8343
ILMN_2711651	Tmco1	blue	12.617		-1.01998	0.675841	0.999829	-1.01108	0.814859	0.977548	1.01301	0.694055	0.998685	-1.08708	0.0131734	0.263504	-1.01563	0.565643	0.967822	-1.04111	0.169494	0.860746	-1.02046	0.347275	0.865241
ILMN_2830830	Tmem209	blue	42.8236		1.01988	0.600604	0.999829	1.07318	0.0243387	0.402672	1.02267	0.278409	0.944986	-1.04457	0.104825	0.564812	1.00549	0.841571	0.993423	-1.01556	0.515398	0.998643	1.01123	0.64257	0.940602
ILMN_2830837	Tmem209	blue	49.9225		1.03204	0.326244	0.999829	-1.01207	0.573319	0.932783	1.065	0.00532358	0.248513	-1.01143	0.626436	0.912071	1.01172	0.66031	0.981597	-1.01726	0.470631	0.998643	-1.02098	0.422505	0.887833
ILMN_1247915	Trim37	blue	61.6071	rs6358280	-1.04816	0.6311	0.999829	-1.03982	0.642093	0.950639	-1.00088	0.988683	0.998685	1.02774	0.522697	0.873529	1.029	0.698227	0.985499	1.0035	0.940728	0.998643	-1.13386	0.000142188	0.0324025
ILMN_1217068	Tusc1	blue	7.6818		1.05551	0.245173	0.999829	1.01156	0.747235	0.96906	1.0737	0.0394096	0.568245	1.03345	0.330791	0.782427	-1.01085	0.779686	0.990289	1.02916	0.384519	0.989763	1.03257	0.178971	0.799936
ILMN_2614522	Ube2f	blue	26.845		1.02716	0.476714	0.999829	-1.0002	0.990568	0.998763	-1.04663	0.0444787	0.592007	1.02403	0.238121	0.716337	-1.06736	0.053173	0.607048	1.0024	0.913463	0.998643	-1.02901	0.0739816	0.670835
ILMN_2809436	Ubr7	blue	27.9897		1.00025	0.99621	0.999829	1.0177	0.624757	0.946203	1.02241	0.517037	0.998685	1.03177	0.167157	0.65179	-1.00219	0.944824	0.997758	1.03157	0.0419855	0.593985	-1.0253	0.36612	0.869227
ILMN_2509928	Unk	blue	16.9987		-1.00544	0.831813	0.999829	1.05668	0.00972597	0.292674	1.01154	0.577113	0.998685	1.01247	0.512638	0.870321	-1.00529	0.780524	0.990289	-1.01798	0.477843	0.998643	-1.01424	0.470505	0.900179
ILMN_2973467	Vstm2a	blue	15.1082		1.06792	0.318047	0.999829	1.13015	0.190557	0.754473	1.09565	0.0221462	0.469447	1.0029	0.925558	0.990025	1.04162	0.403747	0.943855	1.10189	0.0880653	0.738533	-1.00024	0.994474	0.999353
ILMN_2426833	Wdr60	blue	23.2111		-1.01235	0.638568	0.999829	-1.00888	0.613631	0.943676	-1.02196	0.0456343	0.597036	-1.01957	0.279716	0.748287	-1.01094	0.516212	0.959705	-1.02765	0.157128	0.847606	-1.01356	0.387289	0.87662
ILMN_1247814	Xrcc6	blue	9.45083		1.01242	0.575801	0.999829	-1.00537	0.734115	0.968654	-1.00062	0.96932	0.998685	1.03331	0.0612935	0.478597	-1.00323	0.797609	0.990769	-1.03256	0.0407781	0.586511	-1.00337	0.844798	0.976473
ILMN_2418222	Zbed4	blue	20.2406		-1.01665	0.52265	0.999829	-1.01522	0.332158	0.844367	1.00059	0.972524	0.998685	-1.02965	0.0344211	0.394152	-1.00494	0.742332	0.986788	1.00192	0.90887	0.998643	-1.01942	0.255703	0.8343
ILMN_2465683	Zbtb26	blue	34.6718		-1.01831	0.354692	0.999829	-1.01149	0.564312	0.93002	-1.00851	0.667827	0.998685	-1.04735	0.00480282	0.17629	-1.00127	0.939265	0.997758	1.00953	0.567591	0.998643	-1.00305	0.857089	0.979022
ILMN_1247853	Zfp36l1	blue	6.18905	rs29843286	1.01648	0.690568	0.999829	1.00803	0.834832	0.980586	1.05169	0.191051	0.882998	-1.11107	0.0184796	0.304864	-1.00536	0.875572	0.996052	1.03492	0.403382	0.990464	-1.03354	0.423612	0.889011
ILMN_2813524	Zfp428	blue	17.2799		-1.00463	0.914553	0.999829	-1.05259	0.0736514	0.586267	-1.06297	0.00688523	0.280317	-1.02233	0.456416	0.842101	-1.04438	0.15245	0.815574	-1.04991	0.110516	0.784568	-1.04414	0.188248	0.800568
ILMN_2914036	Zfp607	blue	20.7398		1.00568	0.922014	0.999829	1.06905	0.0268671	0.418058	1.01982	0.617732	0.998685	1.02159	0.64734	0.919416	1.01083	0.75837	0.988932	-1.0232	0.450269	0.99678	-1.04304	0.194445	0.801936
ILMN_2877253	Zfp760	blue	22.1351		1.01875	0.623893	0.999829	-1.00105	0.957811	0.995743	-1.02512	0.181123	0.871296	-1.0165	0.379955	0.81033	-1.03475	0.0442352	0.571691	1.01522	0.303357	0.971294	-1.02224	0.252907	0.8343
ILMN_1232697	Zfp93	blue	23.7389	rs49884311	1.01629	0.529617	0.999829	1.04051	0.0270664	0.418058	1.01344	0.496636	0.998685	1.0221	0.297318	0.762483	-1.02381	0.132374	0.782733	1.0112	0.607901	0.998643	-1.01314	0.481392	0.902429
ILMN_1242212	1110037F02Rik	blue	53.0165		1.01181	0.698213	0.999829	1.03244	0.237667	0.784918	-1.01706	0.535195	0.998685	-1.00822	0.689846	0.929154	-1.00347	0.904857	0.997758	-1.01788	0.538989	0.998643	1.01229	0.587052	0.924745
ILMN_2718861	1600012H06Rik	blue	13.1131		-1.03033	0.397779	0.999829	1.03335	0.112539	0.672244	-1.01865	0.230292	0.924899	-1.00728	0.639102	0.915866	-1.00075	0.968278	0.997758	-1.01928	0.399855	0.990464	1.01518	0.57525	0.920103
ILMN_2764607	1810009N02Rik	blue	48.3932		1.01385	0.657557	0.999829	-1.03049	0.268791	0.802791	-1.03198	0.16628	0.860449	-1.00616	0.752597	0.949648	-1.0117	0.444087	0.948414	-1.02982	0.192264	0.889007	-1.00613	0.772022	0.967424
ILMN_2912439	1810026J23Rik	blue	6.81295		1.01978	0.684351	0.999829	1.01789	0.522994	0.918425	-1.0203	0.43363	0.996073	-1.01636	0.600938	0.90185	-1.01173	0.636551	0.978649	1.02304	0.443579	0.99596	1.01017	0.766529	0.965669
ILMN_2858523	1810064F22Rik	blue	31.9178		-1.10464	0.361892	0.999829	1.05679	0.187399	0.752687	1.01288	0.817504	0.998685	1.01417	0.70139	0.934558	1.00186	0.978228	0.997758	-1.00594	0.909159	0.998643	-1.01457	0.752089	0.964196
ILMN_1230304	2410089E03Rik	blue	39.695	rs46461216	-1.01552	0.633629	0.999829	1.03347	0.218561	0.77637	-1.00595	0.790381	0.998685	1.01267	0.534799	0.880017	-1.00579	0.698163	0.985499	-1.00552	0.817744	0.998643	-1.02872	0.109212	0.730154
ILMN_1260441	2610044O15Rik8	blue	55.8245	rs32963665	1.02263	0.548514	0.999829	1.01057	0.753484	0.96906	1.01369	0.646083	0.998685	-1.01807	0.438349	0.837759	-1.00951	0.699341	0.985687	1.016	0.474573	0.998643	1.0005	0.984385	0.997921
ILMN_2731228	2610301B20Rik	blue	9.36098	rs27716362 rs27716361	-1.01758	0.604532	0.999829	-1.00211	0.939886	0.994496	-1.04027	0.085271	0.714765	-1.04465	0.274242	0.74523	-1.0332	0.180357	0.849902	-1.05877	0.0594146	0.661035	-1.04038	0.0988558	0.709123
ILMN_2749143	2810428I15Rik	blue	4.09936		1.05445	0.217703	0.999829	-1.0122	0.769116	0.970853	1.01587	0.629084	0.998685	1.02295	0.42093	0.830549	1.0155	0.644204	0.980129	1.02561	0.369962	0.989763	-1.02182	0.480084	0.902429
ILMN_2596077	2810474O19Rik	blue	56.7173		1.02205	0.60933	0.999829	1.01022	0.774231	0.971689	1.00801	0.743836	0.998685	-1.01061	0.645077	0.918487	-1.00389	0.876717	0.996173	-1.0083	0.712264	0.998643	-1.02849	0.209611	0.811305
ILMN_1223318	4833420G17Rik	blue	32.7721		1.12043	0.114393	0.999829	1.10828	0.126847	0.685365	1.14697	0.0577373	0.634877	1.12156	0.0611198	0.478597	1.08629	0.0744326	0.679884	1.10992	0.0532361	0.642524	1.08915	0.106546	0.724475
ILMN_1218703	4930402H24Rik	blue	20.9016		-1.03399	0.645295	0.999829	-1.0382	0.23933	0.784918	1.00583	0.861087	0.998685	1.04635	0.1637	0.648361	-1.01144	0.738799	0.985992	-1.01258	0.777654	0.998643	-1.04275	0.283938	0.844222
ILMN_2612325	4931406C07Rik	blue	42.3005		1.02784	0.455248	0.999829	1.02295	0.320217	0.834276	1.00663	0.805407	0.998685	-1.00173	0.923653	0.989485	-1.00034	0.985042	0.998087	-1.01448	0.320925	0.978604	1.00813	0.763155	0.964567
ILMN_2474515	9430020K01Rik	blue	69.0182		-1.00501	0.947362	0.999829	-1.04039	0.513728	0.915886	-1.0604	0.315028	0.962881	-1.00659	0.675067	0.925609	1.01557	0.464682	0.950306	-1.00716	0.628043	0.998643	1.01094	0.516459	0.911246
ILMN_2892904	Aagab	blue	12.443	rs50824921	1.01553	0.834117	0.999829	-1.00932	0.720781	0.965584	1.01171	0.666381	0.998685	-1.04191	0.109411	0.571179	-1.00686	0.797656	0.990769	1.00746	0.730516	0.998643	1.0383	0.297538	0.853025
ILMN_1234981	Aamp	blue	7.82607		-1.01396	0.862182	0.999829	-1.01783	0.445104	0.888836	1.00155	0.966158	0.998685	1.04807	0.165625	0.650462	-1.02614	0.382248	0.94081	-1.03618	0.171531	0.86618	-1.0076	0.835734	0.975479
ILMN_1242066	Abcf2	blue	24.505		-1.01222	0.761553	0.999829	-1.00825	0.808577	0.97627	-1.00497	0.834198	0.998685	1.0132	0.391871	0.815636	-1.01271	0.752745	0.988275	-1.0163	0.655748	0.998643	-1.06463	0.0615321	0.640315
ILMN_2689540	Acbd4	blue	23.2485	rs27007866	1.04432	0.383436	0.999829	1.04707	0.176672	0.738931	1.02514	0.384331	0.983979	1.01838	0.481639	0.853711	1.03365	0.240054	0.896037	-1.01312	0.720641	0.998643	-1.02039	0.568879	0.917414
ILMN_1242352	Acp6	blue	44.5299		-1.02174	0.374115	0.999829	1.01014	0.708271	0.961815	1.01116	0.617009	0.998685	-1.00264	0.881117	0.980982	-1.02065	0.220084	0.882173	-1.01582	0.273037	0.952719	-1.00724	0.713392	0.958766
ILMN_1254256	Actl6a	blue	63.3968		-1.02397	0.462739	0.999829	1.01473	0.635218	0.949468	-1.01416	0.537902	0.998685	-1.02029	0.341566	0.788213	-1.00231	0.93408	0.997758	1.01101	0.668066	0.998643	-1.01767	0.405105	0.88392
ILMN_2851875	Actr3	blue	66.6828	rs29124718 rs29124717	-1.01406	0.915931	0.999829	-1.04378	0.671496	0.951602	-1.01627	0.776066	0.998685	1.01277	0.81121	0.966283	-1.04262	0.661921	0.981597	-1.03599	0.632718	0.998643	-1.00736	0.886921	0.982307
ILMN_1258253	Aebp2	blue	27.1594		-1.02627	0.370057	0.999829	-1.01453	0.401907	0.874281	-1.0058	0.622764	0.998685	-1.01036	0.596726	0.900542	-1.01866	0.241003	0.896133	1.00096	0.953688	0.998643	-1.00333	0.847982	0.977214
ILMN_2469264	Aff1	blue	38.745		-1.00832	0.697745	0.999829	-1.00201	0.921127	0.993567	-1.00309	0.858389	0.998685	1.01016	0.440741	0.838062	1.00249	0.843358	0.993587	1.00327	0.813567	0.998643	-1.01919	0.243232	0.828581
ILMN_2609056	Ago2	blue	7.04001		1.01926	0.406942	0.999829	-1.0437	0.0596314	0.541447	-1.01196	0.440414	0.996957	1.01422	0.315975	0.775207	-1.00355	0.775058	0.99002	1.01052	0.581216	0.998643	1.02193	0.114193	0.735998
ILMN_1249363	AI314180	blue	39.856		-1.0288	0.763433	0.999829	1.03778	0.629811	0.946982	-1.01094	0.835227	0.998685	-1.067	0.152938	0.636294	1.00316	0.951593	0.997758	1.01228	0.825567	0.998643	-1.04648	0.375314	0.872391
ILMN_2881272	Aifm1	blue	36.4962		1.00436	0.891412	0.999829	-1.02046	0.388128	0.868708	-1.00029	0.990395	0.998685	-1.00042	0.987093	0.997635	-1.01673	0.375446	0.939886	1.03279	0.0977961	0.763704	-1.00781	0.733583	0.961712
ILMN_2606804	Alcam	blue	66.9668		-1.00482	0.948436	0.999829	-1.10234	0.0911882	0.626466	-1.00802	0.923212	0.998685	-1.08043	0.085397	0.534881	-1.04738	0.479269	0.952658	1.01229	0.834005	0.998643	1.0148	0.752244	0.964196
ILMN_2992239	Amd2	blue	4.6226		-1.00091	0.981524	0.999829	-1.00953	0.687248	0.956905	-1.01665	0.513042	0.998685	-1.0017	0.921155	0.988981	-1.01177	0.668295	0.982088	-1.00406	0.835943	0.998643	-1.04547	0.164226	0.782121
ILMN_1255989	Anapc5	blue	11.4428		-1.00636	0.934199	0.999829	1.02116	0.64734	0.950669	-1.0277	0.541026	0.998685	-1.03299	0.300876	0.765224	-1.00452	0.918316	0.997758	-1.03438	0.542006	0.998643	-1.04859	0.294581	0.851909
ILMN_1223271	Apbb3	blue	10.3921		-1.01938	0.483552	0.999829	1.01477	0.399675	0.87288	-1.01094	0.564582	0.998685	1.01129	0.542168	0.881765	1.00483	0.726135	0.985796	1.00411	0.824995	0.998643	-1.01228	0.43946	0.892668
ILMN_2588682	Aph1b	blue	13.857		-1.02463	0.556511	0.999829	-1.00304	0.919952	0.993567	1.00107	0.963229	0.998685	-1.03831	0.0979352	0.554728	-1.04534	0.197431	0.861243	-1.00587	0.776829	0.998643	-1.0317	0.335199	0.864497
ILMN_2619307	Aptx	blue	11.0393		-1.02856	0.543166	0.999829	1.00385	0.892963	0.990166	-1.00314	0.888308	0.998685	1.00196	0.919505	0.988801	-1.00467	0.846032	0.993587	1.02246	0.384958	0.989763	1.00395	0.895598	0.984338
ILMN_2947031	Arfrp1	blue	18.1002		-1.00989	0.669769	0.999829	1.01342	0.44216	0.887323	-1.00124	0.929246	0.998685	-1.0015	0.916638	0.988609	1.00637	0.621185	0.976193	1.0122	0.491298	0.998643	-1.00929	0.567991	0.917414
ILMN_1248002	Arhgap18	blue	56.6407	rs38701736	-1.04161	0.106992	0.999829	1.05515	0.0927261	0.631394	1.02076	0.423769	0.994664	1.0176	0.36389	0.8003	-1.02191	0.184799	0.853198	-1.00534	0.817292	0.998643	-1.00593	0.772524	0.967494
ILMN_1239608	Arid4a	blue	75.4136		-1.02073	0.777212	0.999829	1.01572	0.794262	0.973983	1.00792	0.851784	0.998685	1.00128	0.969051	0.995598	-1.02308	0.606533	0.9752	1.01039	0.75761	0.998643	-1.01971	0.535177	0.911842
ILMN_2589999	Arl8b	blue	29.9017		-1.03672	0.556628	0.999829	1.01505	0.597476	0.939598	1.00702	0.841681	0.998685	1.01042	0.773743	0.954348	1.04595	0.417129	0.945877	1.04689	0.373392	0.989763	-1.02717	0.543977	0.913708
ILMN_2908981	Armc8	blue	29.7362	rs45933187	-1.04562	0.370575	0.999829	-1.00698	0.834235	0.980586	1.01431	0.707425	0.998685	-1.00599	0.842929	0.973521	-1.00373	0.922437	0.997758	-1.04815	0.228462	0.92515	1.02364	0.281357	0.841951
ILMN_1234742	Armcx3	blue	11.051		1.00969	0.796765	0.999829	1.00718	0.875307	0.98694	-1.01263	0.702102	0.998685	1.02185	0.527801	0.875948	1.01528	0.71471	0.985687	1.02276	0.555257	0.998643	1.01259	0.784204	0.970262
ILMN_2860480	Arpc1b	blue	9.59687		-1.00933	0.781718	0.999829	-1.00773	0.715144	0.964117	-1.02747	0.0754664	0.691629	-1.02414	0.217344	0.702239	-1.00968	0.472536	0.952658	-1.0021	0.912186	0.998643	-1.00018	0.99388	0.999353
ILMN_2694356	Asun	blue	24.1943		-1.0051	0.837415	0.999829	1.03144	0.105814	0.656776	1.00438	0.791453	0.998685	-1.01364	0.378396	0.809683	-1.01176	0.392272	0.942753	-1.00737	0.712106	0.998643	1.0156	0.363083	0.868319
ILMN_2833356	Asun	blue	69.4885		-1.01193	0.630126	0.999829	1.00466	0.900202	0.990374	-1.00615	0.783577	0.998685	1.00441	0.766259	0.953209	1.01587	0.504487	0.957024	1.02408	0.371361	0.989763	1.02617	0.185886	0.800386
ILMN_3158265	Atf2	blue	37.8473		-1.07267	0.219691	0.999829	-1.01382	0.738	0.96906	-1.01133	0.641165	0.998685	-1.04074	0.30911	0.771783	-1.05333	0.18344	0.850901	1.01632	0.692844	0.998643	-1.01002	0.765098	0.965588
ILMN_1240472	Atg4b	blue	6.27259		1.01924	0.504034	0.999829	1.01069	0.586449	0.936806	1.00691	0.671986	0.998685	-1.00483	0.773054	0.954272	1.00471	0.747813	0.987691	-1.00498	0.742769	0.998643	-1.02243	0.282754	0.843557
ILMN_1246414	Atl1	blue	14.9959		-1.00355	0.92834	0.999829	1.00455	0.848606	0.982297	-1.02889	0.0836567	0.713193	1.00485	0.771824	0.954104	-1.00463	0.826701	0.991761	1.01373	0.398445	0.990464	1.02011	0.196052	0.801936
ILMN_1233905	Atl2	blue	58.9771	rs29719480	-1.02762	0.439363	0.999829	-1.02496	0.430905	0.884613	1.00464	0.88028	0.998685	-1.04634	0.074496	0.5091	1.02421	0.233004	0.890775	-1.02507	0.298406	0.96699	-1.00182	0.919229	0.989502
ILMN_2942669	Atp13a1	blue	13.7528		1.0074	0.919629	0.999829	1.00874	0.885336	0.989771	1.05458	0.118132	0.784891	-1.02745	0.300942	0.765224	1.03089	0.648452	0.980129	-1.01191	0.818526	0.998643	-1.03201	0.467797	0.900179
ILMN_1242893	Atr	blue	29.6788		-1.01349	0.637	0.999829	1.01624	0.3921	0.870503	1.01406	0.386305	0.983979	1.00809	0.568885	0.889768	-1.00394	0.812483	0.990962	-1.02616	0.236574	0.929315	1.00167	0.940354	0.992689
ILMN_2847869	B230219D22Rik	blue	47.1306		-1.02783	0.726677	0.999829	-1.01218	0.820523	0.979012	1.05828	0.0830612	0.713193	1.02628	0.478897	0.852369	1.0089	0.805477	0.990769	1.00619	0.872298	0.998643	1.03609	0.343529	0.865241
ILMN_1238533	B3galnt2	blue	53.283		-1.00041	0.991258	0.999829	1.00422	0.834269	0.980586	-1.01356	0.4893	0.998685	-1.01153	0.541181	0.881735	-1.02634	0.248023	0.89978	-1.01836	0.418145	0.993351	-1.04612	0.0632113	0.642807
ILMN_1222069	Bbx	blue	32.5953		1.00075	0.985304	0.999829	1.00681	0.839104	0.980586	1.02452	0.261681	0.934996	-1.04169	0.0890985	0.543038	-1.00375	0.881847	0.997175	-1.01386	0.671918	0.998643	-1.01666	0.295237	0.852069
ILMN_2719794	BC003331	blue	4.74407		-1.02741	0.675723	0.999829	1.00949	0.894701	0.990166	1.03053	0.638717	0.998685	-1.07442	0.285324	0.752557	1.02697	0.719744	0.985796	1.0234	0.691483	0.998643	1.01112	0.8755	0.981619
ILMN_2636745	Bcan	blue	5.31792		1.00031	0.992936	0.999829	-1.00949	0.639194	0.950323	-1.0269	0.301261	0.9558	1.01901	0.455876	0.842101	-1.03209	0.227896	0.887461	-1.02564	0.347997	0.989763	-1.01918	0.483517	0.903168
ILMN_1223268	Bcl2l13	blue	17.005		-1.0316	0.633602	0.999829	-1.01353	0.675341	0.953232	-1.02445	0.376696	0.981106	-1.02303	0.442282	0.838062	1.00898	0.807271	0.990769	-1.00889	0.80493	0.998643	-1.03264	0.17127	0.790384
ILMN_2469294	Bicd2	blue	9.07799	rs6289899	-1.10892	0.148814	0.999829	-1.03092	0.511315	0.914735	1.03095	0.338247	0.969091	1.00603	0.849431	0.97481	-1.0233	0.676986	0.983418	-1.02325	0.656444	0.998643	-1.08296	0.0681554	0.659536
ILMN_3119245	Bicd2	blue	5.68388		-1.02552	0.567645	0.999829	-1.01764	0.401815	0.874281	1.01116	0.647326	0.998685	1.03162	0.120944	0.588817	1.03238	0.0556796	0.617058	-1.00592	0.693476	0.998643	1.00702	0.775897	0.967684
ILMN_1226186	Birc2	blue	64.9063		1.01709	0.631364	0.999829	1.01435	0.620762	0.94489	-1.0021	0.938243	0.998685	-1.03175	0.213004	0.697299	-1.00279	0.892808	0.997758	-1.01465	0.510341	0.998643	-1.02501	0.283983	0.844222
ILMN_2591411	Bloc1s4	blue	11.5516		1.01884	0.642986	0.999829	-1.01229	0.642508	0.950639	1.01266	0.523285	0.998685	-1.03487	0.112632	0.574974	-1.0374	0.0697225	0.662255	-1.00966	0.599176	0.998643	-1.01225	0.696246	0.952962
ILMN_1251119	Bmpr1a	blue	8.28745		-1.00446	0.871171	0.999829	-1.03028	0.174316	0.737218	1.01942	0.428821	0.995015	-1.02121	0.512275	0.870321	-1.03759	0.191819	0.858413	1.01283	0.715623	0.998643	1.02165	0.543652	0.913708
ILMN_2716358	Bms1	blue	14.2934		-1.01716	0.479323	0.999829	1.00417	0.8708	0.985846	1.00319	0.841559	0.998685	1.01549	0.319012	0.776994	-1.00727	0.73774	0.985796	-1.00684	0.697852	0.998643	-1.02832	0.0765988	0.678173
ILMN_1253942	Bop1	blue	12.4208		-1.00182	0.97578	0.999829	1.0006	0.983532	0.997487	-1.01171	0.658439	0.998685	1.02288	0.156454	0.640676	-1.01904	0.60983	0.97573	-1.01599	0.621425	0.998643	1.01567	0.504564	0.908446
ILMN_2636303	Brcc3	blue	3.67176		1.01815	0.356044	0.999829	-1.00039	0.97771	0.996854	1.00903	0.488396	0.998685	-1.00642	0.660162	0.922234	1.02126	0.179355	0.849156	-1.01143	0.34094	0.984827	1.00983	0.623583	0.936378
ILMN_1237950	Brd7	blue	6.11782		-1.04082	0.218253	0.999829	-1.01621	0.362081	0.858425	1.01957	0.276817	0.944868	1.00091	0.95667	0.994483	-1.02833	0.102685	0.738917	-1.02394	0.16476	0.85734	-1.02452	0.129214	0.754041
ILMN_2700334	Bri3	blue	33.1137		-1.02482	0.708839	0.999829	-1.0034	0.949569	0.995111	-1.00201	0.939327	0.998685	1.01645	0.624148	0.911192	-1.03405	0.372985	0.938182	-1.03692	0.141779	0.83184	1.03114	0.212698	0.811712
ILMN_2522145	Bud31	blue	13.0261		1.00309	0.963329	0.999829	-1.01053	0.718977	0.964853	-1.02193	0.334155	0.969091	-1.05151	0.0691556	0.495988	-1.00955	0.758631	0.988977	1.00494	0.843772	0.998643	-1.03932	0.294599	0.851909
ILMN_2722290	C030039L03Rik	blue	8.70827		-1.00577	0.875106	0.999829	1.01782	0.395451	0.871257	1.00195	0.920393	0.998685	1.03741	0.05876	0.471995	1.0093	0.65363	0.980404	-1.0033	0.870603	0.998643	-1.00299	0.891561	0.983649
ILMN_3102795	C330021F23Rik	blue	4.68279		-1.01491	0.502526	0.999829	1.01664	0.239283	0.784918	-1.01804	0.245962	0.930932	-1.0153	0.313869	0.774394	1.02034	0.154861	0.817491	1.00341	0.773975	0.998643	-1.01445	0.390059	0.877728
ILMN_1217815	Cacnb2	blue	25.4891		-1.00693	0.844732	0.999829	-1.00178	0.936942	0.994422	1.02339	0.213449	0.909428	1.00484	0.847082	0.974359	-1.01881	0.365296	0.936096	-1.01366	0.493603	0.998643	1.00821	0.780508	0.969676
ILMN_2775885	Calm2	blue	72.6559	rs13461906	-1.01963	0.887128	0.999829	-1.05674	0.512119	0.914735	1.01509	0.89454	0.998685	-1.07677	0.335663	0.784839	-1.03964	0.599337	0.973835	-1.01917	0.656623	0.998643	-1.02914	0.621579	0.935563
ILMN_1225035	Carhsp1	blue	25.9833	rs50857534 rs36579898	1.02488	0.243064	0.999829	-1.01382	0.84476	0.981441	-1.00241	0.956651	0.998685	-1.00442	0.767876	0.953209	1.02576	0.121999	0.771548	1.02082	0.588551	0.998643	1.02697	0.457324	0.89682
ILMN_1246107	Casc4	blue	7.39241		1.01341	0.692025	0.999829	1.00434	0.879144	0.988618	1.00335	0.920824	0.998685	-1.01251	0.639229	0.915866	1.0189	0.550614	0.966395	1.05886	0.0707768	0.698691	-1.01898	0.490709	0.904841
ILMN_1255358	Ccdc101	blue	4.87334	rs8258004	-1.03008	0.409578	0.999829	-1.01467	0.451752	0.892421	1.01869	0.297035	0.954486	-1.02787	0.254948	0.726452	-1.01548	0.447844	0.948414	-1.00158	0.919762	0.998643	-1.02843	0.26235	0.835601
ILMN_2836246	Ccdc137	blue	6.87351		1.03154	0.155859	0.999829	-1.02037	0.143639	0.70747	-1.00742	0.678276	0.998685	1.02565	0.0502381	0.446746	-1.01605	0.270177	0.911484	1.01977	0.216025	0.909498	-1.02557	0.0770287	0.678173
ILMN_2877436	Ccdc59	blue	8.89041		-1.01004	0.783317	0.999829	-1.03387	0.225753	0.778922	1.00608	0.751777	0.998685	-1.02321	0.386621	0.813163	-1.01013	0.731141	0.985796	-1.00805	0.698928	0.998643	1.01427	0.581607	0.922614
ILMN_2699509	Ccdc66	blue	6.59179		-1.01625	0.544406	0.999829	-1.01065	0.470064	0.897514	-1.01314	0.347444	0.973319	-1.01392	0.417225	0.829677	-1.01268	0.379243	0.939886	-1.00942	0.547855	0.998643	1.00428	0.739963	0.962919
ILMN_2605423	Ccdc97	blue	6.83842		1.00586	0.816541	0.999829	-1.01921	0.212853	0.771791	-1.00332	0.840806	0.998685	1.02291	0.189607	0.673064	-1.0083	0.508393	0.958209	-1.01442	0.322575	0.98025	-1.0042	0.783105	0.969808
ILMN_1228850	Ccnl1	blue	69.9504		-1.02415	0.548915	0.999829	-1.02527	0.652604	0.951363	-1.00742	0.859252	0.998685	-1.02126	0.444475	0.838062	-1.02061	0.431382	0.946791	1.00043	0.986061	0.999837	-1.02595	0.225458	0.817268
ILMN_2591440	Ccrn4l	blue	33.4831		-1.00653	0.902084	0.999829	-1.00959	0.858145	0.983934	-1.00502	0.909893	0.998685	1.01814	0.671518	0.925041	-1.02147	0.68979	0.985108	-1.01332	0.657211	0.998643	-1.01141	0.73544	0.962069
ILMN_2657478	Cd53	blue	16.0545		-1.04137	0.118211	0.999829	1.00132	0.931741	0.994269	-1.01338	0.454775	0.99828	-1.02407	0.141071	0.620192	-1.01618	0.219813	0.881842	-1.00929	0.566081	0.998643	-1.02245	0.141422	0.762485
ILMN_2486454	Cep120	blue	9.03453		1.00493	0.905634	0.999829	1.00632	0.799234	0.973983	-1.03259	0.207873	0.903081	-1.04052	0.0948125	0.550735	1.00796	0.715613	0.985796	-1.01514	0.642829	0.998643	-1.02634	0.287895	0.848123
ILMN_2835053	Cep44	blue	5.66853		-1.00005	0.9976	0.999829	-1.00205	0.896983	0.990166	-1.00414	0.755731	0.998685	1.01577	0.314021	0.774394	-1.01416	0.280953	0.919327	-1.01162	0.274646	0.952742	-1.02593	0.0637478	0.644426
ILMN_1221919	Clcn3	blue	36.8813		1.02166	0.87348	0.999829	1.01724	0.813058	0.976995	1.03084	0.729032	0.998685	-1.03263	0.507823	0.867569	1.03008	0.714105	0.985687	1.01174	0.878714	0.998643	-1.03689	0.630982	0.937623
ILMN_2722081	Clcn3	blue	24.375		-1.01546	0.829808	0.999829	1.01394	0.810279	0.976549	-1.00478	0.885274	0.998685	-1.01593	0.674275	0.925609	-1.02928	0.624389	0.977687	-1.01979	0.744646	0.998643	-1.01121	0.770153	0.966524
ILMN_1242248	Cldn12	blue	67.0004	rs31010577 rs31010574	-1.00611	0.918813	0.999829	1.06334	0.419234	0.879835	1.01215	0.732568	0.998685	-1.00354	0.908431	0.986736	-1.04957	0.393691	0.942753	-1.07021	0.169046	0.86035	1.03332	0.326844	0.862573
ILMN_2745251	Clk4	blue	57.3671		1.02953	0.616682	0.999829	1.03844	0.464579	0.896158	-1.02976	0.312302	0.961967	1.04566	0.271017	0.742991	1.02497	0.429756	0.946206	1.00158	0.968987	0.998643	-1.0326	0.237202	0.823791
ILMN_1217040	Cluh	blue	5.74718		1.00479	0.902705	0.999829	-1.00074	0.969641	0.996149	1.00782	0.739983	0.998685	1.00601	0.788946	0.960041	-1.00782	0.685588	0.984304	1.02013	0.420619	0.993351	-1.04178	0.141937	0.762485
ILMN_2703204	Cmc2	blue	6.69325		1.00677	0.793431	0.999829	-1.0008	0.965177	0.995929	-1.00375	0.817803	0.998685	-1.01037	0.583249	0.894191	1.00788	0.74599	0.987344	-1.00389	0.796598	0.998643	1.01124	0.593238	0.925847
ILMN_2738972	Cnot4	blue	44.158		-1.00613	0.895337	0.999829	1.0004	0.991665	0.999011	-1.01487	0.717779	0.998685	1.00914	0.791467	0.961126	1.00052	0.991533	0.998541	-1.02649	0.5608	0.998643	-1.00446	0.897863	0.984349
ILMN_2828302	Cnot4	blue	39.912		-1.05138	0.484629	0.999829	1.01661	0.700365	0.959072	-1.00898	0.812416	0.998685	-1.036	0.259493	0.729947	-1.04785	0.162698	0.832043	-1.00993	0.767667	0.998643	-1.04712	0.247905	0.83307
ILMN_1230976	Cnot6	blue	80.8612		-1.05143	0.338407	0.999829	-1.01058	0.84551	0.981456	-1.009	0.847699	0.998685	1.00455	0.886937	0.982525	-1.04084	0.309786	0.930696	1.00223	0.937805	0.998643	-1.00372	0.888532	0.982391
ILMN_1237463	Cog2	blue	17.7201		-1.0223	0.416244	0.999829	-1.00842	0.599634	0.939638	-1.02242	0.292459	0.95246	1.00557	0.742269	0.947082	-1.00327	0.842872	0.993531	1.0261	0.221412	0.91727	1.00445	0.793409	0.971196
ILMN_2746210	Coil	blue	19.0017		-1.00415	0.874037	0.999829	1.02094	0.207293	0.769312	1.0133	0.508059	0.998685	-1.01462	0.27655	0.747343	1.00601	0.692695	0.985161	-1.00009	0.995645	0.999955	-1.00405	0.85135	0.978299
ILMN_2753196	Copb2	blue	4.80196		-1.02144	0.520033	0.999829	-1.02837	0.436666	0.884783	1.00126	0.96343	0.998685	-1.00456	0.91024	0.987316	-1.02653	0.451237	0.94872	-1.02318	0.43747	0.995723	-1.02008	0.616696	0.935033
ILMN_1225597	Cops7b	blue	19.8395		1.02462	0.342906	0.999829	1.00284	0.89647	0.990166	-1.01489	0.441205	0.996957	1.0083	0.520442	0.872667	1.01231	0.595182	0.973064	-1.00263	0.901834	0.998643	1.00728	0.678749	0.947708
ILMN_2777059	Csad	blue	30.0767	rs50068189	-1.07153	0.107883	0.999829	1.01711	0.564085	0.93002	-1.02189	0.333942	0.969091	1.03401	0.179636	0.662446	1.0084	0.758068	0.988932	-1.02041	0.482285	0.998643	-1.00308	0.905763	0.986473
ILMN_1242993	Csde1	blue	32.2681	rs50085524	-1.01132	0.912486	0.999829	-1.00868	0.902351	0.990719	-1.00505	0.910442	0.998685	1.02947	0.521068	0.872812	-1.04423	0.326761	0.930768	1.01995	0.681512	0.998643	-1.05768	0.273744	0.840282
ILMN_2424895	Csnk1g1	blue	37.707		-1.01185	0.734127	0.999829	-1.00161	0.956405	0.995743	-1.00907	0.675759	0.998685	-1.00131	0.937464	0.990211	1.00388	0.868043	0.995909	-1.01384	0.413558	0.993272	1.0073	0.618573	0.935329
ILMN_2735735	Cspp1	blue	59.2149		-1.01754	0.703874	0.999829	1.03863	0.331305	0.84406	1.02526	0.460461	0.998685	-1.01399	0.510544	0.869047	-1.01951	0.397701	0.943855	-1.0144	0.597497	0.998643	-1.03986	0.112752	0.73443
ILMN_1246471	Ctr9	blue	8.09193		-1.0086	0.79043	0.999829	-1.01085	0.719592	0.964853	-1.0106	0.415434	0.992031	-1.02915	0.0867532	0.537494	1.00136	0.942165	0.997758	1.00931	0.677088	0.998643	-1.00869	0.633325	0.937964
ILMN_2956895	Cul4a	blue	9.96477		-1.00598	0.838519	0.999829	1.0103	0.621358	0.945159	1.02918	0.257395	0.934446	1.02766	0.233177	0.710905	-1.0416	0.139626	0.797026	1.01045	0.656492	0.998643	-1.00891	0.715246	0.95906
ILMN_1230030	D11Wsu47e	blue	5.35526		-1.03485	0.252556	0.999829	-1.0108	0.723328	0.966151	-1.03491	0.173704	0.867302	-1.0404	0.179349	0.662446	1.00057	0.986709	0.998087	-1.05107	0.136778	0.827475	-1.03356	0.223849	0.816278
ILMN_2860674	Dazap1	blue	8.76735		1.0011	0.96046	0.999829	-1.00987	0.640196	0.950323	-1.00785	0.720368	0.998685	1.00841	0.623799	0.911192	-1.02217	0.404264	0.943855	1.00232	0.894772	0.998643	1.02223	0.214981	0.814451
ILMN_2739287	Dazap2	blue	9.36872	rs13464926	-1.0182	0.795686	0.999829	-1.01359	0.56358	0.93002	-1.03426	0.36911	0.979163	-1.00934	0.723542	0.941631	-1.02795	0.440207	0.948414	-1.02439	0.409796	0.992541	-1.0464	0.212303	0.811511
ILMN_1212975	Dcaf11	blue	43.3538		-1.0116	0.795157	0.999829	1.00143	0.968433	0.996074	1.03133	0.282348	0.947741	1.01495	0.419687	0.830272	-1.01764	0.325101	0.930768	-1.00289	0.88889	0.998643	1.01061	0.667668	0.945626
ILMN_3109076	Dcun1d2	blue	33.2728		1.04359	0.244861	0.999829	-1.01796	0.489818	0.906054	1.03327	0.137014	0.814277	1.00839	0.613207	0.907322	-1.01855	0.45993	0.949865	1.04054	0.188028	0.882749	-1.04332	0.0649599	0.648867
ILMN_2931623	Dcx	blue	26.0737		-1.0247	0.490021	0.999829	-1.00628	0.775133	0.971689	-1.0055	0.701285	0.998685	1.03528	0.0764547	0.516008	1.00029	0.98782	0.998165	-1.00742	0.715909	0.998643	1.01303	0.36163	0.867828
ILMN_2620930	Ddb1	blue	5.12969		1.04298	0.337584	0.999829	1.03672	0.284601	0.811808	1.02487	0.548407	0.998685	-1.00584	0.817027	0.967168	-1.01231	0.688595	0.9847	-1.03516	0.138556	0.827722	1.03835	0.339966	0.865241
ILMN_2639272	Ddx21	blue	34.9189		1.02819	0.556425	0.999829	1.01659	0.463289	0.896158	1.01196	0.610168	0.998685	1.03585	0.0713683	0.503147	-1.01384	0.627589	0.97801	1.00803	0.721736	0.998643	1.02928	0.388509	0.877327
ILMN_2710166	Ddx3x	blue	51.2639		-1.018	0.797628	0.999829	1.06467	0.38373	0.865589	-1.00936	0.877108	0.998685	-1.06032	0.139945	0.619952	-1.00061	0.99149	0.998541	1.00368	0.931534	0.998643	-1.08246	0.0732311	0.668966
ILMN_2656362	Ddx50	blue	10.624		1.02549	0.438016	0.999829	1.00201	0.952035	0.995573	1.01198	0.624314	0.998685	-1.04426	0.28191	0.750225	-1.03185	0.304785	0.930696	1.01337	0.435793	0.995062	1.03323	0.283964	0.844222
ILMN_2957605	Ddx50	blue	36.1792		-1.01572	0.600161	0.999829	-1.00515	0.841076	0.980718	-1.02724	0.186153	0.878841	-1.02276	0.29512	0.760045	-1.0078	0.620639	0.97603	-1.00184	0.902859	0.998643	-1.02471	0.118459	0.742336
ILMN_2857679	Dedd	blue	33.6739		-1.02131	0.527141	0.999829	1.01495	0.505825	0.911841	1.01881	0.45011	0.997492	1.02757	0.241856	0.719079	1.00948	0.723812	0.985796	-1.00642	0.826397	0.998643	-1.01701	0.566907	0.917414
ILMN_1223015	Dedd2	blue	9.47731	rs31886921 rs31241576	1.01329	0.760654	0.999829	1.03299	0.174321	0.737218	1.00565	0.797037	0.998685	1.01154	0.411769	0.825981	1.01095	0.629969	0.978295	-1.01221	0.645876	0.998643	-1.00512	0.852675	0.979022
ILMN_2617496	Dek	blue	70.5201	rs6203255	-1.00842	0.903571	0.999829	-1.00111	0.987028	0.99861	1.03155	0.546086	0.998685	-1.04372	0.164349	0.648764	-1.0163	0.653023	0.980404	-1.03385	0.307269	0.975214	-1.01173	0.702065	0.955308
ILMN_1242309	Dennd6a	blue	56.2229		-1.03662	0.188487	0.999829	-1.02089	0.519919	0.918425	-1.02709	0.345238	0.973226	-1.02382	0.354351	0.796251	1.00051	0.98537	0.998087	1.01943	0.496785	0.998643	-1.00878	0.691516	0.951585
ILMN_2720580	Dnaja2	blue	57.0207		-1.04926	0.334097	0.999829	1.01862	0.709384	0.962477	-1.03391	0.351461	0.974386	-1.04982	0.106714	0.569148	-1.03715	0.449103	0.948414	1.0073	0.863883	0.998643	-1.03101	0.31943	0.859668
ILMN_3003324	Dnaja2	blue	12.5731		-1.0123	0.568815	0.999829	1.00013	0.994815	0.999493	1.00851	0.683764	0.998685	1.00046	0.976019	0.995718	-1.02855	0.123904	0.77614	-1.03376	0.0535774	0.644296	1.01375	0.460997	0.896989
ILMN_2720451	Dnmt1	blue	8.02361		1.00437	0.913329	0.999829	1.02435	0.288262	0.813172	1.00848	0.62282	0.998685	1.03204	0.106428	0.568496	-1.02271	0.349652	0.932485	-1.02355	0.29702	0.96497	-1.03763	0.123686	0.74934
ILMN_1241168	Dok4	blue	60.8367		1.01585	0.689739	0.999829	1.00622	0.837436	0.980586	1.00754	0.72694	0.998685	1.01837	0.353468	0.795658	-1.01331	0.540353	0.964202	1.02071	0.421717	0.993351	1.01856	0.412827	0.885631
ILMN_2641793	Dtx1	blue	6.11063		1.04295	0.360796	0.999829	1.05512	0.0766233	0.595017	1.02625	0.489755	0.998685	1.04152	0.164763	0.649197	1.02132	0.481372	0.952658	1.01277	0.704519	0.998643	1.03804	0.331188	0.864012
ILMN_2485788	Dtymk	blue	15.8698		-1.04371	0.211359	0.999829	1.0065	0.734581	0.968654	1.0034	0.829704	0.998685	1.00949	0.667944	0.923527	-1.0177	0.305687	0.930696	-1.01259	0.540228	0.998643	-1.0184	0.221431	0.816152
ILMN_1256843	Dus2	blue	6.65172		-1.00051	0.977678	0.999829	1.01451	0.398181	0.872043	1.01945	0.111545	0.771365	-1.01035	0.485055	0.854706	1.01009	0.350055	0.932485	-1.00867	0.507585	0.998643	-1.00678	0.682535	0.948277
ILMN_2776419	Dynll1	blue	22.6768		-1.02959	0.780637	0.999829	-1.04749	0.52609	0.918948	1.01348	0.85066	0.998685	-1.03157	0.600585	0.901725	-1.02971	0.600306	0.973852	-1.06591	0.229865	0.92515	-1.02046	0.631443	0.937623
ILMN_2501357	Dyrk1a	blue	39.8526		1.00627	0.866813	0.999829	-1.00007	0.997838	0.999565	1.00106	0.966334	0.998685	-1.01079	0.600093	0.901442	1.00022	0.991481	0.998541	-1.01718	0.311977	0.976042	-1.00322	0.856331	0.979022
ILMN_2953596	E2f5	blue	42.914		1.0243	0.570662	0.999829	1.02452	0.276853	0.808697	1.03526	0.0504117	0.608635	-1.02533	0.114424	0.577746	1.01374	0.555274	0.966928	-1.00433	0.789892	0.998643	1.00635	0.741144	0.962919
ILMN_2650893	E4f1	blue	19.3731		1.02334	0.350216	0.999829	1.02132	0.356129	0.858253	-1.01755	0.365658	0.979163	-1.01488	0.168561	0.652752	1.01489	0.495524	0.954926	-1.01196	0.564752	0.998643	-1.03338	0.150744	0.770791
ILMN_2669766	Eid1	blue	4.24683		1.01958	0.632412	0.999829	1.03328	0.238761	0.784918	1.00029	0.991423	0.998685	-1.01439	0.734844	0.945334	1.01022	0.736154	0.985796	1.03748	0.109912	0.784409	1.04066	0.153905	0.772389
ILMN_1241001	Eif2s3y	blue	57.8816	rs47983592	-1.02079	0.738193	0.999829	1.06867	0.361712	0.858425	1.01116	0.83954	0.998685	-1.00142	0.971106	0.995598	1.01355	0.803703	0.990769	-1.00293	0.961488	0.998643	-1.02688	0.408827	0.885263
ILMN_2714222	Elovl2	blue	8.64167		-1.01545	0.43091	0.999829	1.00215	0.888978	0.989771	1.00296	0.808775	0.998685	1.01082	0.4391	0.838062	1.00341	0.785769	0.990289	1.00405	0.767366	0.998643	1.01088	0.295746	0.852501
ILMN_2953277	Eno1b	blue	8.76833	rs8239951	1.03679	0.529785	0.999829	-1.01893	0.558041	0.927725	1.00097	0.969665	0.998685	-1.00453	0.826229	0.968992	-1.00868	0.754112	0.988357	1.02762	0.16588	0.85734	-1.00556	0.888303	0.982391
ILMN_1233630	Enoph1	blue	47.4221		1.04214	0.472608	0.999829	-1.02345	0.641881	0.950604	-1.0433	0.297645	0.954486	-1.00713	0.773321	0.954348	-1.05905	0.258705	0.903209	-1.03293	0.414491	0.993272	1.00442	0.913814	0.988277
ILMN_1217118	Enpp5	blue	39.3464	rs48284890 rs47599917	-1.00931	0.891913	0.999829	1.04824	0.354164	0.857848	1.06219	0.30299	0.957348	-1.00616	0.865207	0.978372	1.007	0.856154	0.995429	-1.01289	0.657211	0.998643	-1.06082	0.331578	0.86413
ILMN_2754369	Exosc8	blue	58.542	rs30519369 rs30519371	1.00048	0.990063	0.999829	-1.03172	0.408493	0.875644	-1.01984	0.535586	0.998685	-1.0111	0.682113	0.927868	-1.01086	0.743648	0.98679	-1.01013	0.702847	0.998643	-1.03409	0.207571	0.811305
ILMN_2768972	Fam107a	blue	24.125		1.02974	0.700683	0.999829	-1.00886	0.886568	0.989771	1.05116	0.457901	0.998685	1.06635	0.377386	0.809205	-1.04071	0.527327	0.9601	1.00526	0.934204	0.998643	1.03514	0.393877	0.878226
ILMN_2600991	Fam117b	blue	29.2813		-1.01851	0.816846	0.999829	1.01415	0.765408	0.970682	-1.00661	0.776961	0.998685	-1.04546	0.0983719	0.555257	-1.02349	0.671097	0.982374	1.01336	0.766727	0.998643	-1.01666	0.695473	0.952618
ILMN_1257675	Fam133b	blue	58.302		-1.04156	0.266814	0.999829	-1.00688	0.844299	0.981293	1.00258	0.936786	0.998685	-1.02635	0.319056	0.776994	-1.02363	0.391014	0.942753	-1.03188	0.252112	0.941588	-1.04841	0.0744311	0.671853
ILMN_2895339	Fam168a	blue	62.0223		1.01318	0.865783	0.999829	-1.01517	0.732446	0.968654	-1.02405	0.65997	0.998685	-1.02074	0.612721	0.907322	1.00229	0.954843	0.997758	-1.00284	0.922436	0.998643	-1.06805	0.085248	0.690994
ILMN_1244096	Fam171a1	blue	62.9869		1.02457	0.667084	0.999829	-1.02404	0.549473	0.92563	-1.03469	0.228013	0.922127	1.00687	0.764863	0.953155	-1.00762	0.757722	0.988932	-1.03587	0.332274	0.982484	1.0082	0.758521	0.964567
ILMN_1254027	Fam192a	blue	7.83734		1.0335	0.479098	0.999829	-1.03043	0.37315	0.86193	1.01892	0.488092	0.998685	1.00238	0.912155	0.987892	-1.03058	0.334652	0.932172	1.02419	0.489596	0.998643	-1.00421	0.888516	0.982391
ILMN_2688834	Fam192a	blue	9.1882		1.01477	0.773268	0.999829	1.02523	0.526581	0.919378	-1.00362	0.844025	0.998685	1.01503	0.404138	0.822497	1.02386	0.472576	0.952658	1.02245	0.507844	0.998643	-1.00647	0.857435	0.979022
ILMN_2955755	Fbxo38	blue	9.87155		-1.02268	0.676817	0.999829	-1.02574	0.317317	0.832241	-1.00523	0.860246	0.998685	-1.00349	0.905957	0.985992	-1.01425	0.566524	0.967822	-1.03324	0.433956	0.994652	-1.02429	0.369823	0.870633
ILMN_2621433	Fgfrl1	blue	4.16769		-1.00369	0.827834	0.999829	1.02195	0.169681	0.733241	1.00123	0.938532	0.998685	-1.00521	0.755864	0.950186	1.01153	0.416095	0.945564	-1.01846	0.27953	0.954273	1.01989	0.235397	0.823791
ILMN_1254883	Fip1l1	blue	12.3216		-1.00218	0.964029	0.999829	1.01084	0.71686	0.964853	-1.02368	0.423463	0.994485	-1.02093	0.368429	0.8031	1.00897	0.775324	0.99002	-1.01466	0.520426	0.998643	1.0017	0.942223	0.992888
ILMN_3161480	Fktn	blue	21.7154		-1.01784	0.612554	0.999829	1.02261	0.362138	0.858425	1.00374	0.884627	0.998685	-1.00817	0.672885	0.92524	-1.01141	0.551502	0.966693	-1.01408	0.437321	0.995723	-1.01741	0.469582	0.900179
ILMN_2482572	Flnb	blue	25.8149	rs4230138 rs4230139	-1.03842	0.457146	0.999829	1.00913	0.772783	0.971689	1.03996	0.293243	0.952476	-1.00119	0.952545	0.993537	1.02682	0.351063	0.932485	1.03221	0.229651	0.92515	-1.03403	0.312706	0.858841
ILMN_1240202	Fnip1	blue	48.5833		-1.02574	0.540815	0.999829	1.03949	0.376546	0.863226	-1.02526	0.411413	0.991863	-1.03063	0.20862	0.694405	-1.0153	0.477177	0.952658	-1.01615	0.472522	0.998643	1.01151	0.602287	0.929909
ILMN_2854418	Fnip1	blue	74.3809		-1.03945	0.587911	0.999829	1.01805	0.786549	0.973444	1.01169	0.623709	0.998685	-1.00173	0.961692	0.995321	-1.0206	0.540667	0.96431	-1.02142	0.620035	0.998643	-1.00249	0.920511	0.989687
ILMN_2650040	Foxj3	blue	48.3954		1.05654	0.503784	0.999829	1.07519	0.188642	0.753373	1.04865	0.227736	0.922127	1.05808	0.184567	0.66695	1.00429	0.931618	0.997758	1.01371	0.77279	0.998643	1.02152	0.612367	0.933715
ILMN_2750912	Fyco1	blue	16.0468		-1.0188	0.584875	0.999829	1.04876	0.169682	0.733241	-1.01841	0.710233	0.998685	-1.04751	0.151531	0.63345	-1.03189	0.440974	0.948414	1.00473	0.873156	0.998643	-1.04419	0.361632	0.867828
ILMN_2421436	Fzd3	blue	8.62236		-1.00642	0.837264	0.999829	1.00902	0.527019	0.919396	-1.00316	0.815337	0.998685	1.00042	0.976596	0.995937	-1.01793	0.160646	0.827343	-1.01753	0.262418	0.947569	1.00439	0.802667	0.971616
ILMN_1259903	Gatad1	blue	16.0364		-1.00628	0.740697	0.999829	-1.00818	0.706243	0.960714	-1.01756	0.135661	0.812147	1.00597	0.586538	0.895446	-1.02335	0.0808663	0.691583	-1.00062	0.96092	0.998643	1.00118	0.928808	0.991553
ILMN_1256905	Gba2	blue	65.2296		-1.0266	0.743004	0.999829	-1.0327	0.583646	0.935806	1.00429	0.927628	0.998685	1.05231	0.0963465	0.553816	1.03411	0.352565	0.932485	1.0307	0.425522	0.993397	1.02493	0.415974	0.885636
ILMN_1214664	Glrx2	blue	9.28266		-1.00525	0.956887	0.999829	-1.01108	0.806949	0.976091	-1.03911	0.423857	0.994664	-1.05716	0.33296	0.783129	1.03554	0.534245	0.961437	1.00009	0.997874	0.99998	-1.04912	0.37843	0.873063
ILMN_1223807	Gm13653	blue	6.64218	rs37167209 rs36313784 rs36754215 rs37042587 rs50372378	-1.00441	0.943222	0.999829	1.04502	0.377399	0.863664	1.01888	0.585029	0.998685	-1.06599	0.0599893	0.474944	-1.03447	0.475339	0.952658	-1.03793	0.333448	0.982484	-1.00593	0.893552	0.984006
ILMN_3144820	Gm14325	blue	42.191		1.01073	0.770005	0.999829	1.01655	0.557621	0.927693	1.04319	0.13489	0.812147	-1.00106	0.966027	0.995365	-1.00354	0.835639	0.993336	1.02819	0.155512	0.846194	1.03117	0.0958934	0.705619
ILMN_1225214	Gm4694	blue	7.04526		1.0027	0.954316	0.999829	-1.01831	0.32295	0.835914	-1.02003	0.199211	0.892005	1.00608	0.753595	0.950102	-1.01845	0.385401	0.941773	-1.00996	0.629516	0.998643	1.02341	0.362603	0.867856
ILMN_2933399	Gm8801	blue	33.4999		-1.01046	0.884986	0.999829	1.00925	0.856222	0.983786	-1.00021	0.991799	0.998685	-1.0482	0.162194	0.646752	-1.05826	0.108726	0.749006	-1.07289	0.0636089	0.674559	-1.01443	0.595623	0.927235
ILMN_1221810	Gmcl1	blue	12.9696		1.0178	0.349556	0.999829	1.02723	0.180578	0.744029	1.01219	0.417009	0.992369	1.0049	0.818121	0.967168	1.00018	0.98973	0.998343	1.00784	0.646766	0.998643	1.01618	0.275448	0.840282
ILMN_2737101	Gnpda2	blue	5.30876		-1.02566	0.456137	0.999829	1.04401	0.167728	0.732895	1.016	0.606544	0.998685	-1.06553	0.0599381	0.474944	-1.02356	0.404112	0.943855	-1.00852	0.706604	0.998643	1.01244	0.635215	0.938219
ILMN_2715198	Golga2	blue	19.8083		1.00166	0.979357	0.999829	1.0297	0.479393	0.902972	1.03546	0.227512	0.922127	-1.0135	0.682769	0.927868	-1.01595	0.543753	0.966074	1.02105	0.57966	0.998643	-1.01963	0.677628	0.947708
ILMN_3137432	Golga2	blue	7.36287		1.02818	0.414281	0.999829	1.01879	0.269008	0.802791	1.00919	0.524137	0.998685	1.03417	0.182808	0.664683	-1.00527	0.790921	0.990289	1.04294	0.0563459	0.652034	1.02276	0.205092	0.809927
ILMN_1238680	Gopc	blue	13.4372		1.01052	0.602647	0.999829	1.00952	0.682961	0.956246	-1.00264	0.888397	0.998685	1.00563	0.722495	0.941063	-1.00922	0.57448	0.969283	1.02137	0.290683	0.958873	1.02408	0.0716933	0.662634
ILMN_2716464	Gorasp2	blue	14.2322		1.0118	0.801797	0.999829	1.00254	0.96567	0.995929	-1.02371	0.581729	0.998685	1.04172	0.274867	0.74523	1.04039	0.377493	0.939886	-1.02303	0.64135	0.998643	1.01988	0.441522	0.893129
ILMN_2926257	Gpatch1	blue	7.3749		1.00623	0.800081	0.999829	-1.00049	0.98045	0.996854	1.01833	0.160536	0.850432	1.02049	0.0998976	0.558004	-1.00546	0.726289	0.985796	1.01517	0.503892	0.998643	-1.00357	0.833089	0.975479
ILMN_2673628	Gpatch2l	blue	31.8974		1.02057	0.533406	0.999829	1.00847	0.616946	0.943676	1.00422	0.818672	0.998685	-1.02084	0.278085	0.748287	1.00417	0.775535	0.99002	1.02531	0.0528141	0.640525	1.011	0.528835	0.911673
ILMN_1219670	Gpatch4	blue	7.8294		1.02287	0.429057	0.999829	-1.02096	0.224665	0.778922	1.00836	0.682654	0.998685	1.01812	0.437814	0.83751	1.02143	0.216753	0.879759	1.00051	0.976497	0.999116	1.02138	0.442942	0.893129
ILMN_2856570	Gpbp1	blue	26.0436		-1.04586	0.253363	0.999829	-1.02186	0.488392	0.905582	-1.02132	0.384417	0.983979	1.0089	0.70296	0.934725	-1.03805	0.375874	0.939886	-1.04011	0.274371	0.952719	1.00179	0.921311	0.990014
ILMN_2631345	Gpm6b	blue	46.4554		-1.04819	0.180941	0.999829	-1.00909	0.787674	0.973696	-1.00121	0.976371	0.998685	-1.00894	0.696101	0.932018	-1.01612	0.444392	0.948414	-1.00115	0.932099	0.998643	-1.00913	0.741505	0.962919
ILMN_1235042	Gpr85	blue	34.5162		1.01557	0.817713	0.999829	1.02693	0.444081	0.888523	-1.01167	0.635982	0.998685	-1.02656	0.3363	0.7849	-1.00757	0.802145	0.990769	-1.05017	0.106839	0.780971	1.04353	0.181776	0.800293
ILMN_2854983	Gpr85	blue	43.2885		1.01768	0.777255	0.999829	1.02097	0.641257	0.950604	1.01486	0.555556	0.998685	-1.02683	0.30253	0.767386	-1.01067	0.643926	0.980129	1.02053	0.45997	0.99678	1.02622	0.32864	0.862978
ILMN_1250403	Gucy1b3	blue	59.0341		-1.03867	0.673551	0.999829	-1.04874	0.422777	0.881362	-1.03857	0.436037	0.996714	-1.00417	0.888581	0.982671	-1.00952	0.81552	0.990962	-1.01485	0.595293	0.998643	-1.00059	0.987311	0.998748
ILMN_3123441	H3f3a	blue	50.2114		1.0052	0.864865	0.999829	-1.00994	0.775412	0.971689	-1.04673	0.232805	0.925755	-1.03867	0.244178	0.720288	-1.02832	0.137881	0.79316	-1.01784	0.489362	0.998643	1.01463	0.551409	0.914976
ILMN_2700765	Hcfc2	blue	4.97284	rs50886433 rs48813406 rs50653579	-1.02222	0.474838	0.999829	1.01132	0.568808	0.93134	1.01057	0.557008	0.998685	1.01154	0.478316	0.852369	1.00799	0.683961	0.983817	1.01103	0.441332	0.99579	1.00866	0.562859	0.916482
ILMN_2770180	Hdac6	blue	9.95942		1.02473	0.553852	0.999829	-1.0071	0.749511	0.96906	1.03416	0.0907518	0.735268	1.02156	0.188428	0.67166	-1.00412	0.850538	0.994469	-1.00033	0.988735	0.999944	1.00702	0.759272	0.964567
ILMN_1221028	Herc3	blue	7.71966	rs48689908	-1.04615	0.447957	0.999829	1.00506	0.851776	0.983197	1.01879	0.406393	0.99183	1.00733	0.80917	0.966283	1.03495	0.157812	0.824483	-1.03023	0.249432	0.93944	1.02531	0.209862	0.811305
ILMN_2449466	Hipk1	blue	69.5947		1.00082	0.984982	0.999829	-1.0077	0.818407	0.978997	-1.00206	0.961118	0.998685	-1.01194	0.673445	0.925426	1.02616	0.407547	0.944456	1.0212	0.478906	0.998643	-1.01096	0.70615	0.956889
ILMN_2491552	Hipk3	blue	59.0151		-1.03701	0.402517	0.999829	-1.01509	0.78835	0.973836	-1.02367	0.586405	0.998685	-1.02324	0.505403	0.865919	1.0503	0.165274	0.833102	-1.028	0.422334	0.993351	-1.01793	0.519667	0.911673
ILMN_1231066	Hist2h2be	blue	12.3397		1.00541	0.821793	0.999829	1.03161	0.10372	0.651533	1.02072	0.283864	0.947807	-1.01088	0.595296	0.899776	-1.00506	0.824139	0.991587	1.00234	0.886011	0.998643	1.0337	0.0542125	0.62331
ILMN_2650327	Hmg20a	blue	44.3895		-1.01492	0.732274	0.999829	-1.02138	0.487487	0.905037	-1.00745	0.720215	0.998685	-1.00188	0.935912	0.990211	1.00695	0.724367	0.985796	1.01446	0.470008	0.998643	1.00839	0.71536	0.95906
ILMN_2795395	Hmgxb4	blue	22.9519		1.02801	0.360172	0.999829	-1.01361	0.317556	0.832241	1.00176	0.889928	0.998685	-1.0103	0.531611	0.877878	-1.0191	0.242542	0.897135	-1.00294	0.852778	0.998643	-1.00266	0.879099	0.982198
ILMN_2771074	Hnrnpa2b1	blue	45.9718		1.02441	0.466104	0.999829	-1.01217	0.643879	0.950669	-1.01027	0.755842	0.998685	1.0394	0.194866	0.679382	-1.01964	0.358891	0.933504	-1.02464	0.12593	0.8106	-1.01424	0.634042	0.938183
ILMN_2768850	Hnrnpll	blue	44.8818		-1.02278	0.761181	0.999829	-1.04162	0.379941	0.864298	-1.02902	0.532218	0.998685	-1.07401	0.14168	0.620914	1.00165	0.971011	0.997758	-1.05115	0.256534	0.944594	-1.03102	0.381911	0.873942
ILMN_1238614	Hsd17b10	blue	44.5349		1.04774	0.403467	0.999829	-1.01837	0.645503	0.950669	-1.00543	0.882711	0.998685	1.00651	0.824891	0.968606	1.02451	0.543312	0.965697	-1.01506	0.639912	0.998643	-1.03571	0.417831	0.886417
ILMN_1230843	Hspa4l	blue	6.59259		1.01072	0.737328	0.999829	-1.03797	0.0782988	0.598651	1.0032	0.874686	0.998685	-1.01391	0.439367	0.838062	-1.01234	0.481289	0.952658	1.00264	0.875993	0.998643	-1.03427	0.247279	0.832191
ILMN_1230193	Htra2	blue	6.62734	rs16807383	1.0059	0.845793	0.999829	-1.00818	0.644999	0.950669	1.01282	0.320197	0.964401	-1.01127	0.592724	0.898459	1.02776	0.180594	0.849902	1.01162	0.635204	0.998643	-1.00267	0.895623	0.984338
ILMN_1230422	Ice1	blue	62.1043		1.02135	0.716995	0.999829	1.04058	0.50537	0.911836	1.04404	0.194964	0.890678	1.02985	0.279494	0.748287	1.03786	0.39757	0.943855	1.01216	0.796573	0.998643	1.02268	0.452031	0.893813
ILMN_2671767	Ift20	blue	9.78229		-1.00274	0.964186	0.999829	1.01655	0.698444	0.958668	-1.00083	0.986183	0.998685	1.00814	0.730515	0.944099	-1.03636	0.496096	0.954998	1.0089	0.774547	0.998643	-1.02511	0.473614	0.90124
ILMN_2639665	Ing4	blue	25.5704		-1.01047	0.7497	0.999829	-1.00316	0.926039	0.994251	-1.00513	0.776217	0.998685	1.00577	0.784368	0.958127	1.0065	0.770541	0.99002	1.03246	0.158016	0.848735	-1.03515	0.12504	0.750695
ILMN_2666447	Intu	blue	12.7566	rs51261603	-1.01857	0.314256	0.999829	1.01031	0.551936	0.926199	1.00881	0.438018	0.996714	-1.01519	0.162238	0.646752	-1.007	0.588243	0.970669	-1.00987	0.2847	0.954273	1.00549	0.682402	0.948277
ILMN_1225719	Ireb2	blue	18.5893		-1.01216	0.813964	0.999829	-1.00058	0.983086	0.997344	-1.01341	0.323244	0.965753	-1.03254	0.159795	0.64441	-1.01612	0.389599	0.942753	-1.01868	0.346736	0.989183	-1.00489	0.848337	0.977214
ILMN_2452255	Irf2bp2	blue	2.67004		-1.00965	0.707657	0.999829	-1.01287	0.495713	0.908599	1.01558	0.254888	0.934446	1.01088	0.470636	0.849588	1.00176	0.890719	0.997758	1.01838	0.260765	0.946874	1.00672	0.677458	0.947708
ILMN_3109491	Irf2bpl	blue	38.9044		-1.01916	0.788452	0.999829	-1.06334	0.262695	0.801256	1.0039	0.937378	0.998685	1.00119	0.978383	0.996653	-1.01432	0.768825	0.99002	1.01255	0.763637	0.998643	1.01712	0.703122	0.955329
ILMN_1260112	Ist1	blue	38.6336		1.01853	0.533242	0.999829	-1.01813	0.496583	0.908784	-1.01149	0.662061	0.998685	-1.00316	0.886063	0.982525	-1.01427	0.502929	0.957018	-1.01004	0.597945	0.998643	1.00592	0.74443	0.962919
ILMN_2707137	Jade1	blue	40.087		-1.0368	0.105077	0.999829	-1.00985	0.794957	0.973983	1.01298	0.68577	0.998685	1.00395	0.858584	0.976421	-1.00964	0.69852	0.985499	-1.00254	0.883506	0.998643	1.00848	0.762025	0.964567
ILMN_2516565	Kbtbd7	blue	33.9646		1.00759	0.871158	0.999829	1.03902	0.342214	0.850689	1.02938	0.283103	0.947777	-1.01488	0.588328	0.896096	-1.00346	0.897347	0.997758	-1.03368	0.38672	0.990043	1.01688	0.47897	0.902429
ILMN_1226055	Kcnk2	blue	87.4794	rs32973829	-1.05579	0.459991	0.999829	-1.05401	0.443577	0.888523	-1.07938	0.181315	0.871296	-1.00325	0.922464	0.989342	-1.0038	0.910451	0.997758	-1.00652	0.892886	0.998643	-1.0298	0.526317	0.911673
ILMN_1237224	Kctd12	blue	65.7951		-1.00478	0.909147	0.999829	1.00578	0.921466	0.993567	1.01667	0.600998	0.998685	1.00552	0.766711	0.953209	-1.00892	0.677659	0.983492	1.00018	0.992776	0.999944	-1.00968	0.560983	0.916482
ILMN_2686994	Kdm4c	blue	45.2816	rs28062086	-1.01501	0.665956	0.999829	-1.01175	0.538427	0.923609	-1.00218	0.914378	0.998685	1.00899	0.598711	0.901037	-1.02166	0.169544	0.833467	-1.01825	0.362322	0.989763	-1.0052	0.757522	0.964567
ILMN_1239729	Kif1b	blue	14.7586		1.02148	0.816055	0.999829	-1.00593	0.909703	0.992381	-1.00899	0.846092	0.998685	1.01965	0.545018	0.882309	-1.01213	0.833023	0.993059	1.02977	0.495447	0.998643	1.01331	0.745778	0.962919
ILMN_2776651	Klf16	blue	68.7476		1.01172	0.694222	0.999829	1.02208	0.424405	0.882554	1.01299	0.54981	0.998685	1.02571	0.189805	0.673114	-1.00551	0.68065	0.983667	-1.0188	0.158083	0.848735	-1.01264	0.211321	0.811391
ILMN_2686047	Klhl2	blue	31.981		-1.03135	0.2455	0.999829	-1.02513	0.233788	0.782998	-1.00723	0.819709	0.998685	-1.00749	0.71093	0.93691	-1.01073	0.530923	0.9601	1.01507	0.434888	0.994652	-1.01215	0.376688	0.872914
ILMN_2660864	Klhl7	blue	32.4018		-1.07028	0.266885	0.999829	-1.00609	0.890459	0.990049	-1.02667	0.645243	0.998685	1.01659	0.664837	0.922671	-1.06257	0.280664	0.919248	-1.05681	0.194356	0.889705	1.06052	0.109613	0.731171
ILMN_1222137	Kmt2a	blue	35.8097		-1.03967	0.583728	0.999829	1.00208	0.974923	0.996239	1.02294	0.620756	0.998685	-1.02062	0.614741	0.908047	-1.03971	0.395398	0.943828	1.00198	0.958229	0.998643	-1.02332	0.607474	0.93213
ILMN_1247312	Kpna3	blue	35.8371		1.03001	0.628021	0.999829	1.02583	0.56301	0.92978	-1.01283	0.79886	0.998685	-1.00031	0.994296	0.999632	1.03252	0.487991	0.952658	-1.00268	0.940952	0.998643	1.00764	0.860747	0.979363
ILMN_2752234	Krba1	blue	33.5012	rs36935190	-1.02231	0.668752	0.999829	1.03305	0.542306	0.924109	1.03891	0.18444	0.874657	1.01607	0.464942	0.845648	1.01162	0.774005	0.99002	1.00333	0.932033	0.998643	-1.00584	0.847428	0.977053
ILMN_2715749	Krit1	blue	46.6501		-1.02252	0.518499	0.999829	-1.00697	0.823888	0.979861	-1.00767	0.788397	0.998685	-1.00389	0.845003	0.974041	1.00378	0.826757	0.991761	-1.02281	0.357341	0.989763	1.01149	0.590725	0.925355
ILMN_1222356	Lgalsl	blue	38.7838		-1.02084	0.644198	0.999829	1.01054	0.80142	0.974294	1.0136	0.593477	0.998685	1.00194	0.935545	0.990211	-1.03843	0.200888	0.864005	-1.008	0.755759	0.998643	-1.03987	0.0814978	0.683581
ILMN_2669869	Lin7c	blue	72.2522		-1.01731	0.654068	0.999829	1.05077	0.0821833	0.604611	-1.00759	0.832627	0.998685	-1.01776	0.440265	0.838062	-1.02344	0.260061	0.903799	-1.0174	0.360534	0.989763	-1.01383	0.61229	0.933715
ILMN_1239583	Lins	blue	6.28482		-1.0085	0.783726	0.999829	1.00165	0.908288	0.992016	1.00736	0.647712	0.998685	-1.02633	0.149565	0.629653	-1.00551	0.776012	0.99002	-1.00156	0.915498	0.998643	-1.02882	0.11323	0.734958
ILMN_2647476	Lrrc40	blue	7.49617	rs30910097	1.03278	0.113456	0.999829	1.01639	0.431389	0.884613	1.03434	0.0725197	0.683191	-1.00135	0.948146	0.992056	-1.01124	0.489638	0.953332	-1.01193	0.603684	0.998643	-1.00037	0.987664	0.998782
ILMN_1241854	Lrrc59	blue	25.9656		1.02671	0.600163	0.999829	1.01775	0.511048	0.914735	-1.01509	0.688678	0.998685	-1.01926	0.388976	0.814284	1.01259	0.620789	0.976039	1.01189	0.539	0.998643	-1.02016	0.538831	0.912184
ILMN_2670344	Lrrn2	blue	61.9396		1.01068	0.895404	0.999829	1.00764	0.874367	0.986543	-1.04808	0.417907	0.992495	-1.00519	0.8687	0.978577	-1.02248	0.628668	0.97801	-1.01047	0.585015	0.998643	1.02679	0.436158	0.892668
ILMN_2630078	Lrrn3	blue	70.9841		-1.01962	0.781825	0.999829	-1.10171	0.17375	0.737218	1.05791	0.171877	0.864678	-1.01706	0.657846	0.922167	-1.04801	0.234273	0.891451	-1.02947	0.524334	0.998643	-1.00196	0.972101	0.996979
ILMN_2748914	Lsm14a	blue	33.7635		-1.00894	0.804149	0.999829	1.03576	0.259499	0.799015	-1.02578	0.224019	0.921943	-1.04434	0.0839425	0.529932	-1.01862	0.580052	0.969283	-1.00975	0.730905	0.998643	1.0127	0.566788	0.917414
ILMN_2442914	Lsm14b	blue	57.668		1.02261	0.7195	0.999829	1.03596	0.348292	0.855293	-1.04018	0.40484	0.991514	1.01896	0.361396	0.798756	-1.03101	0.558183	0.966928	1.00575	0.890219	0.998643	-1.01117	0.795271	0.971306
ILMN_2698115	Ltv1	blue	6.26542		-1.00856	0.765126	0.999829	1.0303	0.0571344	0.536882	-1.00018	0.989261	0.998685	-1.02008	0.327739	0.781886	-1.0104	0.56214	0.96747	-1.02175	0.105002	0.77644	-1.00718	0.742727	0.962919
ILMN_2727004	Luc7l3	blue	34.2945		-1.03075	0.64343	0.999829	1.08939	0.107143	0.658599	1.03184	0.426977	0.995015	-1.00522	0.855514	0.975894	-1.00363	0.944012	0.997758	1.0211	0.690707	0.998643	-1.03717	0.310198	0.858504
ILMN_2873319	Lypla1	blue	8.8408		1.00426	0.887435	0.999829	-1.0094	0.648857	0.950669	1.0145	0.51706	0.998685	-1.02392	0.247412	0.724163	-1.00267	0.895635	0.997758	1.01177	0.422639	0.993351	1.00173	0.933831	0.992158
ILMN_2444984	Macf1	blue	8.0422		1.02019	0.714574	0.999829	1.04939	0.0993717	0.643374	1.02233	0.358319	0.975613	1.00607	0.811396	0.966283	1.02994	0.273104	0.913321	1.01272	0.751779	0.998643	1.00854	0.8097	0.973015
ILMN_2481117	Man2a2	blue	35.7366	rs47446958	1.02143	0.67423	0.999829	1.03312	0.564907	0.93002	-1.02161	0.599301	0.998685	1.01797	0.609286	0.906848	1.00198	0.973685	0.997758	-1.00196	0.970699	0.998643	-1.04394	0.383281	0.874265
ILMN_2714534	Map2k1	blue	72.592		1.05745	0.419322	0.999829	1.03329	0.7003	0.959072	1.10385	0.319227	0.963666	1.0139	0.793944	0.961772	-1.00341	0.930437	0.997758	-1.00673	0.829296	0.998643	-1.02683	0.540716	0.912849
ILMN_3006611	Map3k1	blue	29.824		1.01839	0.461729	0.999829	1.00067	0.974494	0.996239	1.02297	0.200106	0.894211	1.00132	0.930641	0.990211	1.01024	0.476267	0.952658	-1.00273	0.850242	0.998643	1.0018	0.894819	0.984239
ILMN_2836006	Map3k12	blue	7.88201	rs37466791	1.01885	0.318104	0.999829	1.016	0.223901	0.778922	1.00976	0.345694	0.973226	1.00785	0.507718	0.867569	1.0111	0.355659	0.932485	-1.00955	0.340532	0.984827	1.02175	0.0693267	0.662634
ILMN_1238058	Map7d1	blue	5.98991	rs32814975	1.00609	0.938871	0.999829	-1.0533	0.15469	0.719962	1.03742	0.0985804	0.749168	1.04908	0.127206	0.60155	-1.01124	0.693036	0.985161	1.00753	0.826732	0.998643	1.0507	0.263233	0.835601
ILMN_1258415	Mat2a	blue	24.9952		-1.01534	0.775958	0.999829	1.03276	0.43196	0.884613	-1.01848	0.724422	0.998685	1.00945	0.832719	0.970699	1.00429	0.906801	0.997758	1.00898	0.816573	0.998643	-1.03477	0.421417	0.88776
ILMN_1217143	Mbip	blue	73.7869		-1.01394	0.738149	0.999829	1.01343	0.710781	0.963295	1.00127	0.960662	0.998685	-1.00527	0.835324	0.971498	-1.00957	0.62843	0.97801	-1.0121	0.680114	0.998643	-1.00262	0.885117	0.982277
ILMN_1254987	Mbnl2	blue	90.0602		-1.01173	0.935494	0.999829	-1.02229	0.866838	0.984992	-1.0479	0.502843	0.998685	-1.04087	0.378554	0.809683	-1.10834	0.19376	0.860597	-1.02927	0.660305	0.998643	-1.0633	0.270529	0.83998
ILMN_2847711	Mdga2	blue	55.8955		-1.02828	0.507385	0.999829	1.03577	0.422785	0.881362	-1.03486	0.396015	0.986746	-1.01485	0.57835	0.893028	1.00359	0.922961	0.997758	-1.01943	0.722321	0.998643	-1.05764	0.13287	0.756786
ILMN_1220563	Med1	blue	38.5165		1.00551	0.890168	0.999829	-1.02077	0.389355	0.869495	1.02977	0.326332	0.968145	-1.01728	0.442366	0.838062	-1.01723	0.524228	0.959995	-1.02644	0.172858	0.866686	-1.01558	0.531383	0.911673
ILMN_1216606	Megf11	blue	15.1057		-1.00897	0.602473	0.999829	1.00648	0.656553	0.951547	1.01289	0.408187	0.99183	-1.0011	0.939542	0.990688	1.00735	0.605795	0.974888	1.0101	0.475109	0.998643	-1.00524	0.738589	0.962658
ILMN_2686187	Mettl6	blue	33.9803		-1.03472	0.355566	0.999829	-1.01704	0.511365	0.914735	-1.01482	0.553649	0.998685	-1.01933	0.331048	0.782427	-1.01129	0.55798	0.966928	-1.02201	0.284902	0.954273	1.00022	0.990298	0.999353
ILMN_2802103	Mfap1b	blue	2.2384	rs51771266 rs50718388 rs27425252	1.03828	0.542524	0.999829	1.02777	0.623397	0.945826	1.03724	0.460058	0.998685	1.03382	0.574373	0.891924	1.06824	0.40211	0.943855	1.09041	0.283024	0.954273	1.02653	0.609329	0.932863
ILMN_2630018	Mkrn1	blue	50.516		1.00124	0.981122	0.999829	-1.04235	0.0814687	0.603239	-1.03088	0.216816	0.915314	1.01728	0.506225	0.866553	-1.03626	0.0733287	0.674651	-1.01	0.574731	0.998643	-1.00275	0.921264	0.990014
ILMN_2874739	Morc3	blue	3.18446	rs51108956	-1.03315	0.39447	0.999829	-1.01281	0.534147	0.921465	1.0041	0.835821	0.998685	1.02719	0.276544	0.747343	-1.00228	0.929457	0.997758	1.00944	0.761793	0.998643	1.00155	0.951054	0.993892
ILMN_3163302	Mrps33	blue	24.7745	rs38239747 rs37396674	-1.00828	0.890899	0.999829	1.04895	0.13419	0.69817	1.00735	0.836822	0.998685	-1.04524	0.215387	0.700081	-1.06178	0.0882663	0.710458	-1.00365	0.926203	0.998643	-1.02944	0.414799	0.885631
ILMN_2515871	Msh3	blue	35.4963	rs47971650	-1.0019	0.961096	0.999829	1.01297	0.697384	0.958668	1.00574	0.820686	0.998685	-1.01045	0.549261	0.883147	1.0305	0.106549	0.74522	-1.02036	0.340301	0.984827	1.00603	0.861187	0.979722
ILMN_2625654	Msl3l2	blue	5.79282		-1.023	0.50508	0.999829	-1.00123	0.945829	0.994632	-1.00833	0.682562	0.998685	-1.03215	0.0715654	0.503454	-1.04161	0.0505669	0.596666	-1.01532	0.371944	0.989763	-1.01956	0.240864	0.82746
ILMN_2595774	Mta2	blue	40.3129		1.01604	0.640318	0.999829	1.02223	0.272128	0.805064	-1.02216	0.286094	0.94899	-1.02015	0.161057	0.645142	1.00463	0.831268	0.992534	-1.00497	0.831151	0.998643	1.0417	0.059147	0.633655
ILMN_2997382	Mterf2	blue	43.5613		-1.03048	0.322794	0.999829	1.00698	0.775919	0.971689	-1.01523	0.596368	0.998685	-1.0117	0.513426	0.87057	-1.02085	0.271833	0.912837	-1.02862	0.119913	0.804814	-1.00736	0.767584	0.966036
ILMN_2765741	Mxi1	blue	72.1133		-1.03932	0.431078	0.999829	1.02626	0.577032	0.934375	-1.03327	0.491745	0.998685	-1.01182	0.675719	0.925993	-1.01645	0.490649	0.953545	-1.00048	0.980943	0.99971	-1.02946	0.181938	0.800293
ILMN_2671235	Myo1b	blue	42.2275	rs33817593	1.00282	0.912513	0.999829	1.04677	0.198148	0.762021	-1.00532	0.778869	0.998685	-1.00448	0.752917	0.949813	-1.0211	0.228713	0.887461	-1.00365	0.827183	0.998643	1.00098	0.950174	0.993778
ILMN_1218921	Myo9a	blue	62.2		-1.00699	0.940255	0.999829	1.02304	0.724144	0.966151	-1.03386	0.592882	0.998685	-1.0353	0.424602	0.832762	1.02348	0.691636	0.985161	-1.02334	0.749589	0.998643	-1.01093	0.832475	0.975479
ILMN_1242595	Mypop	blue	8.0869		1.00414	0.883817	0.999829	-1.02877	0.156751	0.721958	-1.02207	0.159423	0.850218	1.02305	0.17349	0.656716	-1.00058	0.964728	0.997758	-1.01269	0.464238	0.997914	-1.01885	0.219205	0.816152
ILMN_1215518	NA	blue	24.156		-1.01219	0.596068	0.999829	-1.0067	0.752031	0.96906	-1.01225	0.477022	0.998685	-1.0163	0.308728	0.771783	-1.00944	0.563619	0.967712	-1.00637	0.703981	0.998643	1.01485	0.293176	0.851909
ILMN_1219577	NA	blue	9.59803		1.03132	0.494434	0.999829	1.01575	0.775401	0.971689	-1.07284	0.134333	0.812027	-1.03334	0.449092	0.839609	-1.0061	0.909595	0.997758	-1.02484	0.443979	0.99596	-1.06964	0.356885	0.867413
ILMN_1220948	NA	blue	5.71492	rs31844205	-1.0032	0.879713	0.999829	-1.00475	0.817193	0.978244	1.01445	0.409404	0.99183	1.02026	0.257095	0.727687	-1.01836	0.380433	0.939886	1.00384	0.793945	0.998643	1.01216	0.505479	0.909026
ILMN_1225187	NA	blue	7.56644		-1.08965	0.353425	0.999829	-1.13723	0.0893137	0.622799	-1.09779	0.158254	0.847035	-1.10865	0.108306	0.570165	-1.07668	0.413831	0.945564	-1.05545	0.504432	0.998643	-1.12753	0.0802151	0.683581
ILMN_1228288	NA	blue	57.0097		-1.0577	0.363893	0.999829	-1.00215	0.975064	0.996239	-1.02147	0.819325	0.998685	1.00138	0.979946	0.997105	-1.03228	0.31911	0.930768	-1.01006	0.85323	0.998643	1.00382	0.920876	0.989879
ILMN_1230876	NA	blue	67.2092		-1.03407	0.537486	0.999829	-1.01554	0.741855	0.96906	1.02677	0.234045	0.926139	-1.01159	0.539192	0.881399	-1.00909	0.769956	0.99002	-1.01166	0.634317	0.998643	-1.03016	0.183332	0.800293
ILMN_1231986	NA	blue	33.4825		1.00708	0.894702	0.999829	1.0299	0.311537	0.829289	1.01854	0.672336	0.998685	1.00715	0.833629	0.970833	1.00845	0.739911	0.986565	1.0168	0.253342	0.942185	-1.00173	0.946281	0.993778
ILMN_1234445	NA	blue	27.3908	rs30788206	1.00254	0.948461	0.999829	1.02618	0.346711	0.853571	1.00331	0.892242	0.998685	1.05209	0.0669225	0.493284	-1.00161	0.919851	0.997758	-1.01425	0.460901	0.99678	-1.03822	0.179614	0.800293
ILMN_1239271	NA	blue	6.04337		1.01291	0.604922	0.999829	1.02819	0.158214	0.722973	1.02688	0.111088	0.770519	1.00444	0.81783	0.967168	1.01973	0.270377	0.911484	-1.00317	0.87189	0.998643	1.007	0.617022	0.935176
ILMN_1239479	NA	blue	2.36694		1.00669	0.864436	0.999829	-1.0147	0.632639	0.948993	1.02577	0.0968932	0.74472	1.01115	0.545439	0.882309	-1.02321	0.333869	0.931901	1.00387	0.84865	0.998643	1.01793	0.390738	0.877728
ILMN_1241022	NA	blue	37.808	rs33258771 rs8281489 rs33259744 rs33259747 rs33259749	1.01824	0.844751	0.999829	1.03635	0.636813	0.950314	1.0077	0.773416	0.998685	1.00105	0.978526	0.996653	-1.05245	0.190668	0.857409	-1.02519	0.56501	0.998643	-1.02014	0.614032	0.934173
ILMN_1247736	NA	blue	10.39		-1.01693	0.538468	0.999829	-1.00351	0.893976	0.990166	-1.0212	0.244887	0.930932	-1.02992	0.164808	0.649197	-1.00546	0.721095	0.985796	-1.03512	0.244165	0.936272	-1.00863	0.612663	0.933715
ILMN_1249219	NA	blue	20.9794		-1.0453	0.128005	0.999829	-1.00735	0.792227	0.973983	1.01934	0.286942	0.94899	1.0139	0.358892	0.797654	-1.02545	0.121279	0.769106	1.00243	0.913793	0.998643	-1.0019	0.9139	0.988277
ILMN_1250117	NA	blue	19.6523		-1.0251	0.226647	0.999829	-1.01687	0.334067	0.845891	1.00905	0.47175	0.998685	1.00256	0.848788	0.97481	-1.01416	0.426126	0.946206	1.00505	0.75594	0.998643	1.0068	0.577763	0.921279
ILMN_1252941	NA	blue	18.7838	rs46026659	1.01923	0.455017	0.999829	1.03358	0.0790132	0.598651	-1.00441	0.73479	0.998685	1.01342	0.419501	0.830272	-1.00666	0.579341	0.969283	1.00033	0.972783	0.998643	1.00765	0.564073	0.916676
ILMN_1253122	NA	blue	2.89314		1.00743	0.804222	0.999829	1.00472	0.866646	0.984991	1.005	0.729489	0.998685	-1.03521	0.125074	0.599048	-1.00148	0.920452	0.997758	1.00204	0.920852	0.998643	1.00638	0.670304	0.946302
ILMN_1257184	NA	blue	38.4357		-1.02936	0.525533	0.999829	-1.05417	0.173866	0.737218	1.01647	0.700276	0.998685	1.00048	0.985294	0.997452	-1.01442	0.571584	0.968151	-1.01507	0.540275	0.998643	1.02555	0.161061	0.780135
ILMN_1259680	NA	blue	30.241		-1.02075	0.461991	0.999829	-1.01886	0.462974	0.896158	1.00703	0.704567	0.998685	-1.00489	0.763323	0.952879	-1.00149	0.916566	0.997758	1.01551	0.365071	0.989763	-1.00282	0.841938	0.976224
ILMN_2430906	NA	blue	62.6747		-1.03213	0.782768	0.999829	1.00239	0.960875	0.995744	-1.05188	0.501788	0.998685	1.02696	0.505295	0.865919	-1.01932	0.683468	0.983813	-1.03453	0.383102	0.989763	1.04399	0.52114	0.911673
ILMN_2452883	NA	blue	4.82656		1.04778	0.0567905	0.999829	1.00095	0.947589	0.994632	1.00078	0.965313	0.998685	1.01032	0.555517	0.885079	-1.01193	0.366127	0.936096	1.01984	0.140821	0.829064	-1.0083	0.569988	0.917873
ILMN_2494939	NA	blue	13.4432		-1.04056	0.207252	0.999829	1.01335	0.472476	0.898996	-1.00545	0.68715	0.998685	-1.02106	0.255981	0.726452	1.00182	0.916055	0.997758	-1.02852	0.172731	0.866576	-1.02299	0.0863993	0.692932
ILMN_2512149	NA	blue	45.2165		-1.03673	0.754318	0.999829	1.0273	0.773638	0.971689	1.00529	0.92637	0.998685	-1.00368	0.932879	0.990211	1.03094	0.687277	0.984304	-1.00047	0.99393	0.999944	-1.03353	0.516799	0.911246
ILMN_2512204	NA	blue	47.6172		-1.0607	0.703625	0.999829	-1.0402	0.749624	0.96906	1.06185	0.748251	0.998685	1.01908	0.862432	0.977972	1.00727	0.941387	0.997758	1.0561	0.384028	0.989763	1.06932	0.59177	0.925684
ILMN_2519451	NA	blue	3.2818		1.03703	0.369051	0.999829	-1.0017	0.948593	0.995022	1.0175	0.550985	0.998685	1.03368	0.375573	0.807349	1.04783	0.155805	0.820747	1.00471	0.888734	0.998643	1.01023	0.775004	0.967684
ILMN_2537477	NA	blue	5.61825		1.04829	0.0856309	0.999829	1.01061	0.472758	0.899043	1.00138	0.908238	0.998685	-1.01582	0.37427	0.80667	1.00462	0.778282	0.990289	1.00408	0.743509	0.998643	-1.00808	0.631694	0.937623
ILMN_2550647	NA	blue	24.1638		1.01076	0.629267	0.999829	1.00002	0.999162	0.99974	-1.0164	0.384458	0.983979	-1.0098	0.421171	0.830842	1.01057	0.44229	0.948414	-1.00361	0.76758	0.998643	-1.00463	0.728947	0.961071
ILMN_2762863	NA	blue	30.9327		-1.00472	0.860143	0.999829	-1.0001	0.996055	0.999493	-1.02927	0.150182	0.832335	-1.00272	0.851245	0.975154	1.00675	0.704809	0.985687	-1.00534	0.774849	0.998643	-1.01777	0.368071	0.870005
ILMN_2879506	NA	blue	12.6814	rs45765817	-1.02249	0.745339	0.999829	-1.00532	0.923067	0.993654	1.03116	0.31008	0.958892	1.02092	0.537007	0.88056	-1.0073	0.883554	0.997338	1.00798	0.868882	0.998643	1.0211	0.534121	0.911842
ILMN_2955694	NA	blue	14.833	rs32254934	1.0186	0.396835	0.999829	1.01091	0.544518	0.924612	-1.02321	0.214727	0.911712	-1.00899	0.588173	0.896056	-1.01477	0.413828	0.945564	-1.01873	0.236523	0.929315	-1.01879	0.373653	0.872391
ILMN_2848090	Naa15	blue	37.504		-1.05619	0.135585	0.999829	-1.01004	0.794057	0.973983	-1.03528	0.186709	0.879226	1.00938	0.693731	0.930451	-1.05461	0.0883892	0.710458	-1.00941	0.715064	0.998643	-1.02127	0.366546	0.869284
ILMN_1228917	Naa25	blue	15.7764		-1.00461	0.871133	0.999829	1.01028	0.697569	0.958668	1.00709	0.761959	0.998685	1.01641	0.450963	0.840015	-1.01972	0.381243	0.939904	-1.00294	0.887847	0.998643	1.00113	0.958549	0.995224
ILMN_2821850	Nampt	blue	45.7263		1.01397	0.654996	0.999829	1.04496	0.0866761	0.617774	1.01647	0.505375	0.998685	-1.00155	0.942439	0.990941	-1.00805	0.651821	0.980404	-1.01105	0.46076	0.99678	1.02945	0.204369	0.809748
ILMN_1237421	Ncam1	blue	11.6508		1.00673	0.953052	0.999829	1.14132	0.33425	0.845998	1.03929	0.651418	0.998685	-1.12079	0.0899692	0.545325	-1.01973	0.867049	0.995909	-1.00634	0.956117	0.998643	-1.02585	0.619937	0.935337
ILMN_2788260	Ncbp2	blue	2.82919	rs4151924	-1.0269	0.395126	0.999829	-1.03541	0.0781342	0.598651	-1.02395	0.232675	0.925709	-1.0257	0.339671	0.786798	-1.02051	0.236434	0.892928	-1.02367	0.202284	0.896301	1.00381	0.809662	0.973015
ILMN_2693976	Ncl	blue	55.3689	rs33041317 rs33041316	1.00755	0.875344	0.999829	1.01209	0.73509	0.968654	-1.00698	0.854323	0.998685	-1.05091	0.0767437	0.517255	-1.0356	0.379746	0.939886	-1.00089	0.983465	0.99971	-1.05663	0.183214	0.800293
ILMN_1231705	Ndc1	blue	9.1933		-1.01946	0.506437	0.999829	-1.00056	0.967544	0.995948	-1.00157	0.921665	0.998685	-1.02096	0.142798	0.62229	-1.02755	0.204241	0.866865	-1.02341	0.10945	0.784069	-1.00602	0.709889	0.958766
ILMN_2751854	Ndrg4	blue	72.9478		1.00404	0.975365	0.999829	-1.00014	0.998506	0.999618	-1.01824	0.87551	0.998685	-1.04775	0.552597	0.884655	1.00504	0.932311	0.997758	-1.03773	0.374963	0.989763	1.01818	0.841564	0.976131
ILMN_2474887	Nelfa	blue	18.3603		1.00051	0.985211	0.999829	1.02613	0.276884	0.808697	1.00072	0.974746	0.998685	1.00791	0.701593	0.934558	-1.0401	0.133797	0.784739	-1.02053	0.461266	0.99678	1.03243	0.27055	0.83998
ILMN_1245531	Neto2	blue	53.8819	rs4227303	-1.03125	0.566185	0.999829	-1.00744	0.929407	0.994251	-1.05326	0.152382	0.834671	-1.05412	0.136114	0.615572	1.0289	0.700421	0.985687	-1.02225	0.69482	0.998643	-1.05425	0.15025	0.770148
ILMN_2595091	Nhlrc1	blue	11.4584	rs47501912	1.0114	0.832666	0.999829	1.01864	0.586862	0.936911	1.01645	0.499538	0.998685	-1.03978	0.184884	0.667177	-1.04857	0.0927912	0.71812	-1.03647	0.277506	0.954273	1.02092	0.468081	0.900179
ILMN_3007312	Nhlrc2	blue	28.0109	rs51434493	-1.04877	0.120345	0.999829	-1.05821	0.0579751	0.537117	-1.01164	0.586877	0.998685	1.01074	0.563134	0.886738	-1.02837	0.0516915	0.600729	-1.02142	0.198022	0.892416	-1.01836	0.217456	0.814738
ILMN_2754027	Nit1	blue	42.4564		-1.00004	0.999023	0.999829	1.04621	0.119135	0.679057	-1.01769	0.592774	0.998685	1.02138	0.451663	0.840151	1.02949	0.505578	0.957024	1.00554	0.889747	0.998643	-1.0027	0.924525	0.991114
ILMN_2925675	Nol11	blue	8.59989	rs27010302	1.01339	0.526082	0.999829	-1.02298	0.343374	0.851389	1.01352	0.451648	0.99828	-1.00013	0.994533	0.999632	-1.03351	0.0813395	0.693912	1.00975	0.694121	0.998643	1.00633	0.709797	0.958766
ILMN_2528456	Nop56	blue	4.147	rs50187223	-1.01423	0.597181	0.999829	-1.00097	0.964967	0.995929	1.00909	0.488372	0.998685	-1.00424	0.772672	0.954104	1.0133	0.357767	0.933504	-1.00145	0.909997	0.998643	1.00285	0.89616	0.984338
ILMN_2626345	Nsg1	blue	54.4801		-1.00483	0.933023	0.999829	-1.00191	0.976062	0.996239	1.02193	0.735076	0.998685	1.0464	0.348031	0.792199	1.01661	0.51378	0.95917	-1.0236	0.564006	0.998643	-1.01608	0.741504	0.962919
ILMN_1220739	Nsg2	blue	65.6755		1.02481	0.846525	0.999829	-1.05241	0.614646	0.943676	1.00283	0.968051	0.998685	1.04292	0.441292	0.838062	-1.02451	0.728299	0.985796	-1.00417	0.947513	0.998643	1.06753	0.275709	0.840282
ILMN_2599036	Ntrk3	blue	52.7823		1.0255	0.546814	0.999829	1.02086	0.646305	0.950669	1.06016	0.0677638	0.666832	1.01506	0.581083	0.893785	-1.01685	0.617257	0.97573	1.02743	0.324273	0.980955	1.00418	0.867591	0.980877
ILMN_2632337	Ntrk3	blue	69.1879		-1.01678	0.729121	0.999829	1.02512	0.570826	0.931974	1.00292	0.943546	0.998685	1.00303	0.876392	0.979758	-1.00254	0.927495	0.997758	1.02493	0.241757	0.934258	-1.00285	0.867771	0.980877
ILMN_2751228	Nudcd2	blue	46.2108		-1.01006	0.719504	0.999829	1.02592	0.179482	0.743964	1.01582	0.491803	0.998685	-1.01361	0.40436	0.82265	1.01851	0.302287	0.930696	-1.00574	0.699194	0.998643	-1.00153	0.938946	0.992158
ILMN_2611676	Ogt	blue	69.7392		-1.05939	0.540869	0.999829	-1.03474	0.682803	0.9562	-1.06787	0.0865397	0.719625	-1.01963	0.652295	0.921547	-1.03507	0.539134	0.963961	-1.05836	0.385402	0.9899	-1.00751	0.867482	0.980877
ILMN_2733897	Olfm3	blue	36.5389		-1.05832	0.12592	0.999829	-1.04123	0.249456	0.791666	-1.00892	0.901841	0.998685	-1.06003	0.0823234	0.527167	1.0149	0.453424	0.94872	-1.01114	0.682824	0.998643	-1.01976	0.718435	0.959782
ILMN_1252431	Osbp	blue	5.93223	rs30749643 rs31236116	-1.01412	0.825484	0.999829	1.00431	0.925859	0.994251	-1.00489	0.925945	0.998685	-1.01995	0.735013	0.945334	-1.01524	0.819699	0.991568	1.00274	0.953142	0.998643	-1.03944	0.517669	0.911258
ILMN_1253150	Otud6b	blue	31.4765	rs27741782	1.00678	0.779098	0.999829	-1.02948	0.198598	0.762781	-1.01831	0.5178	0.998685	-1.01869	0.437952	0.83751	1.00753	0.73706	0.985796	1.00192	0.929073	0.998643	1.01308	0.656813	0.941204
ILMN_2840082	P2ry12	blue	49.245		-1.01018	0.778152	0.999829	-1.00492	0.862863	0.983934	-1.03703	0.452054	0.99828	-1.0357	0.247113	0.724035	1.00003	0.999167	0.999822	-1.04492	0.0904869	0.745436	1.02653	0.405496	0.88392
ILMN_1214902	Pabpc1	blue	35.5809	rs30103200	1.00246	0.961729	0.999829	-1.03407	0.171877	0.735177	-1.01736	0.647104	0.998685	-1.00727	0.696317	0.93214	-1.045	0.0892362	0.712369	-1.008	0.724913	0.998643	1.01214	0.71228	0.958766
ILMN_2972371	Paf1	blue	6.43971		1.0009	0.977371	0.999829	-1.01061	0.573128	0.932783	-1.02238	0.130599	0.805801	-1.02003	0.326364	0.780861	-1.00802	0.648262	0.980129	-1.00609	0.73153	0.998643	1.00526	0.836055	0.975479
ILMN_1239002	Pafah1b1	blue	5.36661		-1.01741	0.674122	0.999829	-1.00048	0.99093	0.998763	-1.01505	0.671464	0.998685	-1.04099	0.15751	0.641825	-1.03206	0.278404	0.91748	-1.00288	0.906434	0.998643	-1.00225	0.940089	0.992672
ILMN_2730311	Pantr1	blue	39.886		-1.00041	0.995856	0.999829	1.0303	0.619772	0.944306	1.01247	0.766653	0.998685	-1.03022	0.316957	0.775929	1.00099	0.968377	0.997758	-1.01005	0.748385	0.998643	-1.02197	0.582628	0.923314
ILMN_2598576	Parp2	blue	52.7645	rs13470699	-1.01326	0.680003	0.999829	-1.01907	0.431414	0.884613	-1.01	0.569219	0.998685	1.01636	0.254624	0.726452	-1.0003	0.983387	0.997985	-1.00724	0.678801	0.998643	-1.01608	0.291087	0.849823
ILMN_2435612	Patz1	blue	8.94053		1.01031	0.58823	0.999829	-1.01556	0.377484	0.863664	1.00078	0.946882	0.998685	-1.00847	0.530426	0.877417	-1.01946	0.190859	0.857409	1.00027	0.985097	0.99971	-1.00348	0.830695	0.975479
ILMN_1233554	Pbrm1	blue	59.2348		1.00555	0.91123	0.999829	1.02541	0.543575	0.924499	1.01271	0.757102	0.998685	-1.0082	0.756159	0.950186	1.02026	0.466569	0.950538	1.01232	0.641456	0.998643	-1.01823	0.449752	0.893525
ILMN_2647084	Pcmtd2	blue	48.0792		-1.00773	0.876055	0.999829	-1.03873	0.223502	0.778922	-1.02587	0.556265	0.998685	1.00211	0.933146	0.990211	-1.02465	0.386888	0.942128	-1.00306	0.89922	0.998643	-1.01822	0.586218	0.924745
ILMN_2751354	Pde4dip	blue	40.7684	rs51134666	-1.01168	0.779636	0.999829	1.03927	0.310786	0.828692	1.00786	0.734208	0.998685	-1.04504	0.0944406	0.55054	-1.02514	0.458239	0.94933	-1.02574	0.418727	0.993351	-1.00316	0.914878	0.988706
ILMN_3124885	Pdpk1	blue	64.2339		-1.03599	0.572308	0.999829	-1.0263	0.72412	0.966151	-1.02444	0.621154	0.998685	1.01589	0.655713	0.921875	-1.02054	0.663487	0.981597	-1.00038	0.991343	0.999944	-1.00818	0.808524	0.972767
ILMN_2650751	Pex14	blue	7.47675		1.04333	0.146937	0.999829	-1.01947	0.458407	0.89518	1.02235	0.315479	0.962881	1.01904	0.582268	0.893785	1.00393	0.880254	0.997146	1.02804	0.105345	0.776645	-1.00011	0.997095	0.999658
ILMN_2801934	Pex3	blue	14.3612	rs46046737	1.0275	0.530095	0.999829	-1.00476	0.886573	0.989771	1.01416	0.588113	0.998685	1.00899	0.750133	0.949264	1.01257	0.688348	0.9846	-1.00064	0.979763	0.99971	-1.03066	0.119123	0.742336
ILMN_1232278	Pgam1	blue	12.4157		1.01368	0.808057	0.999829	-1.00177	0.949137	0.995029	1.01555	0.647752	0.998685	1.0224	0.531993	0.878021	1.02595	0.244344	0.897682	-1.00677	0.741451	0.998643	-1.01407	0.720359	0.959998
ILMN_2773464	Phc1	blue	31.0819		1.00795	0.818156	0.999829	1.006	0.793468	0.973983	-1.0001	0.997061	0.999079	1.03518	0.117248	0.583137	-1.01952	0.410666	0.945131	-1.04349	0.140564	0.829064	-1.01068	0.628094	0.937623
ILMN_1217850	Phc3	blue	32.2663	rs29848474	-1.04652	0.380341	0.999829	-1.0228	0.618465	0.943676	1.01592	0.520113	0.998685	-1.00818	0.76749	0.953209	1.00979	0.715695	0.985796	1.02065	0.526159	0.998643	-1.02728	0.364314	0.868772
ILMN_2712731	Phf10	blue	43.9384		-1.03719	0.244641	0.999829	-1.02516	0.528629	0.919627	-1.02936	0.250766	0.933927	-1.03704	0.226715	0.708968	-1.01138	0.617235	0.97573	-1.04969	0.130144	0.815115	-1.03594	0.0528245	0.618908
ILMN_2550016	Phf14	blue	62.0345		-1.00008	0.998733	0.999829	1.04234	0.485696	0.904727	1.04104	0.155463	0.841521	-1.01347	0.665378	0.922671	-1.0317	0.361137	0.934756	-1.02264	0.568238	0.998643	-1.02159	0.393711	0.878226
ILMN_3136355	Phrf1	blue	29.8698	rs37041694	1.01581	0.600451	0.999829	-1.0024	0.917472	0.993429	1.00456	0.838694	0.998685	1.0389	0.115044	0.578995	1.01949	0.400513	0.943855	1.01179	0.710955	0.998643	-1.01442	0.581603	0.922614
ILMN_1252206	Phtf2	blue	41.2122	rs31891776	1.02292	0.502379	0.999829	-1.01288	0.759426	0.969532	-1.00487	0.873421	0.998685	-1.01202	0.433014	0.836334	-1.00146	0.955773	0.997758	-1.01316	0.572843	0.998643	1.02522	0.255901	0.8343
ILMN_2825201	Pik3ca	blue	22.5331		-1.00546	0.919156	0.999829	-1.02616	0.452623	0.892741	-1.003	0.882198	0.998685	-1.00572	0.774414	0.954666	-1.01712	0.352888	0.932485	-1.01087	0.475595	0.998643	-1.02026	0.403555	0.883302
ILMN_2659467	Pitpnb	blue	7.10238	rs32080704 rs32080705	1.00768	0.852226	0.999829	-1.02062	0.418764	0.879835	1.03842	0.309323	0.958892	1.03472	0.316074	0.775207	1.02445	0.442983	0.948414	-1.00725	0.811981	0.998643	-1.00764	0.837818	0.975479
ILMN_3090728	Pkig	blue	61.7772	rs32712701	-1.01362	0.886445	0.999829	1.006	0.942726	0.994506	-1.02301	0.705049	0.998685	1.01067	0.833799	0.970863	-1.06388	0.179703	0.849252	-1.07515	0.18275	0.875974	1.00092	0.97799	0.99734
ILMN_1249498	Plek	blue	31.646	rs13461454	1.02118	0.441908	0.999829	1.00302	0.903245	0.990792	1.00999	0.564566	0.998685	-1.02313	0.194028	0.679382	1.01425	0.395873	0.943828	1.00016	0.991155	0.999944	1.00994	0.623275	0.936239
ILMN_1233889	Pno1	blue	11.9826	rs4228590	1.04783	0.403372	0.999829	-1.02198	0.452492	0.892679	-1.05544	0.0828079	0.713015	1.0009	0.976561	0.995937	-1.05794	0.0832013	0.698977	-1.01422	0.619194	0.998643	1.03088	0.259229	0.834686
ILMN_2789425	Polb	blue	6.61718		-1.02718	0.406803	0.999829	-1.012	0.519044	0.91841	-1.0009	0.956287	0.998685	1.00952	0.625968	0.912071	-1.00922	0.648748	0.980129	-1.03372	0.103186	0.771866	-1.0253	0.321852	0.861166
ILMN_2772224	Polg2	blue	6.75666	rs27039957	1.00186	0.918096	0.999829	1.00305	0.832601	0.980586	1.00416	0.735035	0.998685	-1.00726	0.559634	0.885079	-1.00091	0.938448	0.997758	-1.00009	0.993712	0.999944	-1.01197	0.366872	0.869355
ILMN_1240630	Polk	blue	3.40659		-1.02988	0.267828	0.999829	1.0077	0.685396	0.95635	1.0246	0.142187	0.819872	1.01906	0.239719	0.718302	1.01327	0.404806	0.943855	-1.01576	0.257616	0.945454	-1.01287	0.580922	0.922351
ILMN_1255559	Polr3a	blue	6.29381		1.01435	0.546428	0.999829	1.01205	0.401543	0.874281	1.00108	0.937425	0.998685	1.00358	0.821521	0.967292	1.01164	0.385371	0.941773	1.00156	0.888069	0.998643	-1.00574	0.68628	0.949191
ILMN_1232596	Pom121	blue	28.9694		-1.01372	0.778383	0.999829	1.01511	0.654709	0.951363	1.01294	0.723152	0.998685	1.02047	0.4586	0.842739	1.01754	0.536707	0.961951	-1.00442	0.862715	0.998643	-1.0155	0.628656	0.937623
ILMN_2686252	Ppip5k1	blue	9.34527		1.02016	0.748102	0.999829	1.05588	0.10179	0.646399	-1.01072	0.841299	0.998685	-1.0127	0.728263	0.943257	1.01533	0.628117	0.97801	1.01546	0.777031	0.998643	-1.02565	0.539342	0.912208
ILMN_1227412	Ppip5k2	blue	26.4222		1.0047	0.866656	0.999829	1.00026	0.991848	0.999011	1.0086	0.649816	0.998685	1.01673	0.425173	0.832929	-1.00193	0.910587	0.997758	1.00795	0.71234	0.998643	-1.02994	0.251575	0.8343
ILMN_1229753	Ppp1cc	blue	70.7879		-1.04716	0.405473	0.999829	-1.04295	0.481436	0.902972	-1.04064	0.639805	0.998685	-1.04163	0.2038	0.688838	-1.02295	0.431929	0.946953	-1.03167	0.192644	0.889007	-1.00737	0.80354	0.971616
ILMN_2536553	Ppp2r1a	blue	9.48952		-1.00757	0.882058	0.999829	-1.01961	0.377863	0.863664	-1.0189	0.478341	0.998685	1.00512	0.834709	0.971238	1.00105	0.960547	0.997758	1.00618	0.736604	0.998643	1.0005	0.988317	0.998907
ILMN_1229427	Ppp2r2b	blue	21.4048		1.05751	0.70376	0.999829	1.00552	0.954804	0.995573	1.01428	0.77603	0.998685	-1.02503	0.650081	0.921118	1.06472	0.383948	0.941773	1.01185	0.876617	0.998643	1.00931	0.886351	0.982307
ILMN_1235583	Ppp6r3	blue	46.9879		-1.02031	0.329293	0.999829	1.01118	0.72895	0.967602	-1.01047	0.660222	0.998685	1.00013	0.994318	0.999632	1.03165	0.1156	0.764693	1.00097	0.958625	0.998643	-1.02707	0.111165	0.73168
ILMN_2698353	Ppp6r3	blue	41.906	rs4232038	1.00816	0.881007	0.999829	1.03322	0.495926	0.908599	1.00915	0.822969	0.998685	-1.01943	0.439213	0.838062	1.0085	0.805435	0.990769	-1.00257	0.949109	0.998643	-1.01697	0.609951	0.933148
ILMN_2973020	Prep	blue	7.70714	rs46924621	-1.01194	0.762175	0.999829	1.00582	0.878829	0.988531	-1.02783	0.1168	0.780601	-1.01115	0.586866	0.895446	1.02515	0.270903	0.911833	1.02157	0.324552	0.980955	-1.00894	0.804914	0.971984
ILMN_2778555	Proca1	blue	3.37852		1.02537	0.2308	0.999829	-1.00122	0.932098	0.994383	-1.00525	0.627463	0.998685	1.00708	0.653581	0.921875	1.00949	0.485271	0.952658	-1.01182	0.3543	0.989763	1.02163	0.160753	0.779668
ILMN_2978570	Prpf38a	blue	66.7519		-1.00779	0.883799	0.999829	1.01986	0.686259	0.95667	1.03523	0.146318	0.82551	-1.00073	0.983388	0.997452	-1.0213	0.538848	0.963823	-1.03288	0.456309	0.99678	-1.00832	0.80244	0.971616
ILMN_1234614	Prps2	blue	6.7995		-1.00081	0.985557	0.999829	1.01053	0.560399	0.929414	1.01016	0.585665	0.998685	-1.00369	0.872825	0.979327	1.01452	0.561479	0.96747	1.01358	0.522837	0.998643	1.00202	0.931841	0.992156
ILMN_2637321	Prr14	blue	9.42826		-1.0053	0.873889	0.999829	1.00778	0.765822	0.970682	-1.00215	0.936878	0.998685	-1.01554	0.542799	0.882066	1.01271	0.64788	0.980129	1.0163	0.631129	0.998643	-1.00059	0.984519	0.997921
ILMN_1250910	Rab43	blue	72.9087		1.03523	0.173162	0.999829	1.01598	0.542655	0.924109	-1.00662	0.822844	0.998685	1.0132	0.391916	0.815636	1.01172	0.47523	0.952658	1.00009	0.995638	0.999955	-1.02069	0.203488	0.809196
ILMN_1225414	Rab5c	blue	29.5874		1.01307	0.830995	0.999829	-1.00932	0.783061	0.972768	1.00287	0.952197	0.998685	-1.02691	0.410038	0.824646	1.04924	0.279548	0.918473	1.04866	0.204015	0.897559	1.00693	0.865925	0.980877
ILMN_2796353	Rad23b	blue	22.4062		-1.00616	0.916703	0.999829	-1.03358	0.175916	0.73857	1.01448	0.632007	0.998685	-1.00794	0.829406	0.970068	1.03443	0.192197	0.858744	-1.02064	0.410186	0.992541	-1.01957	0.450135	0.893525
ILMN_2906948	Rapgef6	blue	30.4834		1.00227	0.94048	0.999829	1.02493	0.523502	0.918425	-1.00955	0.604238	0.998685	-1.0159	0.458476	0.842739	-1.03314	0.271128	0.911833	-1.04974	0.157946	0.848735	-1.01425	0.589225	0.925355
ILMN_2715328	Rasa2	blue	8.41786		1.00702	0.839855	0.999829	1.0031	0.877695	0.987817	-1.01474	0.48278	0.998685	1.01526	0.304813	0.769369	1.0066	0.727377	0.985796	1.0305	0.134811	0.825214	1.03047	0.250689	0.8343
ILMN_2954265	Rassf1	blue	5.87558		1.00213	0.937698	0.999829	-1.02083	0.300065	0.821865	1.01246	0.330548	0.969091	-1.01868	0.341756	0.788406	1.00456	0.821877	0.991587	-1.03089	0.0862871	0.734716	1.01429	0.432221	0.891144
ILMN_2525034	Rb1cc1	blue	35.2473		-1.04103	0.647065	0.999829	1.02072	0.713924	0.963746	-1.00021	0.995515	0.998815	-1.01165	0.707148	0.935334	1.01195	0.709286	0.985687	-1.00666	0.805538	0.998643	-1.03718	0.177543	0.796779
ILMN_1244956	Rbbp6	blue	4.38999		-1.00736	0.857346	0.999829	1.0115	0.588669	0.937807	-1.00161	0.953823	0.998685	-1.00959	0.744698	0.947716	1.00073	0.980387	0.997985	1.04595	0.0636238	0.674559	1.02232	0.420324	0.887661
ILMN_2638336	Rbbp6	blue	16.1911		-1.00599	0.789845	0.999829	1.01115	0.59927	0.939638	1.00314	0.789852	0.998685	1.00033	0.980817	0.997452	-1.00988	0.42252	0.946206	-1.01487	0.283544	0.954273	1.00504	0.611111	0.933671
ILMN_2706022	Rbm42	blue	2.74374		1.01833	0.667481	0.999829	-1.03834	0.185349	0.750391	1.01112	0.681744	0.998685	-1.02466	0.452696	0.840665	-1.03396	0.37394	0.939628	1.0143	0.607271	0.998643	-1.01071	0.746122	0.962919
ILMN_2732482	Rbm45	blue	19.2667	rs27965780	-1.02524	0.535915	0.999829	1.00146	0.964593	0.995929	-1.0215	0.46618	0.998685	1.00058	0.987361	0.997635	1.02264	0.565636	0.967822	1.02414	0.463879	0.997865	-1.02203	0.499227	0.906433
ILMN_1252216	Rbm6	blue	4.37081		1.0025	0.907841	0.999829	-1.02353	0.252375	0.792211	-1.01289	0.246248	0.930932	1.00618	0.635965	0.915026	-1.00496	0.631979	0.978649	1.01147	0.313371	0.976042	1.00114	0.935657	0.992158
ILMN_1215212	Rhob	blue	11.021		-1.00728	0.950981	0.999829	-1.01147	0.859299	0.983934	1.00217	0.969701	0.998685	1.00403	0.935882	0.990211	-1.03238	0.513942	0.95917	-1.03387	0.486876	0.998643	1.00466	0.933679	0.992158
ILMN_1238898	Rhobtb2	blue	32.0017		-1.02975	0.462033	0.999829	1.04921	0.116757	0.676321	1.01319	0.494557	0.998685	-1.01344	0.43616	0.836938	1.00385	0.784284	0.990289	1.0328	0.0933936	0.755507	-1.02908	0.150166	0.770148
ILMN_2974460	Rhobtb2	blue	47.4605		-1.01569	0.677954	0.999829	1.06604	0.168992	0.733093	1.01297	0.696869	0.998685	-1.00218	0.926959	0.990211	-1.00767	0.729465	0.985796	1.0103	0.650061	0.998643	-1.01385	0.490937	0.904841
ILMN_2728107	Ric8b	blue	74.7847		1.03335	0.732195	0.999829	-1.01638	0.795293	0.973983	-1.03999	0.479075	0.998685	-1.03071	0.431102	0.835731	-1.07995	0.0941394	0.720522	-1.04643	0.305069	0.972769	-1.02042	0.729345	0.961113
ILMN_3138057	Ric8b	blue	73.2228		1.00639	0.938915	0.999829	-1.07535	0.167372	0.732876	-1.08532	0.207726	0.903081	-1.01359	0.731592	0.944582	-1.04347	0.190863	0.857409	-1.04702	0.220671	0.91727	-1.00902	0.866469	0.980877
ILMN_2676512	Riok1	blue	28.1545	rs13460905 rs36982157	-1.04226	0.222252	0.999829	1.02907	0.360035	0.858425	1.00999	0.709642	0.998685	-1.02404	0.218988	0.703737	1.0118	0.556787	0.966928	1.02096	0.364837	0.989763	-1.00912	0.676736	0.947708
ILMN_2678851	Rnf145	blue	33.1323		1.01821	0.747282	0.999829	1.01143	0.812389	0.976995	1.00734	0.779651	0.998685	-1.03104	0.244294	0.720359	-1.01946	0.496588	0.954998	1.01286	0.706514	0.998643	-1.03787	0.263981	0.836018
ILMN_2701339	Rnf187	blue	34.8696		1.08129	0.411153	0.999829	-1.05614	0.233765	0.782998	1.01847	0.529685	0.998685	1.05577	0.134794	0.614398	-1.02366	0.671931	0.982374	-1.03855	0.5003	0.998643	1.0091	0.79116	0.971196
ILMN_2975856	Rnf6	blue	35.9487		-1.00611	0.926521	0.999829	-1.0143	0.67101	0.951602	-1.02211	0.459158	0.998685	1.0104	0.677333	0.926567	-1.03654	0.223904	0.883782	1.01586	0.556653	0.998643	-1.01467	0.634243	0.938219
ILMN_2602151	Rpap1	blue	27.8995	rs29561285	-1.0149	0.614867	0.999829	-1.01102	0.69074	0.957684	1.00232	0.911384	0.998685	-1.01496	0.497242	0.860675	-1.0245	0.156346	0.822415	-1.01616	0.443327	0.99579	-1.00924	0.640253	0.940412
ILMN_2820877	Rpgr	blue	61.4986		-1.03714	0.0887929	0.999829	1.01402	0.736391	0.96906	1.00681	0.835295	0.998685	-1.00467	0.874051	0.979327	1.00501	0.790446	0.990289	1.00676	0.809483	0.998643	-1.00178	0.90953	0.98733
ILMN_2693985	Rpia	blue	6.64691	rs38253320	-1.00311	0.913495	0.999829	-1.00337	0.844282	0.981293	-1.02085	0.146391	0.825523	1.01578	0.410987	0.824857	-1.01462	0.449442	0.948414	-1.00365	0.840567	0.998643	-1.03225	0.135823	0.759363
ILMN_2753219	Rpl36a	blue	10.7243	rs8257418	-1.0177	0.885283	0.999829	1.04569	0.205892	0.768765	1.00045	0.987056	0.998685	-1.06096	0.196084	0.68162	-1.02695	0.384381	0.941773	-1.06166	0.0650577	0.677483	-1.05525	0.308099	0.85822
ILMN_2726308	Rpp21	blue	5.12813		-1.00614	0.853756	0.999829	1.00727	0.776303	0.971689	1.01563	0.631297	0.998685	1.0286	0.258047	0.728701	1.03993	0.207961	0.872535	1.01325	0.538666	0.998643	1.04566	0.127112	0.753077
ILMN_3126986	Rps24	blue	14.1712		-1.00474	0.907242	0.999829	-1.00734	0.850723	0.982777	1.03248	0.181013	0.871296	-1.04373	0.116929	0.582428	1.00223	0.961237	0.997758	-1.05766	0.203001	0.897428	-1.04797	0.24112	0.82746
ILMN_2994744	Rrm2b	blue	8.59475		1.01073	0.777884	0.999829	1.02777	0.335789	0.846907	1.00024	0.992246	0.998685	-1.01463	0.497589	0.860675	1.05301	0.101364	0.736559	-1.00442	0.899584	0.998643	1.01703	0.628881	0.937623
ILMN_2628045	Rrp1	blue	3.84276		1.01956	0.481375	0.999829	1.00595	0.772067	0.971689	-1.01394	0.331823	0.969091	-1.00063	0.969272	0.995598	-1.00053	0.978728	0.997758	-1.0073	0.739712	0.998643	1.00442	0.837653	0.975479
ILMN_2445666	Rsf1	blue	8.89913		-1.04094	0.296948	0.999829	1.00831	0.643491	0.950639	1.00177	0.935011	0.998685	-1.01098	0.713668	0.938017	1.00104	0.953737	0.997758	-1.01238	0.624684	0.998643	-1.00015	0.994193	0.999353
ILMN_2713449	Scaf11	blue	7.47091		-1.01095	0.690616	0.999829	-1.00514	0.775275	0.971689	1.01213	0.431489	0.995843	-1.00329	0.836747	0.971701	-1.0012	0.944366	0.997758	1.00489	0.846817	0.998643	1.02477	0.151302	0.771163
ILMN_2598420	Scaf8	blue	52.6378		-1.02336	0.454268	0.999829	1.02618	0.299618	0.821865	-1.0004	0.985495	0.998685	-1.00408	0.806873	0.965575	1.02972	0.102192	0.738197	1.00719	0.684723	0.998643	1.00124	0.951052	0.993892
ILMN_2451529	Scn2b	blue	30.738		1.04884	0.492798	0.999829	-1.00096	0.976243	0.996239	-1.05902	0.29384	0.953101	1.03834	0.323869	0.778818	-1.00989	0.876304	0.996173	1.00663	0.883733	0.998643	1.02485	0.615052	0.934495
ILMN_2775381	Serinc1	blue	29.7399	rs50990138	-1.0506	0.672399	0.999829	-1.02012	0.816628	0.978146	1.00054	0.991262	0.998685	-1.05727	0.099869	0.558004	-1.0821	0.2232	0.883268	1.07633	0.262452	0.947569	-1.04013	0.366518	0.869284
ILMN_3136744	Sesn1	blue	48.8411		1.01685	0.739225	0.999829	-1.02331	0.546161	0.924863	-1.04457	0.0948569	0.741727	-1.02584	0.392016	0.815636	-1.0042	0.897042	0.997758	-1.00333	0.900251	0.998643	1.06001	0.0614397	0.640315
ILMN_2737480	Sirt3	blue	12.239	rs47155747	1.05528	0.521082	0.999829	-1.01363	0.745686	0.96906	1.00879	0.795426	0.998685	-1.00601	0.863012	0.978161	-1.03043	0.558053	0.966928	1.01302	0.792708	0.998643	-1.02532	0.517586	0.911246
ILMN_1259494	Sirt4	blue	14.6814		-1.00988	0.802724	0.999829	1.02999	0.352509	0.857018	-1.0184	0.424758	0.995015	-1.03778	0.109104	0.571179	-1.01328	0.597395	0.97348	-1.04453	0.162621	0.853624	-1.01791	0.516746	0.911246
ILMN_2443990	Skil	blue	48.9177		-1.01377	0.751763	0.999829	-1.00184	0.95897	0.995743	-1.07268	0.0694649	0.673283	1.00798	0.763995	0.952917	-1.03812	0.0792198	0.689323	-1.01138	0.613735	0.998643	-1.01761	0.354551	0.867029
ILMN_1215606	Skiv2l	blue	38.2373		1.02114	0.777419	0.999829	1.01046	0.868059	0.985066	-1.00409	0.918044	0.998685	1.01231	0.671286	0.925041	1.01574	0.790027	0.990289	-1.00915	0.84211	0.998643	1.00764	0.815192	0.973787
ILMN_2686270	Slain2	blue	55.486		1.00431	0.900135	0.999829	1.01296	0.746822	0.96906	1.00578	0.826985	0.998685	-1.03775	0.0747633	0.509912	1.01275	0.659147	0.981416	1.01334	0.677794	0.998643	1.01284	0.560589	0.916147
ILMN_2675811	Slc11a1	blue	18.1447		-1.00397	0.925528	0.999829	-1.04111	0.443444	0.888523	-1.03399	0.442837	0.996957	1.00342	0.963805	0.995365	1.00134	0.977788	0.997758	-1.04336	0.221952	0.918039	1.00222	0.952129	0.993892
ILMN_2797239	Slc12a3	blue	10.975		1.01744	0.697841	0.999829	-1.00279	0.898501	0.990166	1.01198	0.629554	0.998685	-1.01153	0.529136	0.876883	-1.01947	0.359378	0.933504	-1.01243	0.648412	0.998643	-1.01214	0.720636	0.960058
ILMN_2738655	Slc18b1	blue	37.2327	rs49116156	-1.01962	0.660574	0.999829	1.00239	0.943227	0.994506	1.00914	0.743752	0.998685	-1.02193	0.243102	0.720169	1.01605	0.506126	0.957306	1.01071	0.691097	0.998643	-1.01005	0.587249	0.924745
ILMN_2669128	Slc30a6	blue	8.53097		-1.01044	0.661113	0.999829	1.01698	0.382562	0.865102	1.0225	0.23557	0.926452	-1.00068	0.97196	0.995598	1.02144	0.27153	0.912783	-1.00474	0.838316	0.998643	-1.00687	0.720863	0.960071
ILMN_2691832	Slc35e2	blue	14.2524		-1.0289	0.578187	0.999829	1.00337	0.947577	0.994632	-1.01267	0.733618	0.998685	-1.02479	0.406324	0.823119	-1.02143	0.652998	0.980404	1.02384	0.461716	0.99678	-1.04746	0.227402	0.81747
ILMN_2614486	Slc50a1	blue	12.8648		1.01351	0.776016	0.999829	1.00233	0.917253	0.993429	1.00576	0.829473	0.998685	-1.04142	0.0687892	0.495782	1.00069	0.983687	0.997985	-1.01064	0.663599	0.998643	-1.00977	0.715625	0.959082
ILMN_2600389	Slc7a6	blue	7.04027	rs30935226	-1.02577	0.205923	0.999829	1.02792	0.101289	0.646117	1.00982	0.425244	0.995015	-1.00002	0.998714	0.999794	1.01722	0.289499	0.924073	1.00459	0.737177	0.998643	1.01011	0.474554	0.901913
ILMN_2643377	Slc8b1	blue	4.43195		1.00925	0.619387	0.999829	1.00202	0.882948	0.988955	-1.02467	0.132359	0.809441	-1.02095	0.232882	0.710905	1.00103	0.942448	0.997758	1.0073	0.627487	0.998643	1.01971	0.303839	0.856423
ILMN_1252121	Sltm	blue	21.9421		-1.03881	0.354085	0.999829	1.07795	0.169005	0.733093	1.00749	0.882343	0.998685	-1.01858	0.44061	0.838062	1.02371	0.505355	0.957024	-1.00237	0.955446	0.998643	-1.02032	0.713371	0.958766
ILMN_2604080	Smc3	blue	64.6385		-1.01073	0.734958	0.999829	-1.00169	0.952782	0.995573	1.00736	0.870474	0.998685	-1.02905	0.270746	0.742991	1.00496	0.864032	0.995909	-1.03936	0.0701636	0.697413	-1.01775	0.532334	0.911673
ILMN_2683138	Smek2	blue	52.1482		1.00427	0.934862	0.999829	1.03556	0.54071	0.924109	1.00813	0.846551	0.998685	1.00168	0.960689	0.995321	1.0017	0.962464	0.997758	1.02322	0.532891	0.998643	-1.03806	0.192995	0.801936
ILMN_2907928	Smek2	blue	60.6754		-1.01846	0.790154	0.999829	1.04189	0.344551	0.852301	1.03593	0.444479	0.99714	-1.00089	0.961823	0.995321	1.05644	0.0803646	0.691283	-1.03652	0.288814	0.957867	-1.02284	0.437479	0.892668
ILMN_2648089	Snx25	blue	36.4509		1.00873	0.791854	0.999829	-1.03844	0.391737	0.870503	-1.01839	0.548232	0.998685	-1.02487	0.335267	0.784839	1.00064	0.965121	0.997758	1.00399	0.83577	0.998643	1.01281	0.648602	0.940848
ILMN_2851429	Snx25	blue	45.7053		1.0152	0.511841	0.999829	1.01184	0.652807	0.951363	-1.03119	0.151851	0.833855	1.0038	0.759641	0.952007	-1.00145	0.916742	0.997758	-1.00869	0.583412	0.998643	1.02487	0.146884	0.767723
ILMN_2760244	Snx7	blue	29.2819		-1.00701	0.774854	0.999829	1.00267	0.918712	0.993429	1.02472	0.283195	0.947777	-1.00454	0.794654	0.96211	-1.01027	0.634567	0.978649	-1.0206	0.36089	0.989763	1.00672	0.586273	0.924745
ILMN_1236610	Socs6	blue	2.54915		-1.01007	0.614155	0.999829	-1.00577	0.691284	0.957716	1	0.999897	0.999949	-1.00151	0.932402	0.990211	-1.01267	0.369815	0.938074	-1.00376	0.794816	0.998643	1.00395	0.834683	0.975479
ILMN_2750850	Spag9	blue	5.94833		1.02146	0.29102	0.999829	-1.01504	0.315531	0.831412	1.00771	0.669184	0.998685	1.00698	0.607578	0.906373	1.0007	0.965789	0.997758	-1.00697	0.647241	0.998643	1.02373	0.260515	0.83535
ILMN_2637784	Spast	blue	13.3384		1.00202	0.966997	0.999829	-1.0062	0.821465	0.979197	1.01666	0.572527	0.998685	1.00433	0.882562	0.981413	1.00524	0.875945	0.996104	1.0072	0.676161	0.998643	1.0218	0.525643	0.911673
ILMN_2948272	Spc24	blue	48.883		-1.02385	0.704712	0.999829	1.05481	0.057091	0.536882	1.04686	0.303764	0.957348	1.01527	0.74687	0.948519	1.03551	0.26895	0.911422	1.0064	0.775944	0.998643	-1.02121	0.534467	0.911842
ILMN_2769893	Spns1	blue	11.5373		-1.00203	0.943715	0.999829	-1.02218	0.253658	0.793576	1.01125	0.507092	0.998685	1.01737	0.257176	0.727687	1.02107	0.1264	0.776456	-1.01475	0.257242	0.945454	1.01033	0.534878	0.911842
ILMN_2991930	Spock3	blue	26.579		-1.04879	0.271933	0.999829	-1.11645	0.146006	0.712536	-1.09152	0.125868	0.798019	1.03028	0.41282	0.826973	-1.02883	0.330235	0.930994	-1.05208	0.190161	0.885481	1.03234	0.352656	0.867029
ILMN_2894057	Srrd	blue	2.1874		-1.02177	0.332149	0.999829	-1.01498	0.400674	0.87336	1.01892	0.241301	0.930049	1.00776	0.637933	0.915708	-1.01214	0.338007	0.932485	-1.01566	0.245423	0.937435	1.00507	0.64684	0.940671
ILMN_1225615	Srrt	blue	28.4372		1.00878	0.832319	0.999829	-1.02903	0.16468	0.732439	-1.03501	0.18999	0.882673	-1.02174	0.461341	0.843449	-1.00703	0.685014	0.984304	-1.01555	0.54948	0.998643	-1.02149	0.415432	0.885631
ILMN_1224653	Srsf10	blue	3.71391		1.0023	0.90959	0.999829	1.01569	0.197363	0.761632	1.01456	0.352255	0.974386	-1.0185	0.257129	0.727687	-1.00183	0.922384	0.997758	-1.0158	0.151247	0.840724	-1.00615	0.64804	0.940791
ILMN_2611728	Srsf6	blue	8.39801		-1.00334	0.919431	0.999829	1.06756	0.0969344	0.640393	1.00062	0.985399	0.998685	-1.00294	0.88922	0.982943	1.01482	0.686947	0.984304	-1.01901	0.540387	0.998643	1.01309	0.690338	0.951045
ILMN_1256849	St3gal2	blue	17.959		-1.02151	0.699366	0.999829	-1.02053	0.522176	0.918425	-1.03427	0.11305	0.772468	-1.00947	0.722496	0.941063	-1.02396	0.367009	0.936749	-1.01581	0.453549	0.99678	1.02342	0.492845	0.904841
ILMN_2562944	Stag1	blue	27.4321		-1.03549	0.260286	0.999829	-1.00696	0.752125	0.96906	-1.01417	0.501751	0.998685	-1.01314	0.556557	0.885079	-1.00676	0.633155	0.978649	-1.01419	0.285142	0.954273	-1.01077	0.502561	0.907788
ILMN_2669569	Strn3	blue	16.0641		-1.02011	0.54906	0.999829	1.00679	0.852674	0.98351	-1.0173	0.595879	0.998685	1.03586	0.15675	0.640866	-1.01788	0.525629	0.959995	1.05067	0.109481	0.784069	-1.01014	0.695979	0.952851
ILMN_2704177	Stx6	blue	32.3507		-1.01605	0.731486	0.999829	-1.00322	0.916917	0.993429	-1.00083	0.973765	0.998685	-1.00221	0.941648	0.990941	-1.03717	0.183675	0.851101	-1.01993	0.440181	0.99579	-1.03483	0.190624	0.800568
ILMN_1247505	Supt4a	blue	13.4003		-1.03361	0.301983	0.999829	-1.01049	0.714572	0.964077	-1.00966	0.701074	0.998685	-1.02966	0.138772	0.619254	1.01555	0.406585	0.944456	-1.02795	0.23703	0.929703	1.0241	0.420928	0.88776
ILMN_2618745	Supv3l1	blue	14.6464		-1.00006	0.997818	0.999829	1.01088	0.658922	0.951547	-1.02241	0.238426	0.928947	1.00489	0.801523	0.964603	-1.01105	0.611362	0.97573	1.00008	0.997336	0.99998	-1.01038	0.561227	0.916482
ILMN_2595846	Surf4	blue	6.11014		-1.00567	0.869222	0.999829	-1.00178	0.948683	0.995022	-1.00127	0.961872	0.998685	-1.04056	0.155541	0.64038	-1.00548	0.78563	0.990289	-1.02994	0.132838	0.821813	-1.01104	0.699656	0.954176
ILMN_1254551	Susd6	blue	6.15237		-1.03259	0.405547	0.999829	1.00332	0.898456	0.990166	1.01175	0.494229	0.998685	-1.01322	0.48085	0.853023	-1.01992	0.289056	0.924073	1.02859	0.072888	0.707315	1.01276	0.569332	0.917651
ILMN_2747501	Sybu	blue	5.39499		-1.0137	0.819458	0.999829	1.02325	0.484856	0.904654	-1.01316	0.636592	0.998685	-1.03907	0.0536658	0.459635	-1.01781	0.477698	0.952658	-1.00764	0.766672	0.998643	1.00568	0.866277	0.980877
ILMN_2679662	Tada1	blue	23.6171		1.0041	0.917155	0.999829	-1.04082	0.138021	0.704765	1.00631	0.820064	0.998685	-1.04632	0.156158	0.640676	-1.04268	0.14336	0.805586	1.02335	0.238828	0.931582	1.01067	0.683018	0.948556
ILMN_1238852	Taf12	blue	4.57367		-1.03302	0.0756715	0.999829	1.01217	0.54247	0.924109	-1.00879	0.606503	0.998685	1.00791	0.585734	0.895234	-1.00706	0.626245	0.977687	-1.00036	0.977951	0.999122	-1.00728	0.670677	0.946302
ILMN_2594443	Taf3	blue	42.7831		-1.00744	0.765047	0.999829	-1.00156	0.938314	0.994422	1.0089	0.556588	0.998685	1.00411	0.754886	0.950186	-1.01003	0.635137	0.978649	-1.03295	0.0953118	0.759569	-1.00312	0.838051	0.975479
ILMN_1241137	Taf6	blue	22.9834	rs33104004	1.00058	0.98587	0.999829	-1.00059	0.981019	0.996854	1.01398	0.434212	0.996322	-1.02407	0.116871	0.582428	1.0405	0.0882833	0.710458	-1.02992	0.108906	0.783467	-1.02556	0.218849	0.815764
ILMN_1220799	Tank	blue	4.03807		-1.04427	0.139429	0.999829	1.00535	0.70649	0.960714	-1.00544	0.709475	0.998685	1.00427	0.811064	0.966283	1.00768	0.665078	0.981597	-1.00944	0.471598	0.998643	1.03221	0.209047	0.811305
ILMN_1244811	Tardbp	blue	25.8368		-1.02224	0.65478	0.999829	1.02092	0.561022	0.929667	1.00964	0.72856	0.998685	1.00361	0.915187	0.988609	-1.0441	0.126365	0.776456	1.01109	0.759568	0.998643	-1.03462	0.224472	0.816278
ILMN_2591414	Tax1bp1	blue	10.1709	rs4225912 rs4225913	-1.01795	0.653539	0.999829	-1.03438	0.288546	0.81322	-1.01667	0.702414	0.998685	-1.03313	0.527571	0.875948	1.03941	0.441134	0.948414	1.04082	0.279879	0.954273	-1.00153	0.976768	0.997307
ILMN_1213881	Tbc1d10b	blue	5.04495		-1.01172	0.684696	0.999829	-1.00982	0.739306	0.96906	-1.01593	0.485439	0.998685	1.03259	0.212311	0.696485	-1.02507	0.328475	0.930918	1.04502	0.0576156	0.653496	1.03024	0.166507	0.78507
ILMN_2454677	Tbp	blue	50.3602		-1.03815	0.131092	0.999829	1.00557	0.787557	0.973696	1.00431	0.837262	0.998685	-1.0091	0.496449	0.860588	1.00185	0.892613	0.997758	-1.00371	0.809119	0.998643	1.00894	0.632251	0.937623
ILMN_2761720	Tdrp	blue	28.0957		1.02369	0.262841	0.999829	1.05531	0.302902	0.822263	1.00063	0.980234	0.998685	-1.00805	0.751053	0.949425	-1.02234	0.284456	0.921975	1.03152	0.256622	0.944594	-1.02484	0.33082	0.864012
ILMN_2912318	Terf2	blue	26.8739		-1.04555	0.582855	0.999829	1.00209	0.974672	0.996239	1.03191	0.459546	0.998685	1.00536	0.90251	0.98518	1.00806	0.888758	0.997758	-1.02426	0.59953	0.998643	-1.03005	0.477487	0.902429
ILMN_1231930	Tesk1	blue	7.21088	rs51540011	-1.02575	0.817806	0.999829	-1.03714	0.697094	0.958668	-1.02426	0.779393	0.998685	-1.03222	0.706862	0.935334	-1.06867	0.531602	0.9601	-1.05272	0.569119	0.998643	-1.06794	0.442734	0.893129
ILMN_2461898	Tet2	blue	63.1705		1.00882	0.892385	0.999829	1.00946	0.814586	0.977535	-1.02892	0.528638	0.998685	-1.03709	0.126832	0.601506	-1.00737	0.816557	0.990962	1.02568	0.473367	0.998643	-1.04884	0.063075	0.642807
ILMN_1238398	Tex10	blue	5.73764		1.04023	0.130339	0.999829	-1.04497	0.060779	0.545102	1.00623	0.719934	0.998685	-1.01714	0.29986	0.764525	-1.01591	0.331824	0.931202	1.00204	0.88897	0.998643	1.0057	0.756016	0.964567
ILMN_1253322	Tex261	blue	42.2312		-1.01752	0.644816	0.999829	-1.02116	0.652486	0.951363	-1.00266	0.917799	0.998685	-1.03029	0.289086	0.754372	1.01535	0.693725	0.985161	-1.03633	0.33683	0.982887	1.01388	0.576893	0.920712
ILMN_2838965	Timmdc1	blue	8.07353		-1.03579	0.247489	0.999829	-1.0368	0.12043	0.680253	-1.0523	0.0922671	0.738237	-1.03697	0.0997579	0.558004	-1.00173	0.945149	0.997758	-1.03739	0.0685588	0.692398	-1.02193	0.466086	0.899968
ILMN_2706587	Tjp1	blue	61.3425	rs13466860	-1.01242	0.79012	0.999829	-1.00603	0.875086	0.986885	-1.0294	0.41961	0.992858	-1.02733	0.14924	0.629627	-1.02996	0.282585	0.920579	-1.01284	0.51473	0.998643	1.00366	0.857193	0.979022
ILMN_2450506	Tln2	blue	63.9141		1.01357	0.661021	0.999829	1.03004	0.593878	0.938629	1.0153	0.60927	0.998685	1.02413	0.178057	0.661342	1.00525	0.814148	0.990962	-1.00322	0.882573	0.998643	1.0132	0.473213	0.900907
ILMN_2712490	Tmcc1	blue	17.5518		-1.02716	0.306758	0.999829	1.01779	0.699423	0.958794	-1.01068	0.687699	0.998685	1.00804	0.738113	0.945872	1.02103	0.580044	0.969283	1.0425	0.160813	0.850743	1.01439	0.432696	0.891379
ILMN_2593104	Tmcc2	blue	15.4663		1.00934	0.814465	0.999829	-1.01609	0.704576	0.96008	-1.01486	0.662407	0.998685	1.03023	0.308147	0.771783	-1.02676	0.291804	0.926216	-1.01671	0.597143	0.998643	1.01209	0.750958	0.96405
ILMN_1248892	Tmem184c	blue	23.2132		-1.00711	0.843352	0.999829	1.02238	0.551113	0.925931	-1.00304	0.943643	0.998685	1.00128	0.972153	0.995598	-1.00182	0.943869	0.997758	-1.01	0.618416	0.998643	-1.00412	0.870271	0.981333
ILMN_2436561	Tmem19	blue	4.29982	rs50973241	-1.01731	0.526073	0.999829	-1.00569	0.777924	0.971689	-1.01343	0.381934	0.983046	-1.02477	0.25224	0.726452	-1.00483	0.82149	0.991587	1.0244	0.14945	0.839164	1.01204	0.543869	0.913708
ILMN_2773862	Tmem203	blue	9.23683		1.0058	0.762423	0.999829	1.01004	0.655062	0.951363	-1.00056	0.975027	0.998685	-1.01129	0.584166	0.894437	-1.02473	0.343799	0.932485	-1.00779	0.640892	0.998643	-1.01344	0.43592	0.892668
ILMN_2790512	Tmem214	blue	6.58498	rs32463682	1.05743	0.0968609	0.999829	1.02937	0.258613	0.797816	-1.00534	0.811071	0.998685	1.00647	0.791165	0.961126	-1.00102	0.967755	0.997758	-1.01755	0.513869	0.998643	-1.01347	0.657707	0.941204
ILMN_3160449	Tmem263	blue	23.2583		-1.03324	0.273492	0.999829	1.00511	0.823174	0.9797	-1.03347	0.215326	0.912257	1.00979	0.635907	0.915026	1.00855	0.67759	0.983492	1.03012	0.0795589	0.71834	1.02382	0.317009	0.859582
ILMN_2479359	Tmod3	blue	7.91558		1.02981	0.30497	0.999829	-1.01366	0.553364	0.926823	1.03356	0.154801	0.83978	-1.00254	0.85732	0.976177	1.00185	0.885609	0.997758	1.00874	0.595494	0.998643	-1.00089	0.967479	0.996196
ILMN_2945095	Tnfrsf10b	blue	4.03043		-1.00367	0.921008	0.999829	1.00905	0.850363	0.982772	1.00178	0.954952	0.998685	-1.04572	0.213469	0.697701	1.03055	0.218711	0.881461	-1.03212	0.243896	0.936272	1.00703	0.88152	0.982277
ILMN_1257759	Tnrc6b	blue	13.8344		-1.03084	0.372875	0.999829	1.00035	0.987372	0.99861	1.01042	0.527533	0.998685	-1.00366	0.824893	0.968606	-1.01593	0.272398	0.913321	1.0092	0.508906	0.998643	-1.00561	0.776295	0.967684
ILMN_2957589	Toe1	blue	3.71772		1.00654	0.80608	0.999829	1.01031	0.616878	0.943676	-1.01038	0.557028	0.998685	-1.0142	0.523641	0.874321	1.01719	0.32394	0.930768	1.01373	0.4042	0.990464	-1.01987	0.279784	0.841431
ILMN_1254075	Tomm40l	blue	5.62545	rs8250417	1.01095	0.862746	0.999829	-1.02743	0.303203	0.822919	1.0098	0.723518	0.998685	1.00088	0.970287	0.995598	-1.00977	0.752213	0.988275	-1.00249	0.926994	0.998643	-1.01502	0.719031	0.959782
ILMN_2764205	Tor1a	blue	15.8636		1.00646	0.846786	0.999829	1.00363	0.839684	0.980586	1.00172	0.940416	0.998685	-1.01068	0.535183	0.880151	-1.03094	0.190257	0.856606	-1.04008	0.0546085	0.646464	1.00319	0.88515	0.982277
ILMN_1250767	Tpd52l2	blue	38.0976		1.02017	0.604242	0.999829	1.03967	0.133533	0.697321	1.04267	0.114294	0.774288	1.00563	0.75123	0.949453	-1.01275	0.733117	0.985796	1.03071	0.316391	0.976042	1.00752	0.815809	0.974101
ILMN_2597022	Tpgs2	blue	2.9448	rs31435728	1.00972	0.549216	0.999829	-1.0165	0.259318	0.799013	-1.0015	0.877691	0.998685	1.01351	0.255639	0.726452	-1.0118	0.38261	0.941396	1.01307	0.303335	0.971294	1.02441	0.0806441	0.683581
ILMN_2422333	Trap1	blue	6.33625		-1.00287	0.958613	0.999829	1.00569	0.85002	0.982772	-1.00762	0.620734	0.998685	1.02544	0.174665	0.656716	-1.0372	0.209056	0.872535	-1.01442	0.724465	0.998643	-1.00413	0.90608	0.986473
ILMN_2521340	Trhr	blue	22.2146	rs33302870	1.05747	0.134932	0.999829	-1.07379	0.212604	0.771791	1.01565	0.734244	0.998685	1.01207	0.806492	0.965575	-1.00532	0.825944	0.991761	-1.00814	0.658065	0.998643	-1.01131	0.81989	0.974101
ILMN_2432550	Trib2	blue	8.98139		-1.00102	0.978844	0.999829	1.02021	0.605948	0.942495	1.01349	0.797988	0.998685	-1.05212	0.225841	0.708352	1.0769	0.144069	0.805874	1.02836	0.551456	0.998643	-1.00096	0.986711	0.998579
ILMN_1238237	Trim32	blue	22.0363		1.03769	0.665614	0.999829	-1.04763	0.278271	0.809905	1.02104	0.5511	0.998685	1.01136	0.77981	0.957035	-1.03565	0.305317	0.930696	-1.0213	0.537242	0.998643	1.00049	0.989925	0.999353
ILMN_2514776	Trim33	blue	36.409		-1.05182	0.172471	0.999829	1.00724	0.849546	0.982648	1.00025	0.991567	0.998685	-1.00245	0.876433	0.979758	1.01033	0.546544	0.966294	-1.01995	0.379508	0.989763	-1.00279	0.908038	0.987188
ILMN_2510364	Trip12	blue	43.8985		-1.02557	0.580415	0.999829	-1.04224	0.185797	0.750813	-1.0288	0.408779	0.99183	1.00262	0.914695	0.988609	1.00767	0.759858	0.989355	1.00203	0.922634	0.998643	-1.00578	0.786156	0.970976
ILMN_3143116	Trmt2a	blue	33.3509		-1.01915	0.675669	0.999829	1.01064	0.745702	0.96906	-1.0041	0.890346	0.998685	1.02674	0.246241	0.723199	-1.04232	0.052255	0.603964	1.03707	0.290001	0.958818	-1.01972	0.471751	0.900179
ILMN_2644845	Trmt6	blue	30.4002		1.03616	0.206513	0.999829	1.00054	0.975966	0.996239	-1.00309	0.912188	0.998685	1.03077	0.0935194	0.55007	1.01725	0.381173	0.939904	1.00349	0.797937	0.998643	1.00665	0.712815	0.958766
ILMN_1237264	Trnau1ap	blue	11.0084		-1.01502	0.415447	0.999829	-1.00783	0.638791	0.950323	1.01701	0.236064	0.926452	-1.0081	0.610248	0.907174	1.00528	0.659603	0.981551	1.01306	0.400289	0.990464	1.02066	0.139632	0.762173
ILMN_2426380	Trove2	blue	11.4295		-1.05241	0.430098	0.999829	1.04146	0.489908	0.906054	1.01553	0.318811	0.963474	-1.00024	0.994051	0.999632	-1.02499	0.574219	0.969283	1.00967	0.83904	0.998643	1.05848	0.220226	0.816152
ILMN_2697174	Trrap	blue	53.185	rs36603189	1.01559	0.706053	0.999829	1.01614	0.538862	0.923867	-1.032	0.397108	0.987459	1.02837	0.25413	0.726452	-1.00589	0.85334	0.994915	-1.00824	0.672822	0.998643	-1.03562	0.193783	0.801936
ILMN_2423383	Tsc1	blue	55.6959		-1.00138	0.965116	0.999829	-1.00559	0.871164	0.985846	-1.00344	0.910362	0.998685	1.00622	0.800804	0.964499	-1.00287	0.887715	0.997758	-1.00986	0.597804	0.998643	-1.0129	0.441895	0.893129
ILMN_1249289	Tspan12	blue	7.98729	rs6285988	-1.0167	0.362429	0.999829	-1.0219	0.349607	0.856257	-1.01377	0.501346	0.998685	-1.02977	0.113023	0.576033	-1.01803	0.322451	0.930768	1.01951	0.258934	0.946165	1.01051	0.605901	0.932057
ILMN_2545342	Ttc14	blue	35.5587		-1.03297	0.764501	0.999829	1.09308	0.191542	0.754473	-1.05364	0.36281	0.978826	1.01209	0.754585	0.950135	1.01407	0.690798	0.985161	1.00232	0.959888	0.998643	-1.03921	0.28621	0.846071
ILMN_1216182	Ttc39c	blue	47.8048		1.01506	0.494368	0.999829	1.01783	0.414493	0.878401	1.00605	0.709519	0.998685	-1.01576	0.365782	0.801421	1.00189	0.931522	0.997758	1.01065	0.606273	0.998643	-1.01036	0.413148	0.885631
ILMN_1232022	Ttll7	blue	15.518		-1.03676	0.413779	0.999829	-1.02409	0.329488	0.840717	-1.01901	0.453596	0.99828	-1.02965	0.260834	0.731988	-1.02885	0.239495	0.896037	-1.00506	0.835321	0.998643	-1.01927	0.442067	0.893129
ILMN_3023656	Tyw1	blue	2.35667	rs38907055	1.01268	0.484581	0.999829	1.00018	0.992821	0.99906	-1.01243	0.299668	0.955693	-1.0217	0.132102	0.609362	1.0065	0.653044	0.980404	1.00735	0.648149	0.998643	-1.00058	0.959416	0.995551
ILMN_1241976	Ubac1	blue	36.8018		1.03178	0.273628	0.999829	-1.00698	0.73146	0.968654	-1.02805	0.251099	0.933927	1.00623	0.691834	0.929458	1.0137	0.383677	0.941773	-1.00136	0.922356	0.998643	1.02677	0.217577	0.814738
ILMN_2911760	Ubac1	blue	6.97976		1.00963	0.72747	0.999829	-1.00788	0.78763	0.973696	1.02631	0.222426	0.920631	1.03206	0.169406	0.653475	1.01926	0.453333	0.94872	1.02897	0.139342	0.827722	1.00503	0.80789	0.972418
ILMN_2826027	Ube2q2	blue	7.58505		-1.00508	0.917438	0.999829	-1.01289	0.454461	0.893537	1.00004	0.99892	0.999662	-1.02792	0.281853	0.750225	-1.04139	0.0884653	0.710458	1.00444	0.841136	0.998643	1.00812	0.854111	0.979022
ILMN_1225658	Ubl3	blue	23.074		1.02136	0.791811	0.999829	1.00636	0.917045	0.993429	1.01341	0.770655	0.998685	1.08419	0.123053	0.595345	1.04869	0.354564	0.932485	1.07508	0.0697417	0.696879	1.06435	0.206532	0.811305
ILMN_2876579	Ubxn6	blue	18.5164		1.00507	0.891702	0.999829	-1.0436	0.130353	0.69215	1.02295	0.260393	0.934996	-1.01702	0.510062	0.868772	1.03442	0.149924	0.813088	1.00797	0.70682	0.998643	1.02195	0.411263	0.885631
ILMN_1226366	Uck1	blue	11.1214		-1.01968	0.692577	0.999829	-1.0246	0.323606	0.836798	-1.02499	0.263953	0.937067	-1.0203	0.226201	0.708586	-1.00029	0.992007	0.998591	-1.03514	0.220353	0.91727	1.00234	0.941554	0.992866
ILMN_2927924	Ufl1	blue	14.3554		1.01371	0.516427	0.999829	-1.01703	0.514834	0.915886	-1.01324	0.515045	0.998685	-1.01625	0.281524	0.750225	1.00543	0.719536	0.985796	-1.01481	0.452466	0.99678	1.03072	0.0595065	0.635473
ILMN_2496817	Ulk2	blue	45.1329		-1.01824	0.718616	0.999829	1.00551	0.888667	0.989771	-1.00105	0.971409	0.998685	1.03157	0.154072	0.63796	-1.04332	0.226417	0.886423	-1.00484	0.852978	0.998643	-1.00089	0.973364	0.997017
ILMN_2933692	Upf1	blue	20.6456		-1.02051	0.655704	0.999829	-1.00803	0.837366	0.980586	-1.05162	0.0561696	0.629428	1.04872	0.0907372	0.545325	-1.0078	0.79945	0.990769	1.03037	0.35075	0.989763	-1.00554	0.855588	0.979022
ILMN_2877367	Uqcc2	blue	9.41508	rs46948846 rs50656289	1.00466	0.957006	0.999829	-1.0181	0.794991	0.973983	1.04908	0.352299	0.974386	-1.04148	0.139172	0.619363	1.06524	0.143699	0.805586	1.00662	0.869321	0.998643	1.0126	0.812672	0.973015
ILMN_2871881	Uqcr11	blue	4.94013		-1.03325	0.526866	0.999829	-1.02898	0.584734	0.935875	-1.0202	0.337298	0.969091	-1.05185	0.149516	0.629627	1.00356	0.94107	0.997758	-1.01565	0.583499	0.998643	-1.00177	0.961306	0.996035
ILMN_2781170	Usp1	blue	35.7243		-1.02927	0.3293	0.999829	-1.01445	0.594289	0.938835	1.0154	0.510977	0.998685	-1.01534	0.487901	0.855335	-1.00571	0.797755	0.990769	1.00102	0.957666	0.998643	1.00514	0.823961	0.974482
ILMN_3129526	Usp33	blue	32.6851		-1.02854	0.576554	0.999829	1.00714	0.87863	0.988453	-1.0796	0.0873207	0.721975	-1.0101	0.713707	0.938017	1.00319	0.934551	0.997758	-1.0172	0.771823	0.998643	-1.066	0.218048	0.815355
ILMN_1237017	Usp4	blue	44.0567		-1.01526	0.642337	0.999829	-1.01914	0.562838	0.92978	1.00088	0.970799	0.998685	-1.01003	0.601467	0.90214	1.01129	0.483721	0.952658	-1.0103	0.639099	0.998643	-1.00102	0.959642	0.995592
ILMN_2497526	Usp48	blue	72.3203		-1.02573	0.67767	0.999829	1.00367	0.948186	0.994942	-1.01508	0.779807	0.998685	1.01441	0.695898	0.931829	1.04101	0.342324	0.932485	1.00339	0.937446	0.998643	-1.0522	0.139935	0.762173
ILMN_1232566	Utp15	blue	46.5481		1.00163	0.952335	0.999829	1.00758	0.737412	0.96906	1.01833	0.30038	0.955693	-1.00514	0.770124	0.954104	1.01319	0.506526	0.957469	1.02068	0.240115	0.933799	1.00679	0.67973	0.947782
ILMN_2419138	Vcl	blue	49.1039	rs49677646	1.04498	0.436918	0.999829	1.09902	0.177273	0.739776	1.02812	0.431383	0.995843	-1.00126	0.971997	0.995598	1.06236	0.196052	0.861243	1.05958	0.25481	0.944234	1.04487	0.313862	0.859241
ILMN_2518546	Vhl	blue	64.3698		1.03743	0.227241	0.999829	1.01203	0.715644	0.964346	-1.00657	0.82951	0.998685	1.00296	0.897989	0.984251	-1.00592	0.768394	0.99002	-1.00459	0.760717	0.998643	1.01089	0.704868	0.956371
ILMN_2631192	Vps26b	blue	62.5256		-1.01414	0.832241	0.999829	-1.00084	0.988495	0.998763	-1.00575	0.91646	0.998685	-1.00013	0.997162	0.999794	-1.02538	0.549428	0.966395	-1.02166	0.554713	0.998643	-1.02012	0.618374	0.935329
ILMN_2426921	Wdr5	blue	18.5114		1.03932	0.262068	0.999829	-1.0124	0.573011	0.932783	1.01006	0.544586	0.998685	1.03003	0.143112	0.622383	-1.00582	0.782725	0.990289	1.02189	0.333457	0.982484	1.02606	0.0740937	0.670835
ILMN_1223780	Wdr73	blue	27.5855		1.02955	0.266157	0.999829	1.03192	0.282007	0.8117	1.04149	0.0965754	0.74472	1.00848	0.701554	0.934558	1.02189	0.444224	0.948414	1.00994	0.673033	0.998643	1.01186	0.543983	0.913708
ILMN_1219016	Wwtr1	blue	52.7422	rs13465334	-1.04731	0.313367	0.999829	-1.02586	0.557612	0.927693	-1.02192	0.509518	0.998685	-1.03364	0.156317	0.640676	-1.01358	0.591102	0.971333	1.01198	0.731256	0.998643	-1.01268	0.699485	0.954176
ILMN_1248384	Ylpm1	blue	30.0135		-1.02246	0.589188	0.999829	-1.00764	0.83231	0.980586	1.00837	0.769815	0.998685	-1.00722	0.805157	0.965575	-1.013	0.618073	0.975821	-1.00336	0.910356	0.998643	-1.02067	0.417086	0.886417
ILMN_1229688	Ythdc1	blue	65.6384		-1.04583	0.518299	0.999829	-1.04037	0.313116	0.829983	1.00974	0.768285	0.998685	-1.00291	0.947674	0.992056	-1.03295	0.105458	0.742335	-1.03483	0.332759	0.982484	-1.04966	0.20261	0.807881
ILMN_2426491	Ythdc2	blue	18.5963		-1.01815	0.505034	0.999829	1.00517	0.775516	0.971689	1.01022	0.571862	0.998685	1.00143	0.938407	0.990484	1.00807	0.557771	0.966928	-1.00314	0.873545	0.998643	1.00343	0.832079	0.975479
ILMN_2935362	Ywhab	blue	15.0056		-1.03547	0.712075	0.999829	1.01434	0.799649	0.974068	1.01696	0.610738	0.998685	-1.02611	0.478033	0.852369	1.00419	0.940213	0.997758	1.03355	0.551356	0.998643	1.01718	0.635447	0.938231
ILMN_3141993	Zbtb33	blue	8.46625		-1.02213	0.665652	0.999829	1.02279	0.495445	0.908599	1.01025	0.697299	0.998685	-1.01098	0.706356	0.935334	-1.02799	0.308889	0.930696	1.02305	0.319816	0.977948	1.07307	0.0716231	0.662634
ILMN_2622500	Zbtb7c	blue	7.3838		-1.01625	0.311281	0.999829	-1.05154	0.162345	0.728662	1.00804	0.839226	0.998685	1.05404	0.207704	0.692703	-1.00958	0.756616	0.988907	1.00597	0.776153	0.998643	1.01885	0.52667	0.911673
ILMN_2920708	Zc3h7a	blue	57.2211		-1.03648	0.41802	0.999829	1.00108	0.976857	0.996641	-1.00591	0.818553	0.998685	-1.00255	0.908859	0.986835	1.01174	0.591701	0.971406	1.00083	0.979616	0.99971	1.02556	0.301469	0.855418
ILMN_2821501	Zfand6	blue	40.4469		-1.02312	0.503969	0.999829	1.00509	0.836923	0.980586	1.02051	0.528319	0.998685	-1.01603	0.437321	0.837404	-1.00765	0.783596	0.990289	-1.01167	0.528373	0.998643	-1.0176	0.486926	0.903923
ILMN_2867013	Zfp160	blue	42.8028	rs33247972	1.01239	0.658661	0.999829	-1.01804	0.451092	0.892009	-1.00403	0.826516	0.998685	1.01267	0.471007	0.850005	-1.01349	0.487746	0.952658	1.01332	0.454837	0.99678	-1.00114	0.94761	0.993778
ILMN_1247129	Zfp26	blue	12.7398		1.01925	0.33951	0.999829	1.01025	0.457977	0.89518	1.0067	0.632699	0.998685	-1.01261	0.387908	0.814191	1.01895	0.211922	0.87595	-1.00904	0.43483	0.994652	1.00585	0.640516	0.940412
ILMN_2496621	Zfp263	blue	56.1229		1.01962	0.771694	0.999829	1.00315	0.964391	0.995929	-1.01138	0.814142	0.998685	-1.03054	0.471518	0.850218	-1.00804	0.898826	0.997758	-1.02612	0.704013	0.998643	-1.03137	0.263588	0.835601
ILMN_2488000	Zfp266	blue	22.6173		-1.02517	0.431176	0.999829	-1.00312	0.89774	0.990166	-1.00484	0.812469	0.998685	-1.0199	0.342553	0.788838	1.01896	0.340258	0.932485	1.00884	0.704517	0.998643	-1.02186	0.377744	0.873063
ILMN_2477243	Zfp281	blue	52.5176		1.02788	0.660163	0.999829	1.00328	0.949637	0.995111	-1.00708	0.820439	0.998685	-1.02435	0.388137	0.814191	-1.0054	0.898001	0.997758	1.02376	0.53218	0.998643	-1.00664	0.790077	0.971196
ILMN_1243910	Zfp292	blue	43.7834		-1.01986	0.711172	0.999829	1.00989	0.819659	0.979012	-1.02275	0.521002	0.998685	-1.00635	0.823659	0.968252	-1.00961	0.718063	0.985796	-1.012	0.639186	0.998643	-1.00853	0.772564	0.967494
ILMN_2421275	Zfp317	blue	25.5212		-1.03032	0.256063	0.999829	1.00752	0.833236	0.980586	-1.01374	0.600926	0.998685	-1.00155	0.945669	0.991926	-1.04034	0.221271	0.882825	-1.02386	0.437958	0.99579	-1.01868	0.43689	0.892668
ILMN_2508595	Zfp35	blue	9.27709	rs29870771 rs30116749	1.00192	0.924235	0.999829	1.01148	0.579324	0.935217	1.01656	0.370773	0.979163	1.00436	0.817014	0.967168	1.00208	0.92757	0.997758	-1.01917	0.371922	0.989763	1.03151	0.199074	0.804298
ILMN_2449563	Zfp354a	blue	46.5074		-1.0383	0.176442	0.999829	1.0058	0.813855	0.977535	-1.01768	0.404219	0.991514	1.01382	0.478619	0.852369	-1.01883	0.29931	0.930081	-1.01434	0.459585	0.99678	-1.01821	0.233042	0.823546
ILMN_2508639	Zfp451	blue	8.01617		-1.01354	0.666991	0.999829	1.01415	0.57753	0.934437	-1.01085	0.524847	0.998685	-1.0025	0.919767	0.988801	1.00502	0.841082	0.993423	1.01576	0.59404	0.998643	-1.0095	0.646212	0.940671
ILMN_2827267	Zfp457	blue	3.25847	rs49121546	1.00658	0.72705	0.999829	-1.00211	0.897714	0.990166	1.0063	0.741519	0.998685	-1.01396	0.44169	0.838062	-1.00653	0.63216	0.978649	-1.00969	0.383977	0.989763	1.01317	0.270534	0.83998
ILMN_2932722	Zfp472	blue	6.27712	rs50636101	-1.01843	0.543616	0.999829	1.02375	0.168465	0.733085	1.01332	0.310287	0.958892	-1.00888	0.646346	0.918731	-1.0249	0.138233	0.794034	-1.01926	0.225139	0.922106	1.01035	0.573382	0.920103
ILMN_2854036	Zfp553	blue	5.73279		1.01361	0.717497	0.999829	-1.01703	0.28612	0.8126	1.01195	0.519136	0.998685	1.0022	0.856485	0.975894	-1.01079	0.586239	0.970298	-1.00219	0.839146	0.998643	1.01814	0.347265	0.865241
ILMN_2833614	Zfp58	blue	15.4632		-1.00018	0.993769	0.999829	1.00448	0.820749	0.979012	1.01501	0.233944	0.926139	1.01502	0.281592	0.750225	-1.00281	0.86037	0.995773	-1.01916	0.319425	0.977948	1.00163	0.882616	0.982277
ILMN_3141195	Zfp692	blue	20.0054		1.00643	0.862719	0.999829	-1.00224	0.93486	0.994383	1.00812	0.725965	0.998685	-1.00318	0.867351	0.978372	1.00432	0.858891	0.995431	-1.00385	0.890178	0.998643	-1.03023	0.212141	0.811511
ILMN_1217060	Zfp770	blue	24.5391		1.00074	0.980114	0.999829	1.01803	0.539859	0.924109	-1.01068	0.468485	0.998685	1.03148	0.130991	0.608465	-1.00249	0.872531	0.996052	-1.00362	0.854684	0.998643	1.00698	0.641199	0.940412
ILMN_2489314	Zfp777	blue	13.1		-1.00402	0.860504	0.999829	-1.02422	0.240025	0.784918	-1.0055	0.652174	0.998685	1.00164	0.930685	0.990211	-1.01711	0.287127	0.922617	1.01606	0.385917	0.989929	-1.01111	0.524219	0.911673
ILMN_1214586	Zfp804a	blue	55.7421		-1.02598	0.312574	0.999829	-1.01834	0.502697	0.911381	-1.00224	0.937781	0.998685	1.01438	0.372063	0.80643	-1.00077	0.945791	0.997758	-1.00141	0.93446	0.998643	-1.02607	0.054355	0.62331
ILMN_2634443	Zfp821	blue	12.5451		1.01601	0.489134	0.999829	-1.02324	0.29389	0.817971	1.00262	0.838194	0.998685	-1.00296	0.853313	0.975448	1.00651	0.646319	0.980129	1.01205	0.544774	0.998643	1.01822	0.190839	0.8007
ILMN_1244584	Zfyve16	blue	7.729	rs48764400 rs4229942 rs4229943	-1.03621	0.131695	0.999829	-1.01526	0.519523	0.918425	-1.00768	0.581827	0.998685	1.0015	0.936331	0.990211	-1.0211	0.189269	0.854937	-1.02627	0.14485	0.834566	1.00813	0.727723	0.96094
ILMN_2512986	Zfyve27	blue	11.261		-1.02302	0.544948	0.999829	-1.00387	0.867814	0.985066	-1.01626	0.396066	0.986746	1.02048	0.283506	0.750981	-1.001	0.965555	0.997758	1.00873	0.754333	0.998643	1.03061	0.215873	0.814606
ILMN_3157372	Zgpat	blue	12.575		-1.03777	0.0867294	0.999829	-1.02393	0.234551	0.783665	-1.0237	0.118607	0.785388	1.01168	0.532112	0.878024	-1.03637	0.080093	0.689933	-1.01346	0.338034	0.983103	1.00078	0.950302	0.993778
ILMN_2491186	Zic1	blue	13.9932		-1.05702	0.237196	0.999829	-1.00879	0.779111	0.971689	1.0007	0.986166	0.998685	-1.00916	0.857534	0.976234	-1.00794	0.551001	0.966693	1.01556	0.41383	0.993272	-1.01934	0.237367	0.823791
ILMN_2440242	Zic3	blue	21.2448		1.04644	0.19941	0.999829	-1.01539	0.523515	0.918425	-1.00136	0.961546	0.998685	1.07799	0.0595903	0.474063	1.0147	0.2339	0.890997	-1.00238	0.894756	0.998643	1.00462	0.81245	0.973015
ILMN_2491526	Zkscan3	blue	78.704		-1.00047	0.993301	0.999829	1.04417	0.395476	0.871257	-1.00064	0.98971	0.998685	-1.00268	0.935251	0.990211	1.00518	0.803994	0.990769	1.02315	0.437463	0.995723	1.01011	0.436705	0.892668
ILMN_2743593	Zmat1	blue	10.6764		-1.00005	0.999033	0.999829	1.06171	0.190753	0.754473	1.03693	0.328721	0.969091	-1.05321	0.117094	0.582808	1.03929	0.37704	0.939886	1.00675	0.88879	0.998643	-1.01573	0.64024	0.940412
ILMN_1232894	Znrf1	blue	29.0523		-1.0152	0.665853	0.999829	-1.00674	0.76266	0.969532	-1.00956	0.506133	0.998685	-1.02553	0.149373	0.629627	1.00441	0.80169	0.990769	-1.0006	0.975541	0.998727	-1.01395	0.510335	0.909272
ILMN_1233679	Zpr1	blue	8.55837	rs51506042 rs48901555	1.01778	0.540486	0.999829	1.00473	0.69874	0.958668	1.00761	0.596629	0.998685	-1.00895	0.49007	0.856789	1.00179	0.907885	0.997758	-1.00023	0.984433	0.99971	1.00182	0.911112	0.987693
ILMN_1249755	Zranb1	blue	4.6642		-1.01927	0.441584	0.999829	-1.01312	0.579429	0.935217	-1.00521	0.776031	0.998685	1.02054	0.231916	0.710905	-1.00481	0.823483	0.991587	-1.00225	0.915295	0.998643	-1.02372	0.138121	0.762173
ILMN_3087187	Zscan21	blue	7.74469		1.00896	0.797014	0.999829	-1.00781	0.605751	0.942495	1.01666	0.4167	0.992369	-1.01093	0.621718	0.910133	-1.00283	0.879395	0.997111	-1.01353	0.44708	0.996166	-1.02608	0.112831	0.734474
ILMN_2906688	Anks6	brown	0.720992	rs27804422	1.05773	0.0371342	0.957753	1.03619	0.0437863	0.492984	1.05051	0.0304645	0.526809	1.09091	0.000466774	0.0551495	1.07775	0.00845938	0.292272	1.07677	0.00590624	0.257678	1.05792	0.0157677	0.401799
ILMN_2841593	Fgfbp3	brown	0.937267	rs30742147	1.18791	9.17e-05	0.0587443	1.09923	0.0019013	0.132995	1.11051	0.000883581	0.103856	1.09553	0.00166061	0.106522	1.15312	2.72371e-05	0.0135134	1.13051	1.98443e-05	0.00934966	1.15438	1.39458e-06	0.00164721
ILMN_1224719	Gm8210	brown	0.890322		1.18988	0.0121842	0.740105	1.28879	0.000187219	0.0453951	1.23987	0.00117552	0.120065	1.16906	0.0300463	0.373558	1.2429	0.00166299	0.141633	1.21804	0.00395478	0.209146	1.22514	0.00597442	0.254895
ILMN_2588456	Tgs1	brown	0.960897	rs50488798	-1.24498	6.88e-05	0.0525953	-1.20755	0.000838774	0.0935743	-1.20552	1.44116e-05	0.00927979	-1.2256	3.4648e-06	0.00257816	-1.27309	1.94091e-06	0.00164385	-1.23927	1.44702e-05	0.00803507	-1.29493	8.4439e-07	0.00122452
ILMN_2503329	Zcchc9	brown	0.747017	rs29830608 rs46409705	-1.05268	0.0267632	0.920808	-1.05807	0.0341687	0.448992	-1.06207	0.00661402	0.277431	-1.08255	0.00515901	0.179217	-1.05921	0.00916546	0.299052	-1.0651	0.00545171	0.245572	-1.05536	0.0121201	0.360173
ILMN_1253677	Eml4	brown	1.47155	rs33378921	-1.11354	0.00415435	0.469586	-1.10891	0.000455958	0.0664739	-1.0591	0.0362388	0.554438	-1.09161	0.000238402	0.0376509	-1.07297	0.0575915	0.622552	-1.12867	0.00336879	0.194714	-1.1161	0.000169002	0.033699
ILMN_1246153	Erdr1	brown	1.14183		-1.19364	0.0318054	0.92871	-1.30223	0.0130678	0.320778	-1.26834	0.00721306	0.28563	-1.19331	0.0874042	0.539375	-1.28695	0.0172446	0.402595	-1.35825	0.0174526	0.425259	-1.24809	0.00934282	0.313761
ILMN_2998658	Erdr1	brown	0.767048	rs39998320	-1.43095	0.0358877	0.949046	-1.5022	0.00577993	0.239677	-1.46241	0.0234885	0.476136	-1.28546	0.119066	0.586479	-1.46525	0.0274191	0.483242	-1.53014	0.00621525	0.261883	-1.40442	0.00953942	0.317027
ILMN_2730329	Hist1h2ah	brown	0.573421	rs29696864	-1.0617	0.0215344	0.88044	-1.07366	0.00229175	0.144935	-1.05215	0.00463003	0.237948	-1.09285	7.53184e-06	0.00415144	-1.06681	0.000656949	0.0843447	-1.04645	0.0325342	0.544629	1.00277	0.883338	0.982277
ILMN_2756113	NA	brown	2.88533		-1.13061	0.00380676	0.465423	-1.13151	0.00147755	0.116859	-1.16312	0.000963438	0.108095	-1.14032	5.82082e-05	0.0162938	-1.02303	0.442089	0.948414	-1.09866	0.00690564	0.271134	-1.08523	0.00689029	0.26808
ILMN_2459858	Upf3a	brown	1.76812	rs29981283	1.07166	0.0285811	0.920808	1.06627	0.0840928	0.609568	1.07958	0.0263523	0.501421	1.09782	0.00959267	0.232784	1.13138	0.00746919	0.279773	1.08884	0.0384333	0.570606	1.10653	0.00509956	0.235331
ILMN_2729447	Zfp871	brown	1.00632	rs46213971	-1.07797	0.138978	0.999829	-1.07792	0.0389236	0.468625	-1.07582	0.0428551	0.579248	-1.08784	0.00278207	0.134953	-1.12368	0.00607819	0.251913	-1.09226	0.0174321	0.425259	-1.09181	0.00745221	0.27686
ILMN_2705747	Brdt	brown	0.828613	rs32037742 rs32037743	-1.0877	0.0434622	0.999829	-1.06847	0.024569	0.402672	-1.04136	0.0932014	0.740391	-1.06521	0.0201437	0.316289	-1.07188	0.00957219	0.304017	-1.04862	0.0989554	0.765826	-1.0764	0.0063211	0.258549
ILMN_1255422	Ccrn4l	brown	0.727009	rs31051028	-1.21383	0.0528812	0.999829	-1.27087	0.01606	0.347006	-1.20379	0.038649	0.566072	-1.13907	0.138934	0.619363	-1.36316	0.00258933	0.169397	-1.28725	0.0148843	0.399002	-1.20526	0.0317511	0.512128
ILMN_1226839	Hist1h2ae	brown	4.34358		-1.1343	0.0193386	0.87058	-1.22109	0.00110575	0.106352	-1.14128	0.00530877	0.248513	-1.13549	0.00827463	0.218727	-1.09544	0.0567549	0.622019	-1.14802	0.00533784	0.241258	-1.05525	0.164183	0.782121
ILMN_2752506	Sec22c	brown	1.51612		1.07727	0.0677398	0.999829	1.13276	0.0110852	0.301785	1.10015	0.00924583	0.316969	1.08638	0.0121591	0.256089	1.20369	2.62121e-05	0.0135134	1.08113	0.0544873	0.646464	1.09869	0.0290294	0.499454
ILMN_2798964	Sec22c	brown	0.58721		1.03925	0.102598	0.999829	1.06889	0.0137514	0.325164	1.04786	0.00876863	0.31012	1.05252	0.00418123	0.164616	1.0467	0.0228241	0.451302	1.03872	0.10502	0.77644	1.06846	0.00247954	0.158215
ILMN_1225224	Ttc14	brown	4.4733		1.03968	0.361607	0.999829	1.1415	0.0477339	0.505053	1.12751	0.0348957	0.547041	1.11091	0.0381575	0.410528	1.07948	0.137934	0.79316	1.16384	0.0103825	0.329483	1.11566	0.00339283	0.188746
ILMN_3016099	Dido1	brown	2.28833	rs27664103	1.05577	0.0232191	0.880957	1.04414	0.113826	0.673841	1.04962	0.000292904	0.0578387	1.03779	0.0388252	0.410528	1.01647	0.423139	0.946206	1.03737	0.0829047	0.725981	1.03878	0.0310211	0.510533
ILMN_2710764	Dlg4	brown	1.03488	rs26890286	1.05524	0.280173	0.999829	1.02765	0.527875	0.919584	1.08956	0.0111774	0.343438	1.06414	0.0958221	0.552804	1.10687	0.0235433	0.458974	1.14922	0.0049767	0.234826	1.06806	0.00774794	0.280898
ILMN_2779703	Ercc1	brown	0.956847		-1.04181	0.0198376	0.87413	-1.0174	0.308439	0.827242	-1.03823	0.0299128	0.524892	-1.0734	0.00351564	0.154486	-1.03528	0.102964	0.739722	-1.01939	0.223809	0.91936	-1.09012	0.000242872	0.0430477
ILMN_2804444	Pcdh17	brown	3.04962		-1.07947	0.0318639	0.92871	-1.19858	0.00200171	0.134132	-1.08358	0.1264	0.798019	-1.19869	0.000467738	0.0551495	-1.25329	0.000419153	0.0658762	-1.07436	0.099058	0.765826	-1.04933	0.159791	0.778025
ILMN_2790373	Snn	brown	3.21035	rs49488226	1.14455	0.0382785	0.968059	1.13079	0.0367865	0.462755	1.0513	0.208213	0.90376	1.1013	0.0274854	0.361031	1.00997	0.823057	0.991587	1.06128	0.0860152	0.734009	1.11451	0.0202907	0.448928
ILMN_1213053	Wars2	brown	5.94022	rs33226575	1.05307	0.157341	0.999829	1.10095	8.28301e-05	0.0279804	1.08457	0.0089995	0.313606	1.01886	0.292871	0.758658	1.04881	0.0946742	0.720522	1.06055	0.00631442	0.263208	1.06789	0.0293454	0.50066
ILMN_2895753	Zfp619	brown	0.573943	rs49532672 rs46615584	-1.06279	0.0196649	0.87413	-1.02234	0.238281	0.784918	-1.02624	0.110304	0.769975	-1.04302	0.0346408	0.39448	-1.04518	0.0447508	0.573828	-1.01875	0.316497	0.976042	-1.04012	0.0219701	0.458495
ILMN_1377923	Actb	brown	6.77011		-1.00635	0.928755	0.999829	1.15244	0.0463281	0.502856	1.08297	0.291664	0.95246	1.15747	0.010393	0.241669	1.18581	0.00978121	0.306586	1.08138	0.308353	0.976032	1.04085	0.565938	0.917299
ILMN_1255317	Arnt	brown	1.87493		-1.0569	0.065444	0.999829	-1.05685	0.00870919	0.286121	-1.04422	0.0184047	0.434309	1.00183	0.918857	0.988609	-1.04969	0.028666	0.495744	-1.02987	0.126623	0.811178	-1.03043	0.211891	0.811478
ILMN_3104462	Coq10b	brown	1.14052		1.0428	0.153299	0.999829	1.034	0.349781	0.856257	1.03898	0.331857	0.969091	1.10926	0.0182602	0.30363	1.07229	0.0287121	0.495744	1.03762	0.232487	0.92515	1.08592	0.00850144	0.29625
ILMN_2831436	Fcrls	brown	1.2	rs49953975	1.05497	0.0353175	0.947403	1.03213	0.246689	0.789871	1.02368	0.344763	0.973226	1.02819	0.347158	0.791688	1.08532	0.00458196	0.21427	1.05042	0.0557213	0.650416	1.03649	0.0310424	0.510533
ILMN_1257107	Gm19757	brown	9.62888		1.09247	0.332996	0.999829	1.25627	0.00790009	0.277706	1.18791	0.0486438	0.606456	1.1589	0.0370374	0.405287	1.10854	0.179125	0.849115	1.1722	0.123999	0.809093	-1.01735	0.870544	0.981333
ILMN_2784821	Hnrnpk	brown	0.665442		1.04546	0.0244569	0.890519	1.03636	0.0262588	0.418058	1.00891	0.557904	0.998685	-1.01253	0.559376	0.885079	1.00794	0.679909	0.983667	1.03073	0.0264267	0.510596	1.00862	0.583547	0.923796
ILMN_1246737	Katnb1	brown	0.802202		1.06328	0.0297771	0.927475	1.00158	0.952469	0.995573	1.03381	0.0236569	0.476136	1.02612	0.321968	0.777846	1.00826	0.786348	0.990289	1.04375	0.0607133	0.661035	1.05358	0.0459069	0.580825
ILMN_3042059	Klc1	brown	3.53711		1.07233	0.0474073	0.999829	1.05274	0.268686	0.802791	1.08206	0.0546004	0.623419	1.07335	0.0191111	0.309352	1.07257	0.0625547	0.638318	1.11089	0.00238573	0.161133	1.05096	0.123229	0.749287
ILMN_1257702	Lars	brown	3.61634	rs31880226	1.05353	0.176812	0.999829	1.03458	0.237794	0.784918	1.01844	0.543439	0.998685	1.07096	0.0423689	0.424602	1.09557	0.00589613	0.246941	1.0814	0.00590339	0.257678	1.05712	0.100998	0.714981
ILMN_2670527	Rbfox2	brown	12.5804		-1.08526	0.190048	0.999829	-1.00927	0.776595	0.971689	-1.05293	0.134672	0.812147	-1.06621	0.0149357	0.276588	-1.06066	0.041022	0.55906	-1.05845	0.0648146	0.676456	-1.09933	0.00104777	0.0944297
ILMN_2789544	Abcf2	brown	0.838835	rs33585813 rs32005383	-1.01163	0.713669	0.999829	-1.04532	0.118216	0.677531	-1.0572	0.0391187	0.567837	1.05101	0.0248801	0.347667	1.00824	0.770582	0.99002	-1.0304	0.28443	0.954273	-1.04121	0.0906765	0.696088
ILMN_2505841	Cadm1	brown	5.45334		-1.02114	0.595161	0.999829	-1.03849	0.397998	0.872043	1.02886	0.360855	0.978444	1.01111	0.739441	0.946367	-1.1386	0.00795552	0.284855	-1.09469	0.0148364	0.398404	1.02417	0.444128	0.893129
ILMN_3004786	Ccdc39	brown	1.0764		1.03825	0.0428372	0.999829	1.05821	0.00147608	0.116859	1.01295	0.256991	0.934446	-1.00022	0.985986	0.997607	1.01428	0.352344	0.932485	1.02895	0.140811	0.829064	1.01928	0.160623	0.779347
ILMN_2697954	Chd9	brown	8.69188		-1.08361	0.020247	0.877301	1.00783	0.683583	0.956246	-1.05093	0.0142418	0.397963	-1.00353	0.881396	0.981107	-1.04139	0.0657157	0.652726	1.00743	0.742271	0.998643	-1.02624	0.238581	0.825137
ILMN_2783457	Emc10	brown	1.31872		-1.04771	0.150726	0.999829	-1.10104	0.0205091	0.376128	-1.05704	0.179782	0.870958	-1.04146	0.12982	0.606306	-1.06978	0.0694702	0.660936	-1.09195	0.0155596	0.403998	-1.06416	0.108946	0.729295
ILMN_1217998	Epb4.1l1	brown	4.23209	rs27305976	-1.01427	0.811884	0.999829	-1.05163	0.0655774	0.564831	1.00621	0.833058	0.998685	1.1098	0.0388043	0.410528	1.03087	0.386582	0.942091	1.08833	0.00299946	0.181462	-1.02738	0.499092	0.906433
ILMN_2972292	Esrra	brown	5.41804	rs16818156	-1.00427	0.891794	0.999829	-1.04883	0.0521638	0.523149	-1.08066	0.02468	0.48412	1.00161	0.942139	0.990941	1.02771	0.348045	0.932485	1.00789	0.791603	0.998643	-1.08191	0.0209751	0.455232
ILMN_1240716	Etaa1	brown	1.62784		-1.021	0.530826	0.999829	1.00316	0.904967	0.991258	1.0413	0.0473828	0.602138	1.02064	0.283105	0.750852	1.03486	0.298417	0.92928	1.00556	0.802419	0.998643	1.05028	0.0339589	0.527758
ILMN_2764019	Fcho2	brown	1.30497		-1.04312	0.198044	0.999829	1.02235	0.49561	0.908599	-1.00931	0.640524	0.998685	-1.07306	0.0202736	0.317257	-1.01363	0.711934	0.985687	-1.06777	0.0340474	0.553155	-1.0068	0.73971	0.962919
ILMN_2674979	Fus	brown	1.62003	rs13463675	1.01933	0.676497	0.999829	-1.03054	0.402832	0.874505	1.03931	0.16876	0.862562	1.15546	0.00340531	0.154036	1.05582	0.235152	0.89243	1.08351	0.0322683	0.542973	1.05663	0.0513536	0.611399
ILMN_1224678	Glt8d1	brown	2.55889	rs51856243	-1.02925	0.556963	0.999829	1.02156	0.645861	0.950669	-1.06085	0.0404188	0.57294	-1.00062	0.983971	0.997452	-1.03514	0.297532	0.928411	-1.08339	0.0389648	0.572801	-1.0596	0.095899	0.705619
ILMN_1251968	Gm14964	brown	3.6868	rs51544056	-1.01098	0.689483	0.999829	1.02111	0.20357	0.766187	1.02665	0.106291	0.76538	1.03165	0.119596	0.587277	1.03499	0.00514781	0.229113	1.0231	0.0865789	0.734803	1.0572	0.0100237	0.327661
ILMN_1216440	Gne	brown	2.05207	rs27826097	-1.03965	0.150283	0.999829	-1.00756	0.764656	0.9702	-1.00845	0.731983	0.998685	-1.06507	0.00869633	0.223521	-1.00467	0.813769	0.990962	-1.04393	0.0885403	0.739917	-1.05137	0.0452396	0.577935
ILMN_2824971	Gpr158	brown	5.98533		-1.07823	0.0913113	0.999829	-1.06558	0.0366004	0.462694	-1.09582	0.00414633	0.229632	1.02526	0.45434	0.841609	1.00161	0.955515	0.997758	-1.03287	0.334978	0.982887	1.08403	0.134677	0.758606
ILMN_2511051	Hnrnpc	brown	1.42668		1.00672	0.902832	0.999829	-1.04432	0.117159	0.677173	-1.05197	0.0460945	0.598387	1.0534	0.0298529	0.372241	-1.04891	0.191794	0.858413	-1.01756	0.509134	0.998643	1.01299	0.67304	0.946691
ILMN_2695900	Kcnj12	brown	5.82634	rs46005803	-1.02606	0.335374	0.999829	-1.00879	0.68509	0.95635	-1.03257	0.0827707	0.713015	-1.00642	0.679237	0.927264	1.00211	0.903023	0.997758	-1.0446	0.0328264	0.548017	-1.07482	0.00403357	0.205879
ILMN_2497745	Map9	brown	0.932196		1.11833	0.172475	0.999829	1.24136	0.00630328	0.250742	1.07059	0.361945	0.978826	1.21372	0.000456369	0.0551495	1.16093	0.140405	0.798685	1.15016	0.104052	0.773982	1.09278	0.257418	0.8343
ILMN_2499862	Mlxip	brown	1.77325	rs48363198	-1.02174	0.123607	0.999829	1.01151	0.464438	0.896158	1.00552	0.687009	0.998685	1.03093	0.0060637	0.188392	1.03215	0.0211953	0.443438	-1.0087	0.551588	0.998643	1.0038	0.756742	0.964567
ILMN_1254067	Mprip	brown	3.03004		1.09113	0.0103186	0.713465	1.01418	0.637484	0.950323	1.01814	0.484493	0.998685	-1.00583	0.836832	0.971701	1.06435	0.0244557	0.463577	1.01102	0.726477	0.998643	1.03506	0.242522	0.828514
ILMN_1222451	NA	brown	6.51562	rs38547380	-1.05717	0.193728	0.999829	-1.01871	0.414455	0.878401	-1.01031	0.662289	0.998685	-1.00917	0.631727	0.913285	-1.01641	0.346044	0.932485	-1.0481	0.0209299	0.463138	-1.05825	0.0146483	0.392723
ILMN_1224932	NA	brown	1.43083		1.05259	0.0596182	0.999829	1.06843	0.0016799	0.123793	1.03273	0.0331031	0.542494	1.02774	0.102843	0.563296	1.0384	0.0752673	0.680979	1.043	0.0646705	0.676456	1.01486	0.469829	0.900179
ILMN_1241237	NA	brown	2.19782		-1.04831	0.0653489	0.999829	-1.03892	0.0741786	0.586843	-1.05784	0.0164707	0.417208	1.0082	0.685467	0.928302	-1.04104	0.0271928	0.483242	-1.05613	0.102348	0.771056	-1.05681	0.0561457	0.626453
ILMN_1254093	NA	brown	1.11943		-1.012	0.558871	0.999829	-1.01033	0.605877	0.942495	-1.01562	0.406917	0.99183	-1.00103	0.959108	0.995321	-1.0392	0.0427772	0.565602	-1.02809	0.252523	0.941922	-1.04376	0.0472221	0.587377
ILMN_2482263	NA	brown	1.48783		1.01419	0.459971	0.999829	1.01983	0.24509	0.788273	1.0429	0.00444661	0.231881	1.02981	0.036738	0.404688	1.00186	0.877288	0.996217	1.02283	0.126427	0.810844	1.01635	0.277706	0.841427
ILMN_2497455	NA	brown	3.59504		-1.02579	0.408094	0.999829	1.04676	0.0389765	0.468625	1.01111	0.590784	0.998685	1.03546	0.0472922	0.43878	1.01954	0.374484	0.939886	1.02783	0.405982	0.991265	-1.02562	0.3314	0.864012
ILMN_1253649	Pcdhb3	brown	2.70619	rs48115903 rs48876648 rs50851321	-1.01304	0.63646	0.999829	-1.04325	0.0663876	0.567223	-1.06213	0.00486042	0.241607	-1.06197	0.000617035	0.0659889	-1.02482	0.299381	0.930094	-1.02459	0.223685	0.919357	-1.03339	0.187261	0.800568
ILMN_2692454	Pias4	brown	1.3463		1.06807	0.0293146	0.920889	-1.03944	0.038751	0.468625	1.00034	0.981076	0.998685	-1.00024	0.987946	0.99787	1.01127	0.446862	0.948414	1.00437	0.738758	0.998643	-1.00825	0.648471	0.940848
ILMN_2983093	Prmt5	brown	1.26599		-1.03531	0.327457	0.999829	1.04898	0.0428419	0.48654	1.03605	0.187903	0.880924	1.05026	0.0466114	0.434743	1.00474	0.864645	0.995909	-1.00599	0.810127	0.998643	-1.02325	0.304453	0.856423
ILMN_2947187	Psme4	brown	8.58778		1.06536	0.103143	0.999829	1.15218	0.0105546	0.295825	1.06586	0.182287	0.872365	1.05169	0.0929091	0.548462	1.11896	0.032981	0.520581	1.08945	0.0837377	0.726261	1.03239	0.342925	0.865241
ILMN_3123970	Stag2	brown	1.10176	rs29976016	-1.08765	0.0246615	0.892967	-1.0411	0.318722	0.833209	-1.05689	0.0487924	0.606456	-1.02984	0.287711	0.753556	1.01303	0.686069	0.984304	-1.01371	0.688368	0.998643	-1.01959	0.551126	0.914976
ILMN_2750428	Timm44	brown	2.93466		1.01058	0.714818	0.999829	1.05296	0.0703851	0.577765	1.01448	0.349037	0.973627	1.02341	0.250779	0.726452	1.05062	0.0483261	0.591808	1.04033	0.0470148	0.618432	1.00212	0.948553	0.993778
ILMN_1233522	Tnpo2	brown	7.232		1.02532	0.582792	0.999829	1.0478	0.0389351	0.468625	-1.00773	0.857814	0.998685	-1.00061	0.984457	0.997452	1.09069	0.00639024	0.25484	1.02967	0.404385	0.990464	-1.0237	0.462808	0.897844
ILMN_1255530	Ttc8	brown	0.783061	rs32868714	-1.05428	0.0401251	0.977894	-1.05695	0.045063	0.498665	-1.02257	0.44776	0.997492	-1.0158	0.512434	0.870321	-1.03172	0.134419	0.786645	-1.06331	0.067	0.687672	1.01139	0.563556	0.916482
ILMN_2741006	1700021K19Rik	brown	3.29398	rs32564301	1.01733	0.71277	0.999829	-1.08661	0.00830474	0.28359	-1.00416	0.843248	0.998685	1.02184	0.362691	0.799995	-1.04096	0.218522	0.881398	-1.01718	0.544536	0.998643	-1.03462	0.244459	0.829772
ILMN_2986059	1700049G17Rik	brown	0.614488		1.00881	0.628844	0.999829	-1.00933	0.521323	0.918425	-1.00528	0.68593	0.998685	1.03351	0.0110811	0.247777	-1.00795	0.585162	0.970116	1.00439	0.746856	0.998643	1.01146	0.360952	0.867828
ILMN_2864834	Abcb8	brown	3.71506		1.02103	0.465278	0.999829	1.02614	0.354334	0.857908	-1.03259	0.255338	0.934446	-1.04339	0.0722435	0.505046	1.00445	0.863926	0.995909	-1.00337	0.892619	0.998643	-1.04419	0.0468851	0.586086
ILMN_1213123	Adam23	brown	1.93962		1.01109	0.640256	0.999829	-1.03463	0.362479	0.858425	-1.03626	0.149097	0.832335	-1.00722	0.628142	0.912589	1.01226	0.688818	0.984763	-1.03249	0.187647	0.882514	-1.0548	0.0306251	0.508358
ILMN_3154640	Aff1	brown	1.4542		1.03353	0.131942	0.999829	1.00137	0.937901	0.994422	-1.01458	0.383392	0.983721	-1.03507	0.0349503	0.395536	-1.00254	0.872856	0.996052	-1.01261	0.42326	0.993351	-1.00945	0.497271	0.905185
ILMN_2458765	Ahnak	brown	4.70433	rs37207681	-1.05717	0.241262	0.999829	-1.05347	0.141327	0.704765	-1.04315	0.10762	0.76637	-1.02772	0.105519	0.567354	-1.04408	0.0479477	0.590439	1.01389	0.491039	0.998643	1.00262	0.935807	0.992158
ILMN_2748777	Ap1s1	brown	1.50277		1.02943	0.518939	0.999829	-1.04747	0.443994	0.888523	1.02116	0.598094	0.998685	1.0691	0.0453307	0.430562	-1.00812	0.892272	0.997758	1.0526	0.333252	0.982484	1.01246	0.669791	0.946302
ILMN_2610861	Ap3b1	brown	0.771011		1.05417	0.0330988	0.940159	-1.01649	0.277383	0.809813	-1.02326	0.201788	0.895293	-1.00043	0.977776	0.996288	-1.01415	0.466332	0.950538	1.02077	0.156926	0.847606	1.00448	0.771681	0.967399
ILMN_2667889	Atf6b	brown	1.35678		-1.01392	0.750577	0.999829	1.0132	0.620374	0.944747	1.01577	0.446289	0.997492	1.04807	0.0164088	0.290019	-1.00482	0.841023	0.993423	-1.01043	0.704514	0.998643	-1.05092	0.090407	0.696088
ILMN_3002875	Atp9b	brown	6.41553		1.04604	0.150412	0.999829	1.01631	0.429234	0.88456	1.01898	0.364882	0.979144	1.01994	0.448541	0.839609	1.05041	0.00847505	0.292272	1.01681	0.335778	0.982887	-1.01882	0.391874	0.877728
ILMN_2813284	Atxn3	brown	3.53505		-1.01237	0.562477	0.999829	-1.04381	0.00845244	0.28359	-1.00135	0.905554	0.998685	1.01338	0.392226	0.815636	1.02641	0.166491	0.833102	-1.0316	0.144563	0.834227	1.0277	0.0646688	0.647987
ILMN_2853122	B3gat1	brown	9.95757		1.09114	0.0165536	0.827617	1.02089	0.561817	0.92978	-1.01441	0.666743	0.998685	1.0527	0.0886078	0.542176	1.02421	0.47664	0.952658	-1.02681	0.488995	0.998643	1.00507	0.893248	0.984006
ILMN_2689056	Cd2bp2	brown	1.4458		1.01561	0.646334	0.999829	-1.00135	0.969043	0.996112	-1.04335	0.0668781	0.662594	1.02356	0.450404	0.839692	1.00107	0.976899	0.997758	-1.02361	0.454919	0.99678	1.06431	0.00728867	0.275184
ILMN_1254548	Cdk12	brown	4.80886		-1.00594	0.813741	0.999829	1.02735	0.0380478	0.465925	1.00915	0.442306	0.996957	1.00474	0.73746	0.945511	-1.01427	0.322195	0.930768	1.00627	0.554351	0.998643	-1.00384	0.693516	0.951768
ILMN_2602821	Cdk5rap1	brown	0.736125		1.01698	0.450523	0.999829	-1.00111	0.960117	0.995743	1.04489	0.00453534	0.234855	-1.01749	0.490536	0.857027	-1.05197	0.120009	0.766977	-1.06162	0.084418	0.72636	-1.02279	0.356368	0.867413
ILMN_2468405	Chd2	brown	2.93866		-1.00865	0.749722	0.999829	1.01478	0.457424	0.89518	-1.01905	0.399566	0.98823	-1.00328	0.871913	0.978937	-1.0906	0.00200138	0.151797	1.01855	0.330544	0.981911	-1.00781	0.637077	0.938633
ILMN_2524861	Chd3	brown	3.27461		1.02912	0.603925	0.999829	1.04912	0.19541	0.759591	1.02054	0.653212	0.998685	1.10308	0.017673	0.299985	1.04899	0.178579	0.848305	-1.00836	0.827794	0.998643	1.00912	0.765649	0.965669
ILMN_1235114	Chd9	brown	7.894		-1.06354	0.0428454	0.999829	1.00044	0.983982	0.997487	-1.0032	0.886472	0.998685	-1.01626	0.443663	0.838062	-1.02101	0.360763	0.934756	-1.00071	0.974349	0.998643	-1.02822	0.186608	0.800568
ILMN_2686087	Cutc	brown	1.29078		-1.00975	0.756483	0.999829	1.04673	0.0475471	0.504549	1.00638	0.693652	0.998685	-1.00621	0.64007	0.915924	1.01254	0.585534	0.970204	-1.00773	0.677408	0.998643	1.00118	0.937509	0.992158
ILMN_2783429	Dcp1a	brown	1.21973		1.017	0.516174	0.999829	-1.00539	0.733037	0.968654	-1.01078	0.457455	0.998685	-1.00173	0.906311	0.986175	-1.01219	0.513626	0.95917	-1.03512	0.042744	0.599804	1.01307	0.378566	0.873063
ILMN_1241225	Dctd	brown	1.86428		-1.00647	0.76004	0.999829	1.0341	0.0194898	0.370279	1.01382	0.417556	0.992369	1.02989	0.159092	0.643296	1.01938	0.382871	0.941735	1.01689	0.500857	0.998643	-1.01517	0.427893	0.890429
ILMN_2601823	Dhx8	brown	0.591946		1.0092	0.651139	0.999829	-1.01106	0.409734	0.876054	-1.02742	0.0158875	0.412634	1.01364	0.321472	0.777756	-1.00362	0.807299	0.990769	1.01314	0.435506	0.994652	-1.00246	0.861173	0.979722
ILMN_1255897	Dip2c	brown	1.08879		-1.00008	0.997116	0.999829	-1.056	0.0112345	0.301785	-1.01318	0.271421	0.942801	-1.01881	0.23111	0.710905	-1.01612	0.291399	0.925496	1.00676	0.666719	0.998643	1.02353	0.0989925	0.709123
ILMN_2613492	Fra10ac1	brown	4.09031	rs49023936	1.01488	0.591004	0.999829	1.03526	0.303429	0.82302	-1.00735	0.690539	0.998685	-1.06193	0.0367601	0.404688	-1.00646	0.807005	0.990769	-1.04632	0.193334	0.889007	-1.00227	0.925845	0.991344
ILMN_2939666	Fzd2	brown	1.60358		-1.00844	0.742206	0.999829	1.03489	0.0425836	0.486218	1.03224	0.0841526	0.713227	1.01283	0.596957	0.900641	-1.0012	0.95642	0.997758	1.03551	0.0678129	0.690023	1.02047	0.310012	0.858504
ILMN_2807665	Gatc	brown	5.96112		-1.00529	0.933619	0.999829	-1.03909	0.401971	0.874281	-1.03553	0.249983	0.933927	-1.0368	0.136805	0.616486	1.01869	0.448078	0.948414	-1.08358	0.0105118	0.330752	1.00267	0.908816	0.987188
ILMN_2846317	Gmpr2	brown	0.795609		-1.02414	0.38347	0.999829	1.00206	0.926924	0.994251	-1.05002	0.0483274	0.604501	-1.02033	0.310942	0.773057	1.00362	0.882224	0.997175	-1.00387	0.826917	0.998643	-1.01892	0.390488	0.877728
ILMN_1227221	Gpr158	brown	5.43181		-1.0463	0.29058	0.999829	-1.08205	0.109324	0.665365	-1.09057	0.0163036	0.415811	1.02064	0.394722	0.816278	1.02037	0.606606	0.9752	-1.00876	0.684278	0.998643	1.08647	0.199617	0.80462
ILMN_2742840	Gpr34	brown	0.466264	rs33682225	-1.04011	0.184922	0.999829	-1.02263	0.257526	0.797032	-1.01733	0.351644	0.974386	-1.02191	0.175079	0.657076	-1.04021	0.0451016	0.573828	-1.00747	0.541499	0.998643	-1.01994	0.146739	0.767509
ILMN_1253164	Grin1	brown	6.22676		-1.00642	0.839517	0.999829	1.0087	0.702893	0.959748	1.01332	0.509597	0.998685	1.01503	0.538769	0.881191	-1.01643	0.358413	0.933504	1.02112	0.303686	0.971635	-1.06354	0.0325246	0.518038
ILMN_2687169	Id3	brown	1.5628		1.01071	0.711706	0.999829	-1.03435	0.0544613	0.528921	-1.02496	0.112226	0.772045	-1.04123	0.00684246	0.199666	-1.01528	0.204462	0.867044	-1.00935	0.530544	0.998643	-1.01294	0.546668	0.914689
ILMN_1258376	Kcnk6	brown	3.45949		-1.00216	0.93677	0.999829	1.00023	0.990243	0.998763	-1.00137	0.910201	0.998685	-1.02076	0.274241	0.74523	-1.02659	0.0717892	0.671308	1.00832	0.482567	0.998643	-1.02988	0.0283564	0.497762
ILMN_2978838	Mat2a	brown	5.5196		-1.09715	0.0101685	0.708194	-1.03151	0.32264	0.83587	1.01996	0.582214	0.998685	-1.02757	0.252407	0.726452	-1.03339	0.321887	0.930768	-1.02038	0.494091	0.998643	-1.0177	0.535861	0.91214
ILMN_2674712	Mcph1	brown	0.584693		-1.0001	0.996095	0.999829	-1.00538	0.758983	0.969532	-1.03332	0.0134046	0.383248	-1.00879	0.581394	0.893785	1.01015	0.403212	0.943855	-1.00669	0.620907	0.998643	-1.00406	0.800651	0.971616
ILMN_1243558	Mettl3	brown	1.41634	rs31231687	-1.00542	0.821519	0.999829	-1.0412	0.0116723	0.305649	-1.00024	0.98804	0.998685	-1.01364	0.503401	0.864982	1.0166	0.36995	0.938182	-1.01196	0.469746	0.998643	-1.01534	0.464463	0.89914
ILMN_2686513	Micu1	brown	1.28173		1.01637	0.462822	0.999829	-1.01828	0.328714	0.83998	-1.01726	0.267653	0.940435	1.02861	0.0788287	0.520783	1.01536	0.462313	0.949865	1.0085	0.64125	0.998643	-1.04163	0.0236102	0.471844
ILMN_2756460	Mtor	brown	6.62661		1.04965	0.418832	0.999829	-1.01233	0.713668	0.963746	-1.03327	0.354885	0.974696	1.06256	0.100555	0.559168	1.09565	0.0346009	0.529609	-1.0218	0.44287	0.99579	-1.05703	0.16954	0.789403
ILMN_3119954	Mysm1	brown	12.2326		1.04117	0.428052	0.999829	1.0261	0.599435	0.939638	-1.02137	0.67228	0.998685	1.04868	0.212722	0.696989	1.07326	0.0296886	0.504425	-1.00533	0.910864	0.998643	-1.00497	0.884246	0.982277
ILMN_1215416	NA	brown	0.514412		1.02818	0.243207	0.999829	1.03369	0.019365	0.36907	1.02111	0.136383	0.81305	1.0138	0.351049	0.793526	-1.0118	0.520098	0.959995	1.01735	0.368644	0.989763	1.00419	0.777601	0.968321
ILMN_1217418	NA	brown	6.99906		-1.01448	0.654498	0.999829	1.05543	0.0157278	0.342714	1.01656	0.428115	0.995015	1.02621	0.172723	0.656294	1.00921	0.758868	0.989024	1.00738	0.697084	0.998643	1.00892	0.729231	0.961071
ILMN_1220553	NA	brown	1.18001		1.04057	0.0207149	0.877471	1.00687	0.599884	0.939638	-1.02035	0.0768896	0.696048	1.00357	0.795977	0.962363	1.0015	0.905209	0.997758	1.00172	0.881697	0.998643	1.01019	0.409635	0.885391
ILMN_1224945	NA	brown	7.72483		-1.04098	0.290739	0.999829	1.0394	0.243914	0.788273	1.00117	0.967478	0.998685	1.05653	0.0150411	0.276689	-1.02053	0.483264	0.952658	-1.00607	0.850163	0.998643	-1.03347	0.191644	0.801936
ILMN_1235385	NA	brown	1.88955		1.01933	0.34849	0.999829	1.00729	0.562088	0.92978	1.02032	0.0462385	0.598595	-1.00088	0.93021	0.990211	1.02629	0.0770037	0.682955	-1.00332	0.807164	0.998643	-1.00452	0.748011	0.963212
ILMN_1236168	NA	brown	1.60537	rs36420663	-1.02397	0.373215	0.999829	1.01067	0.609816	0.942944	-1.00062	0.980967	0.998685	1.05933	0.0487395	0.441743	1.03024	0.106186	0.744281	1.00116	0.969601	0.998643	-1.03462	0.251976	0.8343
ILMN_1236649	NA	brown	5.72262	rs46640374 rs46222818	1.03725	0.303748	0.999829	1.03026	0.29385	0.817971	-1.00422	0.889907	0.998685	1.07256	0.0127197	0.259653	1.07085	0.149285	0.812513	1.01356	0.64971	0.998643	1.00488	0.873822	0.981584
ILMN_1242271	NA	brown	11.8395		-1.03135	0.664012	0.999829	1.11295	0.0392614	0.468625	-1.01398	0.733583	0.998685	1.03485	0.414796	0.828144	1.06184	0.244503	0.897682	1.01211	0.740253	0.998643	-1.00096	0.985708	0.99814
ILMN_1244531	NA	brown	6.19051	rs50172631	-1.06265	0.0237379	0.887268	-1.0056	0.843626	0.981208	1.01416	0.469383	0.998685	1.00408	0.884971	0.982258	1.00533	0.869255	0.995909	-1.0423	0.233108	0.92515	-1.01976	0.438235	0.892668
ILMN_1246118	NA	brown	7.03317		1.01639	0.857246	0.999829	1.14774	0.038533	0.467732	1.05095	0.449033	0.997492	1.03303	0.42009	0.830408	1.03087	0.632327	0.978649	1.03034	0.622981	0.998643	-1.00167	0.96293	0.996087
ILMN_1246543	NA	brown	8.33746		-1.01701	0.677938	0.999829	1.05675	0.0480964	0.507339	-1.02085	0.300353	0.955693	1.01019	0.470354	0.849579	1.04543	0.176299	0.843854	-1.00824	0.715278	0.998643	-1.04204	0.216152	0.814606
ILMN_1253453	NA	brown	3.64905		1.00462	0.818353	0.999829	1.01087	0.623369	0.945826	1.02391	0.216555	0.915314	1.0363	0.0102297	0.23937	-1.01075	0.65307	0.980404	1.01289	0.433594	0.994579	1.02684	0.118267	0.742336
ILMN_1255621	NA	brown	4.31346		-1.00979	0.852932	0.999829	1.04988	0.246639	0.789871	1.0075	0.827076	0.998685	1.09384	0.0257881	0.351613	1.01665	0.658956	0.981416	1.0135	0.783996	0.998643	-1.0199	0.679535	0.947713
ILMN_1259917	NA	brown	2.94478		-1.01267	0.662926	0.999829	-1.01458	0.493816	0.907919	-1.03016	0.0294656	0.522714	1.02567	0.140569	0.619952	-1.01898	0.254389	0.902625	-1.01289	0.423114	0.993351	-1.00912	0.621887	0.935563
ILMN_2548974	NA	brown	1.79596		-1.00482	0.826891	0.999829	-1.0231	0.120299	0.680253	-1.00167	0.847654	0.998685	-1.02239	0.0383237	0.410528	-1.02102	0.0591257	0.627696	-1.00291	0.748533	0.998643	1.01575	0.11575	0.739396
ILMN_2554456	NA	brown	5.5776		1.00013	0.995071	0.999829	1.0427	0.0101654	0.293926	1.01781	0.0635866	0.653344	1.00222	0.831654	0.970187	-1.00509	0.677294	0.983492	-1.00055	0.963183	0.998643	1.00539	0.718354	0.959782
ILMN_2580585	NA	brown	6.63435		-1.02928	0.190476	0.999829	-1.0052	0.760548	0.969532	-1.01084	0.582268	0.998685	1.0353	0.0358625	0.400816	1.01186	0.443144	0.948414	-1.00589	0.772019	0.998643	-1.02333	0.207754	0.811305
ILMN_2586777	NA	brown	2.14151		1.01661	0.495807	0.999829	1.0175	0.236876	0.7845	1.00401	0.778761	0.998685	1.03884	0.0551052	0.463389	1.03412	0.0386152	0.549632	1.03492	0.11522	0.791352	-1.00559	0.743294	0.962919
ILMN_2658610	NA	brown	3.21609	rs31843585	1.01219	0.663565	0.999829	1.03731	0.0934775	0.63229	-1.03375	0.0119931	0.361012	1.00455	0.785052	0.958527	1.00838	0.726238	0.985796	-1.02174	0.269643	0.951093	1.02892	0.184673	0.800293
ILMN_2674234	NA	brown	1.35232		-1.01829	0.382776	0.999829	-1.01236	0.517291	0.918288	1.00485	0.681263	0.998685	1.00148	0.897897	0.984251	-1.02494	0.0416857	0.562168	-1.00692	0.520535	0.998643	1.02384	0.0880001	0.69398
ILMN_2883164	NA	brown	6.66667	rs45960030	-1.04953	0.258929	0.999829	-1.06885	0.149156	0.71657	-1.08925	0.0274837	0.510068	-1.04309	0.102337	0.561985	-1.00562	0.81374	0.990962	-1.06228	0.115517	0.791913	-1.03049	0.479627	0.902429
ILMN_2963223	NA	brown	6.43602	rs27628504	-1.00777	0.815182	0.999829	1.01445	0.561581	0.92978	-1.03465	0.120131	0.786137	-1.07821	0.00856764	0.222132	1.01776	0.582697	0.969632	-1.02211	0.362051	0.989763	-1.01509	0.372308	0.872391
ILMN_2918944	Nol4	brown	2.31606		-1.01125	0.857504	0.999829	1.00371	0.932971	0.994383	1.10209	0.021775	0.467843	1.06839	0.0698867	0.498315	-1.02766	0.50061	0.956034	1.04746	0.291358	0.959275	1.03192	0.111251	0.73168
ILMN_2626389	Nomo1	brown	3.76211		1.07846	0.103304	0.999829	-1.02104	0.695793	0.958668	-1.07215	0.0146297	0.401988	1.02848	0.503252	0.864826	1.08318	0.142882	0.803775	-1.02168	0.414133	0.993272	-1.02032	0.670258	0.946302
ILMN_2693535	Nup107	brown	0.442615		1.00538	0.759811	0.999829	-1.01129	0.465369	0.89685	-1.00507	0.722136	0.998685	-1.00424	0.733385	0.945334	-1.01357	0.282147	0.920375	1.02624	0.0496233	0.625744	-1.01761	0.171535	0.790384
ILMN_2750314	Opa3	brown	4.87827	rs51161378	1.07324	0.070753	0.999829	1.06327	0.0116506	0.305649	1.02253	0.314268	0.962881	-1.01942	0.523138	0.873874	1.03341	0.252962	0.902625	-1.00423	0.768753	0.998643	-1.02405	0.543816	0.913708
ILMN_2672528	Pabpn1	brown	2.91124		1.0519	0.522124	0.999829	1.0405	0.478181	0.901859	1.06858	0.0544192	0.623419	1.12656	0.00196051	0.113443	1.02885	0.41535	0.945564	1.02384	0.523729	0.998643	-1.00191	0.964589	0.996196
ILMN_2827036	Pkd1	brown	3.2358		-1.01889	0.577898	0.999829	1.0076	0.700547	0.959128	-1.00673	0.70649	0.998685	1.00688	0.667524	0.923242	1.02935	0.144731	0.807068	1.0162	0.484847	0.998643	-1.06127	0.00339106	0.188746
ILMN_2655577	Pold1	brown	2.01522		1.00977	0.619972	0.999829	-1.00791	0.586905	0.936911	-1.01807	0.255779	0.934446	-1.03088	0.0700266	0.498868	1.01007	0.457581	0.94933	-1.01586	0.317199	0.976404	-1.04594	9.44348e-05	0.024062
ILMN_2653081	Prkab1	brown	1.64874		-1.04918	0.0859538	0.999829	1.02753	0.039229	0.468625	-1.00106	0.938653	0.998685	1.00992	0.501585	0.862858	1.01175	0.521767	0.959995	1.0107	0.578808	0.998643	1.00975	0.595823	0.927366
ILMN_1221048	Psat1	brown	3.30333	rs38255868 rs36351812	-1.07325	0.193209	0.999829	-1.1174	0.168244	0.733085	-1.1251	0.00486733	0.241607	1.02852	0.392291	0.815636	1.02138	0.571913	0.968151	-1.01494	0.719203	0.998643	1.05739	0.169063	0.789115
ILMN_1222917	Ptpn1	brown	1.77909		-1.02779	0.363549	0.999829	1.00588	0.794935	0.973983	1.00082	0.966821	0.998685	-1.00289	0.849801	0.97481	-1.00168	0.918423	0.997758	1.01175	0.459788	0.99678	-1.03088	0.0316408	0.511597
ILMN_2588995	Rab8b	brown	1.90894		1.02154	0.527267	0.999829	1.05628	0.0216947	0.386807	-1.00503	0.884995	0.998685	-1.03582	0.197298	0.681981	-1.04813	0.115506	0.764693	1.00535	0.79646	0.998643	1.01989	0.445062	0.893129
ILMN_1254088	Rapgef6	brown	1.06187		1.02557	0.262501	0.999829	-1.03118	0.116076	0.675598	1.00699	0.638758	0.998685	1.0068	0.634662	0.914773	-1.01393	0.315248	0.930768	-1.01025	0.422739	0.993351	-1.03701	0.00290808	0.174397
ILMN_2650392	Rbm28	brown	7.96386	rs29604900	-1.00534	0.916729	0.999829	1.00499	0.886277	0.989771	-1.06089	0.0218432	0.468158	1.02834	0.20218	0.68669	-1.00493	0.899457	0.997758	1.00046	0.983557	0.99971	-1.04654	0.125327	0.750695
ILMN_2704257	Reln	brown	5.00646	rs16809676 rs16809677	1.01994	0.780295	0.999829	1.00497	0.926628	0.994251	-1.10265	0.0925823	0.739041	-1.00975	0.830881	0.970187	1.24259	0.000795328	0.0898131	1.03214	0.564045	0.998643	-1.06259	0.382888	0.874216
ILMN_2942011	Robo4	brown	5.21288		-1.01792	0.522102	0.999829	-1.00167	0.926427	0.994251	-1.03502	0.0679431	0.667016	-1.03532	0.0218056	0.324835	1.00866	0.710447	0.985687	-1.02348	0.119302	0.802991	-1.0268	0.355955	0.867165
ILMN_1245253	Sbf2	brown	1.58991		1.00279	0.889523	0.999829	1.00561	0.715238	0.964117	1.00553	0.622345	0.998685	1.00502	0.755456	0.950186	-1.0351	0.00273368	0.173512	1.00075	0.96512	0.998643	-1.00323	0.843695	0.976378
ILMN_2525829	Sde2	brown	2.83026		-1.00279	0.879579	0.999829	1.05458	0.0112245	0.301785	-1.00947	0.530364	0.998685	1.00377	0.813705	0.967063	1.00375	0.850608	0.994469	-1.00614	0.741545	0.998643	1.02052	0.239755	0.826618
ILMN_1254100	Senp6	brown	0.5312	rs47549497	-1.01359	0.503541	0.999829	-1.01635	0.297557	0.819988	1.00389	0.73469	0.998685	1.0083	0.542465	0.881906	1.00151	0.916037	0.997758	1.03246	0.0129769	0.367512	1.0019	0.891381	0.983649
ILMN_1247099	Setd1a	brown	7.23534		1.00926	0.763877	0.999829	1.02249	0.383084	0.865252	-1.0138	0.577156	0.998685	1.06302	0.0318637	0.383825	1.01956	0.389693	0.942753	1.04164	0.185784	0.88116	-1.02695	0.339115	0.865241
ILMN_2635240	Sh3glb2	brown	4.53679		1.10027	0.0114656	0.732766	1.02884	0.462298	0.896158	-1.02004	0.516074	0.998685	1.04606	0.0612732	0.478597	-1.0037	0.924165	0.997758	1.02614	0.544517	0.998643	-1.03072	0.440167	0.892668
ILMN_2722623	Slc25a28	brown	4.21481		1.07925	0.120098	0.999829	1.0683	0.0676727	0.570633	1.00533	0.894888	0.998685	1.06303	0.0195336	0.311928	1.04403	0.166845	0.833102	1.04735	0.243229	0.936272	-1.01316	0.755443	0.964567
ILMN_1257486	Slc25a53	brown	1.41102	rs29261703 rs29261702	-1.00318	0.856017	0.999829	1.00308	0.831888	0.980586	1.00365	0.736799	0.998685	-1.00525	0.61348	0.907322	-1.00903	0.525097	0.959995	1.00683	0.566133	0.998643	1.02329	0.0400425	0.554239
ILMN_2600043	Slc35a5	brown	1.09544		1.00527	0.854214	0.999829	1.01441	0.434174	0.884631	1.01521	0.508674	0.998685	1.00291	0.894057	0.983791	1.03162	0.281014	0.919327	1.03912	0.082221	0.725981	1.03481	0.0498717	0.607292
ILMN_2593621	Slc4a3	brown	5.79165		1.01181	0.669464	0.999829	1.06297	0.0945468	0.634742	-1.02369	0.335833	0.969091	-1.01706	0.311581	0.773598	1.05674	0.0215713	0.44477	1.01629	0.199035	0.892663	-1.04445	0.122032	0.747273
ILMN_3026635	Sox12	brown	1.01123		-1.0086	0.671618	0.999829	1.00635	0.657945	0.951547	-1.00206	0.880253	0.998685	1.00287	0.868001	0.978372	-1.01723	0.294422	0.927369	-1.0064	0.662511	0.998643	-1.02948	0.0364161	0.539879
ILMN_2504268	Spock2	brown	3.59278		1.0112	0.644754	0.999829	-1.00277	0.869396	0.985543	-1.03812	0.0640919	0.653916	-1.03906	0.0208003	0.319158	-1.02345	0.239224	0.896037	1.00148	0.943676	0.998643	-1.00708	0.774744	0.967684
ILMN_2706567	Spop	brown	8.506		1.06181	0.422331	0.999829	1.08567	0.118731	0.679057	1.04182	0.393243	0.986746	1.11796	0.00327379	0.150869	1.06376	0.104955	0.741787	1.04294	0.412652	0.993021	1.04213	0.309498	0.858504
ILMN_2609516	Stt3b	brown	9.35164	rs30030101	-1.11011	0.0455873	0.999829	1.0124	0.721709	0.965584	-1.03237	0.331678	0.969091	-1.04807	0.226097	0.708586	-1.01031	0.775188	0.99002	-1.00824	0.768684	0.998643	-1.07345	0.0521406	0.615271
ILMN_2422982	Synpo	brown	5.70618		1.00763	0.831109	0.999829	-1.01137	0.489009	0.90585	-1.02326	0.207491	0.903081	1.00724	0.663988	0.922671	1.00596	0.826579	0.991761	-1.04354	0.0429184	0.600243	1.01533	0.380817	0.873692
ILMN_2803286	Tex9	brown	1.11891	rs37269586	1.0354	0.315785	0.999829	1.02676	0.239853	0.784918	-1.00954	0.627816	0.998685	1.06955	0.0133951	0.265006	1.03184	0.0687862	0.657301	1.01879	0.395546	0.990464	1.02344	0.380749	0.873692
ILMN_3065373	Them6	brown	5.86353		-1.00472	0.880599	0.999829	-1.04492	0.164188	0.731426	-1.06197	0.161631	0.851974	1.00587	0.765661	0.953209	1.04052	0.0582115	0.624075	-1.09089	0.00446547	0.222309	-1.11245	0.129203	0.754041
ILMN_3143304	Them6	brown	5.34375		1.03397	0.262265	0.999829	1.02177	0.27614	0.808347	-1.01383	0.565635	0.998685	-1.00211	0.910359	0.987316	1.03786	0.0275131	0.48379	-1.00367	0.855042	0.998643	-1.06655	0.0924518	0.699416
ILMN_2850527	Thoc1	brown	1.01671		-1.0539	0.0644948	0.999829	1.00955	0.719075	0.964853	-1.05453	0.0146332	0.401988	-1.01309	0.510023	0.868772	1.01131	0.636962	0.978649	-1.00355	0.864984	0.998643	-1.01561	0.485037	0.903923
ILMN_2577511	Tmem167	brown	1.20296		1.02445	0.276025	0.999829	-1.02199	0.0786603	0.598651	-1.01248	0.20486	0.899796	1.01181	0.314693	0.774685	1.03639	0.00557338	0.239228	1.01665	0.0885635	0.739917	1.00953	0.459542	0.896901
ILMN_2427178	Trim41	brown	7.04052	rs13469878	1.01653	0.729103	0.999829	-1.01398	0.651155	0.951329	-1.00289	0.890274	0.998685	1.03956	0.0954638	0.552135	1.01441	0.630228	0.978295	-1.00534	0.843175	0.998643	-1.07174	0.000581548	0.069286
ILMN_2697918	Trmt1l	brown	5.31949		1.01166	0.836648	0.999829	1.07134	0.0514987	0.519867	1.00368	0.920843	0.998685	1.01453	0.647029	0.919169	1.04523	0.355255	0.932485	1.0587	0.0215567	0.46876	1.00758	0.852708	0.979022
ILMN_2604108	Upf1	brown	5.84083		-1.01166	0.621983	0.999829	-1.00385	0.83856	0.980586	-1.01371	0.329561	0.969091	-1.00027	0.988479	0.997973	-1.00739	0.711929	0.985687	1.02436	0.145822	0.835877	1.04241	0.0108057	0.339984
ILMN_1235652	Usp37	brown	7.27902		1.0357	0.389025	0.999829	1.10628	0.00878274	0.286889	1.00272	0.898642	0.998685	1.02394	0.262535	0.733657	1.05182	0.137589	0.792722	1.02406	0.329143	0.981488	1.05161	0.102084	0.717058
ILMN_2505096	Usp48	brown	21.1169		-1.00907	0.881874	0.999829	1.07709	0.140657	0.704765	-1.02831	0.557886	0.998685	-1.00918	0.734317	0.945334	1.07198	0.195098	0.861243	1.00769	0.850384	0.998643	-1.07679	0.0278278	0.495414
ILMN_1255581	Ybx1	brown	3.02863		-1.0043	0.952204	0.999829	-1.19045	0.0117061	0.305649	1.03544	0.623586	0.998685	1.05271	0.19664	0.681887	-1.06461	0.261448	0.905326	-1.02453	0.719243	0.998643	1.0466	0.394602	0.878564
ILMN_3160234	Zfp551	brown	6.8438		1.06666	0.204287	0.999829	1.05826	0.095504	0.63746	1.03646	0.110587	0.769975	1.02044	0.336208	0.7849	1.05707	0.020477	0.437504	1.02339	0.295326	0.963058	1.03596	0.175201	0.794703
ILMN_2527514	Zfp953	brown	0.569112	rs47786369	1.04358	0.0135592	0.759724	1.00815	0.594669	0.938835	1.01047	0.428775	0.995015	-1.00157	0.915864	0.988609	-1.00031	0.97915	0.997937	1.0074	0.493064	0.998643	-1.00687	0.574735	0.920103
ILMN_1213681	0610009O20Rik	brown	3.12695		1.01437	0.60796	0.999829	-1.02689	0.122215	0.682879	-1.01823	0.323243	0.965753	-1.01507	0.320805	0.777756	1.01296	0.611542	0.97573	1.01655	0.572467	0.998643	-1.00982	0.774621	0.967684
ILMN_1225045	1700109H08Rik	brown	12.3526		-1.01516	0.733446	0.999829	1.03649	0.109549	0.665365	-1.01456	0.511729	0.998685	1.01373	0.556377	0.885079	1.01683	0.44561	0.948414	1.0082	0.701949	0.998643	-1.00566	0.846977	0.976939
ILMN_1235502	2610005L07Rik	brown	3.76513		1.01454	0.67867	0.999829	1.02865	0.309593	0.827902	-1.00114	0.936271	0.998685	1.00552	0.724034	0.941877	-1.01724	0.252392	0.901948	1.00349	0.815246	0.998643	1.02129	0.282564	0.843305
ILMN_1253544	2900060B14Rik	brown	11.2228		-1.02276	0.717872	0.999829	1.01148	0.891642	0.990166	-1.06298	0.211123	0.907219	-1.06727	0.317841	0.776323	-1.00404	0.970893	0.997758	-1.12016	0.219963	0.916886	-1.07042	0.263254	0.835601
ILMN_2789611	4931440F15Rik	brown	3.95642		-1.00388	0.887148	0.999829	-1.00437	0.793947	0.973983	1.00022	0.986565	0.998685	1.00552	0.75434	0.950135	-1.01319	0.298612	0.92928	-1.02135	0.214757	0.907881	-1.01178	0.373291	0.872391
ILMN_1245850	4933427D14Rik	brown	4.95467	rs26889434	-1.03121	0.460211	0.999829	1.00306	0.94633	0.994632	-1.05843	0.0914328	0.7368	1.02289	0.483361	0.85453	1.01568	0.728397	0.985796	1.0272	0.599449	0.998643	-1.05873	0.0643062	0.646061
ILMN_2963754	9430015G10Rik	brown	3.78455		-1.00154	0.962147	0.999829	-1.01964	0.294137	0.817971	-1.01379	0.374189	0.980839	1.01339	0.482768	0.854287	-1.01269	0.59871	0.973791	1.01993	0.385442	0.9899	-1.00535	0.759503	0.964567
ILMN_2962575	A830080D01Rik	brown	0.536014		1.01141	0.693104	0.999829	1.01034	0.527806	0.919584	-1.00576	0.653064	0.998685	1.01021	0.392039	0.815636	1.00825	0.529163	0.9601	-1.01182	0.380673	0.989763	1.02638	0.0621581	0.64166
ILMN_2699477	Abtb1	brown	1.67834		1.02782	0.366923	0.999829	1.00761	0.752111	0.96906	1.01008	0.682472	0.998685	-1.00935	0.638591	0.915737	1.01396	0.405897	0.944456	-1.01466	0.497308	0.998643	-1.03308	0.126065	0.750695
ILMN_2656748	Ackr1	brown	3.59694		1.03039	0.590188	0.999829	1.02764	0.605629	0.942495	-1.01083	0.821106	0.998685	1.01327	0.796545	0.962815	1.00756	0.896498	0.997758	1.01256	0.841915	0.998643	-1.00888	0.862325	0.979854
ILMN_2696182	Actl6b	brown	1.03127	rs3150207 rs3150208	-1.23727	0.114582	0.999829	-1.27779	0.115741	0.675598	-1.2849	0.0808607	0.709447	-1.1841	0.185683	0.668765	-1.26606	0.158023	0.824697	-1.32292	0.0935098	0.755512	-1.23084	0.0811953	0.683581
ILMN_1247625	Actr3b	brown	1.55661		1.0052	0.863594	0.999829	-1.04135	0.117302	0.677202	-1.02022	0.322122	0.964401	1.00823	0.646476	0.918809	-1.01342	0.474769	0.952658	-1.0141	0.591516	0.998643	1.00855	0.621168	0.935563
ILMN_2594718	Adam17	brown	1.82542		1.00493	0.838988	0.999829	-1.01596	0.45542	0.894056	-1.00255	0.857556	0.998685	-1.02182	0.214206	0.698411	-1.01579	0.327051	0.930768	-1.00583	0.742024	0.998643	-1.04428	0.0652752	0.6512
ILMN_3057562	Adam22	brown	8.09296	rs31252753	-1.01959	0.609123	0.999829	1.00706	0.826526	0.980169	-1.00954	0.597482	0.998685	1.00344	0.778199	0.956585	-1.01082	0.585761	0.970298	1.00479	0.838362	0.998643	1.00924	0.596074	0.927485
ILMN_2589256	Adap2	brown	2.33175	rs28227549	1.03038	0.237447	0.999829	1.0228	0.196116	0.759992	1.01657	0.226963	0.922127	-1.01545	0.273894	0.74523	-1.00884	0.523713	0.959995	1.01682	0.188945	0.883786	-1.00093	0.956477	0.994571
ILMN_1214944	Aim1l	brown	4.96137		1.04837	0.126908	0.999829	1.03143	0.0529067	0.526113	-1.00622	0.530504	0.998685	1.013	0.353429	0.795658	1.01365	0.366068	0.936096	-1.01521	0.2877	0.956966	1.02595	0.176687	0.796557
ILMN_1242769	Akap8l	brown	12.0785		-1.08761	0.212638	0.999829	1.08943	0.0862789	0.616596	-1.01482	0.809337	0.998685	1.04084	0.316762	0.775929	1.0421	0.407846	0.944456	-1.01545	0.743094	0.998643	-1.01957	0.725169	0.96094
ILMN_1237963	Alg8	brown	1.43734		-1.01011	0.730724	0.999829	1.01719	0.534112	0.921465	-1.01492	0.59492	0.998685	-1.02508	0.328059	0.781886	-1.03963	0.218088	0.88073	-1.04638	0.150726	0.840724	-1.0105	0.727239	0.96094
ILMN_3124160	Ambra1	brown	1.58291		-1.02753	0.43781	0.999829	-1.00711	0.752684	0.96906	1.04706	0.100379	0.753098	-1.02334	0.306633	0.769882	1.01305	0.611629	0.97573	-1.03366	0.288532	0.957468	-1.0285	0.192749	0.801936
ILMN_2722902	Amfr	brown	4.89585		-1.0142	0.689045	0.999829	1.01272	0.62872	0.946792	1.00533	0.84533	0.998685	1.02726	0.293174	0.758778	-1.02504	0.337642	0.932485	1.00923	0.668289	0.998643	-1.00761	0.713623	0.958766
ILMN_2548550	Ankhd1	brown	7.32229		1.00634	0.785414	0.999829	-1.00529	0.803843	0.975193	-1.01918	0.162655	0.852996	-1.01951	0.273615	0.74523	-1.00554	0.728554	0.985796	-1.00654	0.659527	0.998643	1.00516	0.750466	0.963833
ILMN_3151492	Ankrd12	brown	3.91353		1.0228	0.501695	0.999829	-1.06178	0.125079	0.683673	1.00467	0.856895	0.998685	-1.02366	0.640478	0.915997	-1.02687	0.460502	0.949865	1.03993	0.396019	0.990464	1.02639	0.564502	0.916754
ILMN_2613696	Ankrd13a	brown	4.41343		-1.01302	0.551262	0.999829	1.04319	0.0892857	0.622799	-1.01551	0.383215	0.983721	1.02477	0.274117	0.74523	1.01968	0.250692	0.899881	1.02155	0.473796	0.998643	-1.01636	0.466893	0.899968
ILMN_2953301	Ap3d1	brown	1.75874		1.01236	0.831169	0.999829	-1.02954	0.210394	0.771295	-1.02975	0.515069	0.998685	1.05214	0.118395	0.585223	-1.00942	0.777522	0.990289	-1.03882	0.233954	0.926061	-1.00883	0.670673	0.946302
ILMN_1236387	Aplf	brown	15.2349		-1.04188	0.540144	0.999829	1.0849	0.234446	0.783665	1.02007	0.775845	0.998685	1.00993	0.820533	0.967292	1.03611	0.607877	0.975519	1.02786	0.611893	0.998643	-1.08116	0.210418	0.811305
ILMN_2914271	Araf	brown	5.38367		-1.00395	0.899805	0.999829	-1.00093	0.97673	0.996641	1.00637	0.797196	0.998685	-1.00216	0.904823	0.985589	-1.01313	0.317019	0.930768	-1.00875	0.700568	0.998643	-1.0447	0.122654	0.748496
ILMN_2786164	Arhgap1	brown	2.21794		-1.02442	0.628571	0.999829	-1.02764	0.352583	0.857018	-1.02555	0.406818	0.99183	1.001	0.97371	0.995598	-1.00294	0.935976	0.997758	1.00683	0.78917	0.998643	1.02771	0.380776	0.873692
ILMN_2712427	Arih1	brown	8.82598		-1.04943	0.092886	0.999829	1.01982	0.386619	0.867666	-1.00809	0.656378	0.998685	-1.00012	0.99467	0.999632	-1.00002	0.99898	0.999822	1.00159	0.935074	0.998643	-1.01577	0.446011	0.893252
ILMN_2845917	Arl8b	brown	6.21748		-1.04504	0.352989	0.999829	1.01515	0.654626	0.951363	-1.03333	0.404784	0.991514	-1.05555	0.0984255	0.555257	-1.00368	0.91897	0.997758	-1.02626	0.510771	0.998643	-1.05689	0.234134	0.823791
ILMN_1239345	Asf1a	brown	5.91318	rs51218373	-1.01262	0.63058	0.999829	-1.0097	0.621456	0.945159	1.0035	0.849263	0.998685	1.02038	0.169582	0.653645	-1.02416	0.248322	0.89978	-1.01037	0.563358	0.998643	1.01417	0.515138	0.910338
ILMN_1216913	Atr	brown	0.785247		-1.00126	0.957022	0.999829	1.01695	0.195503	0.759697	-1.0051	0.672982	0.998685	1.00716	0.533114	0.878852	-1.01154	0.444972	0.948414	1.00364	0.793919	0.998643	1.00007	0.996092	0.999441
ILMN_1259792	Atxn1l	brown	1.99071		1.00377	0.861398	0.999829	-1.00673	0.833799	0.980586	1.00578	0.773764	0.998685	1.01804	0.131418	0.608738	-1.02269	0.253645	0.902625	1.00975	0.534809	0.998643	1.00661	0.700025	0.954176
ILMN_1250157	Auts2	brown	10.2383		-1.02248	0.393996	0.999829	1.01525	0.721196	0.965584	1.00035	0.989513	0.998685	-1.00573	0.760005	0.952214	1.01201	0.790277	0.990289	-1.00587	0.828584	0.998643	-1.0166	0.389438	0.877694
ILMN_2813186	Avpi1	brown	0.884285		-1.01153	0.615699	0.999829	-1.00054	0.974371	0.996239	-1.02308	0.0986783	0.749168	-1.01831	0.146204	0.625747	-1.00268	0.874698	0.996052	-1.001	0.938893	0.998643	-1.01772	0.184242	0.800293
ILMN_1242047	B020004J07Rik	brown	12.8246		-1.02319	0.81325	0.999829	1.1237	0.0640232	0.557686	1.09253	0.0909419	0.735268	1.06494	0.233349	0.710905	1.03765	0.585069	0.970116	1.07923	0.0650329	0.677483	1.01345	0.802817	0.971616
ILMN_2708717	B3gat1	brown	13.1633		1.01253	0.888105	0.999829	1.09226	0.0789088	0.598651	-1.00302	0.954008	0.998685	1.06385	0.109954	0.571838	1.03721	0.428436	0.946206	1.00574	0.89901	0.998643	-1.01426	0.78371	0.970029
ILMN_2652385	Baz2a	brown	5.60703		1.01427	0.670371	0.999829	-1.00126	0.94133	0.994506	1.00974	0.570622	0.998685	-1.00369	0.810344	0.966283	1.00905	0.567542	0.967822	1.01179	0.489223	0.998643	-1.0055	0.782434	0.969676
ILMN_1230353	Bcl6	brown	5.27155		1.02561	0.657819	0.999829	1.0399	0.548815	0.925381	-1.03529	0.10553	0.76334	-1.02782	0.584519	0.894572	1.02552	0.500817	0.956162	1.02415	0.579102	0.998643	-1.0465	0.298823	0.853964
ILMN_2987995	Bfar	brown	1.63412		1.01777	0.584456	0.999829	-1.00842	0.817204	0.978244	1.00278	0.895702	0.998685	1.01774	0.626046	0.912071	1.01591	0.468744	0.951958	1.01249	0.533228	0.998643	1.01294	0.633249	0.937937
ILMN_1220096	Brf1	brown	0.587715	rs48410598	1.01335	0.599321	0.999829	-1.00205	0.921834	0.99363	-1.007	0.660198	0.998685	1.00622	0.761886	0.952804	-1.01233	0.514772	0.95917	1.00648	0.721928	0.998643	-1.01368	0.475745	0.902429
ILMN_1252496	Brwd1	brown	5.41281		-1.02758	0.477347	0.999829	1.03019	0.354886	0.857908	1.01069	0.703405	0.998685	1.04266	0.0507073	0.448171	-1.00238	0.927469	0.997758	-1.00523	0.873557	0.998643	-1.00805	0.793139	0.971196
ILMN_2761247	Cad	brown	2.61229		-1.0039	0.873079	0.999829	-1.01706	0.274769	0.807702	1.01283	0.22851	0.922127	-1.01484	0.254955	0.726452	-1.00481	0.70695	0.985687	-1.00321	0.772968	0.998643	-1.01197	0.392289	0.877772
ILMN_2478202	Camta1	brown	1.68012		-1.01032	0.8041	0.999829	-1.02653	0.386475	0.867666	1.00639	0.88211	0.998685	-1.0264	0.368842	0.803206	-1.03176	0.257236	0.902625	-1.01051	0.770948	0.998643	-1.00007	0.997947	0.999658
ILMN_2758502	Capn10	brown	1.54546	rs4222536 rs4222535	1.01187	0.628246	0.999829	1.00818	0.638693	0.950323	1.0086	0.675624	0.998685	1.00716	0.685633	0.928302	-1.00035	0.986623	0.998087	-1.01665	0.399557	0.990464	1.01723	0.346503	0.865241
ILMN_2759853	Casz1	brown	3.03987		-1.02318	0.200567	0.999829	-1.0006	0.974358	0.996239	1.00036	0.987047	0.998685	1.00391	0.763728	0.952917	1.01419	0.32778	0.930768	-1.00507	0.689202	0.998643	-1.02588	0.300869	0.85534
ILMN_1217150	Ccdc137	brown	0.797568		1.01075	0.607856	0.999829	1.02297	0.253931	0.794121	1.00149	0.911996	0.998685	-1.00763	0.578955	0.893349	-1.00781	0.638409	0.978649	1.00047	0.972791	0.998643	-1.00563	0.711269	0.958766
ILMN_2949122	Ccdc58	brown	2.61345		-1.02692	0.454802	0.999829	1.00287	0.94275	0.994506	-1.01958	0.294516	0.953101	-1.03221	0.305977	0.769882	1.03011	0.13855	0.79411	-1.01482	0.495577	0.998643	1.00057	0.97955	0.997489
ILMN_2712584	Ccdc59	brown	1.88739		-1.00162	0.945598	0.999829	-1.00704	0.78546	0.973381	1.02049	0.380532	0.9817	-1.03638	0.186861	0.669971	-1.05703	0.0835934	0.698977	1.01318	0.613039	0.998643	-1.01831	0.46068	0.896901
ILMN_2644664	Cdk19	brown	7.77879		1.00644	0.888037	0.999829	1.0059	0.807488	0.976211	1.00097	0.966011	0.998685	-1.01327	0.554244	0.884688	-1.01546	0.512065	0.959083	-1.04404	0.06245	0.669175	1.01177	0.643875	0.940602
ILMN_1238557	Cdk20	brown	0.736776	rs29829749	-1.01891	0.592533	0.999829	-1.01269	0.592209	0.938348	1.02303	0.388187	0.983979	-1.00905	0.709657	0.936186	-1.02109	0.415585	0.945564	1.01723	0.655416	0.998643	-1.00884	0.768826	0.966469
ILMN_2726092	Cdk8	brown	5.88769		-1.03632	0.285062	0.999829	1.01813	0.459585	0.89518	1.01001	0.704263	0.998685	-1.0105	0.541988	0.881765	1.0034	0.870641	0.996052	1.02134	0.471532	0.998643	-1.03506	0.147349	0.768074
ILMN_2653972	Cenpt	brown	5.77353		1.00147	0.975455	0.999829	-1.04224	0.180608	0.744029	1.03825	0.111262	0.770556	-1.01502	0.506231	0.866553	1.03036	0.182535	0.850895	1.00011	0.996828	0.999979	1.00946	0.610403	0.933322
ILMN_1254296	Chd1	brown	10.2258		-1.03697	0.228327	0.999829	1.02906	0.169347	0.733136	-1.00325	0.891007	0.998685	-1.01241	0.423881	0.832623	-1.01464	0.541029	0.964338	1.00007	0.998086	0.99998	-1.01635	0.553462	0.914976
ILMN_1258834	Chd1	brown	11.7165		-1.03204	0.458798	0.999829	1.0376	0.112787	0.672244	1.02326	0.266645	0.939226	-1.01978	0.342294	0.788791	-1.0061	0.806535	0.990769	-1.01495	0.673589	0.998643	-1.01496	0.705982	0.956867
ILMN_1213322	Chd2	brown	14.1331		1.01414	0.698438	0.999829	1.00603	0.828918	0.980586	-1.01229	0.661175	0.998685	1.00618	0.785516	0.958685	1.00799	0.80511	0.990769	1.02619	0.291243	0.95917	-1.02758	0.378767	0.873135
ILMN_2654822	Chd4	brown	0.918093	rs29874475 rs30716592	1.02404	0.41431	0.999829	1.03694	0.163748	0.730876	1.00057	0.973009	0.998685	1.02054	0.224272	0.708021	1.01433	0.544031	0.966074	-1.00074	0.96655	0.998643	1.00368	0.871343	0.981457
ILMN_2683980	Cited2	brown	0.866264		-1.00752	0.711587	0.999829	-1.01221	0.347591	0.854	1.0007	0.953139	0.998685	1.00123	0.920882	0.988937	-1.01697	0.135801	0.788378	1.00722	0.562947	0.998643	1.00454	0.669777	0.946302
ILMN_2885016	Clk2	brown	5.96993		-1.01401	0.62393	0.999829	-1.02649	0.162758	0.728943	-1.01696	0.396309	0.986746	1.02158	0.199966	0.683767	1.00499	0.798641	0.990769	1.02011	0.280273	0.954273	1.00486	0.825433	0.974815
ILMN_1252776	Cnih2	brown	0.592955	rs33851364	-1.00462	0.861699	0.999829	1.00009	0.995923	0.999493	-1.00333	0.822049	0.998685	-1.02531	0.23267	0.710905	-1.02779	0.0618454	0.634904	-1.0031	0.888124	0.998643	-1.00451	0.803068	0.971616
ILMN_1226325	Cnnm2	brown	4.23845		-1.01298	0.802847	0.999829	-1.03074	0.392106	0.870503	-1.00214	0.944117	0.998685	-1.03736	0.13811	0.618863	-1.00884	0.803014	0.990769	-1.00261	0.914771	0.998643	-1.04671	0.158862	0.776105
ILMN_2890284	Cnot11	brown	3.89742		1.00573	0.875803	0.999829	1.01022	0.481122	0.902972	-1.00021	0.990949	0.998685	1.00942	0.544745	0.882309	-1.01128	0.523937	0.959995	-1.02395	0.167197	0.858244	1.02649	0.155602	0.772537
ILMN_2523980	Cog5	brown	1.66033		-1.03042	0.0837046	0.999829	-1.01557	0.301537	0.822263	1.00872	0.564802	0.998685	-1.02448	0.0582117	0.470198	1.01768	0.273742	0.913321	-1.02154	0.245878	0.937678	1.00378	0.791088	0.971196
ILMN_2628283	Cops7b	brown	1.00777		-1.01007	0.654654	0.999829	1.00077	0.964365	0.995929	-1.01898	0.147334	0.828721	1.00342	0.801478	0.964603	1.0178	0.320522	0.930768	1.01031	0.435227	0.994652	1.00201	0.874002	0.981584
ILMN_2647972	Coq4	brown	0.581404		1.00395	0.854847	0.999829	1.0059	0.743356	0.96906	-1.00201	0.886303	0.998685	1.02409	0.119536	0.587277	-1.00552	0.676035	0.982944	1.01285	0.307143	0.975181	1.00627	0.598681	0.928209
ILMN_3103652	Csnk1d	brown	1.90458		-1.00368	0.890528	0.999829	-1.02647	0.204957	0.767206	-1.01939	0.396404	0.986746	1.00856	0.704614	0.935334	1.00893	0.672913	0.982413	-1.01828	0.412464	0.992876	-1.0024	0.911666	0.987834
ILMN_1232261	Ctnnal1	brown	5.13902		-1.00595	0.875276	0.999829	1.0246	0.487357	0.905037	-1.05205	0.0894048	0.729037	-1.01007	0.611117	0.907322	-1.0152	0.616863	0.97573	1.02721	0.419717	0.993351	-1.0557	0.15116	0.771122
ILMN_2653284	Ctns	brown	1.76491		1.00693	0.792634	0.999829	-1.00212	0.916565	0.993429	1.00111	0.946779	0.998685	-1.01852	0.309153	0.771783	1.02537	0.101912	0.737726	-1.01049	0.569458	0.998643	-1.00935	0.630326	0.937623
ILMN_2658908	Cxcl12	brown	2.56749		-1.00535	0.89934	0.999829	-1.06423	0.109546	0.665365	-1.00195	0.959113	0.998685	1.01162	0.72413	0.941908	-1.0231	0.619504	0.975974	1.00231	0.956781	0.998643	-1.03746	0.471879	0.900179
ILMN_2620959	Cxxc1	brown	5.82757		-1.0331	0.576905	0.999829	-1.01091	0.826305	0.980169	-1.01304	0.667859	0.998685	1.02001	0.528328	0.876248	-1.01452	0.664576	0.981597	1.0345	0.400455	0.990464	-1.04303	0.216097	0.814606
ILMN_2416628	Cyth4	brown	1.81291		1.02143	0.434169	0.999829	1.01248	0.651346	0.951363	-1.00145	0.948161	0.998685	1.01248	0.5821	0.893785	-1.00162	0.952202	0.997758	-1.00136	0.945342	0.998643	1.03057	0.406267	0.884123
ILMN_2665708	D230025D16Rik	brown	1.49244		-1.00073	0.972835	0.999829	-1.00489	0.740828	0.96906	1.00076	0.95809	0.998685	1.0063	0.635581	0.915026	1.00084	0.949577	0.997758	-1.01178	0.4498	0.99678	-1.00382	0.791731	0.971196
ILMN_1230557	D2Wsu81e	brown	1.29196		1.02042	0.283402	0.999829	-1.00788	0.615184	0.943676	-1.01705	0.162996	0.85312	1.00839	0.573856	0.891924	-1.00078	0.959781	0.997758	-1.00384	0.756022	0.998643	-1.01443	0.22973	0.820198
ILMN_2601072	Dab1	brown	10.8296		1.00638	0.753907	0.999829	1.01098	0.608853	0.942944	-1.01983	0.321984	0.964401	1.01945	0.293868	0.758865	1.01245	0.580106	0.969283	1.01112	0.623715	0.998643	1.02142	0.372078	0.872391
ILMN_2853957	Dag1	brown	11.1914		-1.01624	0.616097	0.999829	1.02198	0.419792	0.880038	-1.00454	0.860005	0.998685	-1.0053	0.783526	0.958127	1.01601	0.526194	0.9601	1.02997	0.205274	0.898593	-1.00062	0.974049	0.997111
ILMN_2953910	Dap3	brown	1.37458		1.03392	0.465267	0.999829	1.05536	0.13246	0.695597	1.04542	0.280461	0.945768	1.02237	0.590333	0.897011	1.06154	0.136787	0.790651	1.04843	0.130329	0.815115	1.02347	0.470074	0.900179
ILMN_2546724	Ddx21	brown	9.03061		1.04665	0.133485	0.999829	1.03607	0.0567049	0.53645	1.00292	0.888528	0.998685	1.01939	0.245239	0.721844	1.02658	0.249528	0.89978	1.01426	0.495734	0.998643	-1.02629	0.279807	0.841431
ILMN_2606667	Ddx6	brown	16.2048	rs32613120	1.00949	0.855466	0.999829	1.04214	0.523843	0.918425	-1.01856	0.753131	0.998685	-1.02005	0.633114	0.914226	1.01074	0.864644	0.995909	1.05335	0.404773	0.990464	-1.02851	0.562912	0.916482
ILMN_2700354	Dennd5b	brown	4.37714		1.03084	0.203122	0.999829	1.00138	0.944806	0.994506	-1.0114	0.499913	0.998685	1.00905	0.573944	0.891924	1.01585	0.197863	0.861243	1.00324	0.853142	0.998643	-1.00922	0.634484	0.938219
ILMN_2671266	Dennd6b	brown	5.21664		1.01435	0.734664	0.999829	1.02158	0.507478	0.912801	-1.00706	0.841665	0.998685	1.02899	0.219057	0.703801	1.01053	0.758629	0.988977	1.01228	0.723427	0.998643	-1.02931	0.489254	0.904261
ILMN_1213456	Dhrs7	brown	2.98258		-1.00788	0.884754	0.999829	1.0451	0.443792	0.888523	1.02145	0.638801	0.998685	1.02378	0.32273	0.778113	1.00695	0.807144	0.990769	-1.02053	0.579419	0.998643	1.1038	0.0609796	0.638705
ILMN_2436890	Dhrsx	brown	1.04855		1.00569	0.822506	0.999829	1.02575	0.190149	0.754473	1.02449	0.191007	0.882998	1.01767	0.227349	0.709607	-1.00237	0.897552	0.997758	-1.00555	0.629557	0.998643	1.01888	0.223799	0.816278
ILMN_1233008	Dhx30	brown	1.51675		-1.03098	0.31174	0.999829	1.03421	0.403795	0.874505	-1.04041	0.325926	0.968104	1.01051	0.719769	0.939945	-1.01847	0.465852	0.950306	1.01071	0.741237	0.998643	1.01539	0.647262	0.940791
ILMN_3161767	Dhx38	brown	7.30402		-1.01328	0.732976	0.999829	1.01091	0.664968	0.951602	-1.00652	0.772096	0.998685	-1.01045	0.630091	0.913218	1.02385	0.330976	0.931202	-1.02592	0.263455	0.947569	-1.03514	0.188679	0.800568
ILMN_2617925	Dhx57	brown	0.99933		-1.02131	0.267794	0.999829	1.00222	0.916915	0.993429	-1.00998	0.536488	0.998685	1.00093	0.96375	0.995365	-1.00818	0.75555	0.9887	1.02759	0.183292	0.877156	1.02168	0.300845	0.85534
ILMN_2738031	Diexf	brown	1.00461		1.00373	0.842485	0.999829	-1.00517	0.761606	0.969532	-1.00204	0.88262	0.998685	1.01423	0.360321	0.797654	1.01127	0.424344	0.946206	-1.00771	0.647853	0.998643	-1.02323	0.110996	0.731354
ILMN_1253447	Dmwd	brown	1.32744		1.00293	0.885576	0.999829	-1.00545	0.739091	0.96906	-1.01848	0.182057	0.872294	-1.01238	0.398383	0.817551	-1.00093	0.956854	0.997758	-1.026	0.0926383	0.753316	-1.01906	0.0702574	0.662634
ILMN_2644621	Dnajb12	brown	1.63814	rs6157342 rs49468960	-1.01239	0.645524	0.999829	-1.00462	0.796307	0.973983	-1.0175	0.173957	0.867302	-1.00093	0.961751	0.995321	1.00258	0.806885	0.990769	1.02595	0.0720953	0.703345	1.01088	0.489437	0.904261
ILMN_3060442	Dnajb6	brown	1.46171		1.02355	0.570312	0.999829	1.03528	0.150482	0.719013	1.02733	0.360359	0.978103	1.0118	0.601584	0.902225	-1.03185	0.277906	0.916753	-1.02324	0.383436	0.989763	-1.02732	0.374674	0.872391
ILMN_2654700	Drp2	brown	2.87972	rs4232629 rs4232630	1.01284	0.528928	0.999829	-1.00059	0.973856	0.996239	-1.02791	0.120397	0.786137	1.00295	0.896551	0.983799	-1.03941	0.159014	0.825669	1.00077	0.973556	0.998643	1.03175	0.423787	0.889011
ILMN_2995290	Dync1i2	brown	4.34105	rs28322681	1.00661	0.877385	0.999829	1.04896	0.191048	0.754473	1.01774	0.589377	0.998685	1.02573	0.410544	0.824646	1.01686	0.610507	0.97573	1.03202	0.317659	0.977237	-1.03619	0.10647	0.724475
ILMN_2685487	Edc4	brown	4.94215		1.01191	0.634819	0.999829	-1.00328	0.879396	0.988618	-1.01723	0.447803	0.997492	1.01784	0.308689	0.771783	1.02544	0.281164	0.919419	1.0293	0.176555	0.870681	-1.01506	0.445042	0.893129
ILMN_2693922	Egfr	brown	2.03788		1.02015	0.55172	0.999829	1.00947	0.562477	0.92978	-1.00295	0.896059	0.998685	1.01318	0.435212	0.836733	1.03496	0.0500146	0.595802	1.0177	0.260957	0.946874	1.00487	0.664185	0.943782
ILMN_2603660	Ehmt1	brown	1.60244		1.03354	0.0765281	0.999829	1.00449	0.793582	0.973983	1.00044	0.973864	0.998685	1.01169	0.427651	0.834153	1.01924	0.212822	0.87595	-1.01514	0.321437	0.979174	1.01103	0.39869	0.881727
ILMN_2602140	Eif2b5	brown	4.53766		1.02581	0.710762	0.999829	1.02422	0.476573	0.901466	-1.03844	0.187508	0.880676	1.0328	0.104779	0.564812	1.01236	0.735933	0.985796	-1.0138	0.503958	0.998643	1.00414	0.883685	0.982277
ILMN_2800358	Ep300	brown	2.03992		-1.06141	0.1327	0.999829	1.00408	0.934396	0.994383	-1.00726	0.807066	0.998685	1.01114	0.677569	0.926629	-1.01894	0.408553	0.944456	1.04225	0.168813	0.86035	1.00421	0.847449	0.977053
ILMN_3096592	Epb4.1l1	brown	5.15813		1.07472	0.0915958	0.999829	-1.03919	0.244547	0.788273	1.00164	0.967908	0.998685	1.06846	0.274999	0.745454	1.04459	0.249827	0.89978	1.04427	0.148883	0.838102	1.0131	0.726612	0.96094
ILMN_1244989	Erc2	brown	2.92126	rs46032408	1.01429	0.80822	0.999829	-1.01837	0.675866	0.953621	1.01609	0.530957	0.998685	-1.00196	0.93756	0.990211	-1.00846	0.794577	0.990429	-1.03678	0.264568	0.948841	1.11942	0.153235	0.772389
ILMN_2995755	Etf1	brown	1.79327		1.02987	0.487524	0.999829	1.04361	0.222267	0.778922	-1.03805	0.24393	0.930913	-1.02134	0.498471	0.860785	-1.03207	0.215968	0.879268	-1.01398	0.718652	0.998643	-1.02102	0.342663	0.865241
ILMN_1232495	Ezr	brown	3.0036		1.00497	0.920569	0.999829	-1.03083	0.225047	0.778922	-1.0158	0.626534	0.998685	1.01532	0.70731	0.935411	-1.03493	0.225661	0.886021	-1.02725	0.527267	0.998643	1.02104	0.45018	0.893525
ILMN_1245942	Fam117b	brown	1.19452		1.02676	0.132072	0.999829	-1.01239	0.345146	0.852332	1.01617	0.307308	0.958355	1.01608	0.314386	0.774685	1.00046	0.977908	0.997758	1.00825	0.630144	0.998643	1.00592	0.641041	0.940412
ILMN_3084791	Fam117b	brown	1.21396		-1.0162	0.487342	0.999829	-1.02102	0.406386	0.874937	1.02686	0.137345	0.814934	-1.03575	0.182152	0.664237	-1.04165	0.20349	0.866296	-1.0141	0.474417	0.998643	1.01537	0.509012	0.909046
ILMN_2755981	Fam178a	brown	4.61495		-1.02632	0.766375	0.999829	1.08267	0.275764	0.807981	-1.01531	0.823252	0.998685	1.00472	0.919643	0.988801	1.09195	0.0814845	0.694289	1.01651	0.744652	0.998643	-1.04175	0.418727	0.886806
ILMN_1259781	Fam179b	brown	15.0851		-1.02092	0.67078	0.999829	1.01848	0.697935	0.958668	1.00334	0.920818	0.998685	-1.00266	0.927398	0.990211	1.02269	0.686343	0.984304	1.01453	0.602378	0.998643	-1.0109	0.726063	0.96094
ILMN_2724415	Fam3a	brown	0.787345		-1.00277	0.91309	0.999829	1.03153	0.101326	0.646117	1.00123	0.957257	0.998685	-1.02462	0.35419	0.796251	1.03879	0.056988	0.622535	1.00831	0.775486	0.998643	1.00712	0.782715	0.969781
ILMN_2792047	Fbxl15	brown	0.749314		-1.01197	0.65528	0.999829	-1.02374	0.441029	0.887015	-1.00697	0.665607	0.998685	-1.01538	0.484217	0.854706	1.01	0.608861	0.97573	-1.00914	0.661959	0.998643	1.01785	0.404411	0.88392
ILMN_1216206	Fbxl6	brown	1.08144		-1.01533	0.536797	0.999829	-1.02901	0.150655	0.719013	1.00304	0.765826	0.998685	-1.0034	0.840078	0.972543	-1.01657	0.268468	0.91113	-1.01079	0.630303	0.998643	1.02117	0.173935	0.793059
ILMN_2657190	Fbxo42	brown	1.98861		1.01625	0.582974	0.999829	-1.0119	0.654651	0.951363	-1.02208	0.388555	0.983979	-1.0311	0.0990532	0.556356	-1.02982	0.309462	0.930696	-1.02592	0.2483	0.939213	-1.01552	0.290694	0.849823
ILMN_2781835	Fbxo42	brown	1.08093		1.0243	0.345872	0.999829	1.01617	0.345064	0.852332	1.01749	0.196643	0.891373	1.01119	0.559973	0.885079	1.00045	0.981095	0.997985	-1.00101	0.945219	0.998643	1.00542	0.693611	0.951768
ILMN_2660175	Fbxo6	brown	1.97484		-1.0026	0.926255	0.999829	-1.00672	0.796756	0.973983	-1.00439	0.849687	0.998685	-1.00682	0.800376	0.964426	1.04108	0.0907358	0.714421	-1.00335	0.887982	0.998643	1.04869	0.0534586	0.621618
ILMN_2770968	Fcrls	brown	1.04857	rs50708032 rs48450059	1.12165	0.126757	0.999829	1.14358	0.069436	0.574485	1.11976	0.0862494	0.718843	1.12063	0.145141	0.625063	1.13684	0.135025	0.78696	1.09322	0.253544	0.942185	1.10637	0.0549531	0.625739
ILMN_3080371	Fer	brown	1.30411		1.01923	0.396674	0.999829	-1.0119	0.454963	0.893658	1.00944	0.410238	0.991863	1.00276	0.808648	0.966241	1.01084	0.367867	0.936749	1.02196	0.0608022	0.661035	1.01811	0.12847	0.754041
ILMN_1257501	Gatb	brown	1.18778		-1.0253	0.334256	0.999829	1.01517	0.445507	0.888836	-1.00156	0.924299	0.998685	1.00007	0.996606	0.999764	-1.01225	0.408273	0.944456	1.0182	0.440438	0.99579	-1.00381	0.805259	0.971984
ILMN_2477729	Gm19970	brown	0.858919		-1.03698	0.0625928	0.999829	1.00793	0.614306	0.943676	-1.00698	0.621678	0.998685	-1.0033	0.829233	0.970068	-1.01584	0.328159	0.930768	-1.0295	0.0610897	0.661886	1.00707	0.548721	0.914976
ILMN_2965752	Gm5347	brown	1.04773		-1.01377	0.50171	0.999829	1.01744	0.275522	0.807702	-1.00688	0.550435	0.998685	-1.00707	0.589518	0.89676	1.01535	0.194017	0.860597	1.00936	0.509095	0.998643	1.0041	0.730822	0.961212
ILMN_1214408	Gm8841	brown	1.01877		-1.01885	0.837443	0.999829	1.01581	0.814412	0.977535	-1.01676	0.777983	0.998685	-1.03107	0.643889	0.917674	-1.02886	0.691422	0.985161	-1.08056	0.193529	0.889007	-1.00316	0.958979	0.995319
ILMN_2751072	Gna11	brown	4.53184		1.03498	0.2973	0.999829	1.0007	0.979473	0.996854	1.03032	0.27678	0.944868	1.02215	0.301125	0.765224	-1.01161	0.653083	0.980404	-1.02643	0.0567249	0.652602	1.02708	0.213625	0.812917
ILMN_2588411	Grina	brown	3.89058		1.07486	0.0997325	0.999829	1.01576	0.662891	0.951602	-1.0112	0.797286	0.998685	1.02322	0.462518	0.844046	1.01229	0.713985	0.985687	1.02787	0.589212	0.998643	1.00725	0.818841	0.974101
ILMN_2551852	Gsk3b	brown	1.65943		-1.06249	0.0652831	0.999829	-1.02363	0.18966	0.754467	1.00969	0.725513	0.998685	-1.0329	0.271682	0.743895	1.00886	0.809509	0.990769	-1.02105	0.458803	0.99678	1.04504	0.197526	0.803808
ILMN_2593888	Gsk3b	brown	12.8191		1.01661	0.720238	0.999829	1.00127	0.977638	0.996854	-1.03611	0.307668	0.958765	-1.00793	0.780988	0.957035	1.02062	0.567872	0.967822	1.01087	0.695264	0.998643	-1.02708	0.501651	0.907398
ILMN_2997308	Gtf2h4	brown	0.562356		1.01183	0.596641	0.999829	-1.01583	0.441661	0.887015	-1.00511	0.708683	0.998685	1.00625	0.702289	0.934558	-1.01731	0.441703	0.948414	1.01257	0.40212	0.990464	-1.01061	0.447324	0.893525
ILMN_2548251	Gtf3c2	brown	1.16408		-1.02134	0.243248	0.999829	1.00506	0.80443	0.975365	-1.02391	0.157418	0.844538	1.01297	0.382861	0.812033	1.01081	0.447882	0.948414	1.02064	0.209306	0.902964	-1.00337	0.829572	0.975479
ILMN_2600113	Gtpbp2	brown	10.989	rs33636363	-1.05616	0.345732	0.999829	-1.02382	0.514614	0.915886	-1.03883	0.248854	0.932748	1.04066	0.119924	0.587463	-1.02283	0.564005	0.967822	-1.00645	0.874537	0.998643	-1.04816	0.300306	0.85534
ILMN_3000080	Gucd1	brown	5.93573		1.00093	0.975576	0.999829	-1.00336	0.84804	0.982037	-1.01503	0.549358	0.998685	1.01273	0.518055	0.872207	1.01101	0.571008	0.968151	-1.01709	0.329779	0.981911	1.01204	0.440923	0.892668
ILMN_2907878	H2afx	brown	0.736066	rs32605087	1.04538	0.336139	0.999829	-1.00038	0.993951	0.999493	1.00377	0.916008	0.998685	1.07016	0.0663718	0.492641	1.02011	0.653815	0.980404	1.05275	0.254104	0.943138	1.01047	0.805557	0.972104
ILMN_2418645	Hecw2	brown	7.81502		-1.01452	0.570772	0.999829	-1.01154	0.566161	0.930498	-1.0106	0.385817	0.983979	-1.00253	0.848515	0.974791	1.02136	0.213115	0.876325	1.00875	0.695153	0.998643	-1.00882	0.728218	0.96094
ILMN_2657124	Hmbs	brown	2.37044		-1.00347	0.90905	0.999829	-1.03859	0.310883	0.828692	1.02542	0.332077	0.969091	1.03255	0.0934457	0.55007	-1.00122	0.953021	0.997758	1.0115	0.563402	0.998643	1.0176	0.30952	0.858504
ILMN_1246992	Hmgxb3	brown	1.81752		-1.05328	0.449349	0.999829	-1.03874	0.533204	0.921465	-1.05863	0.380559	0.9817	-1.00268	0.965815	0.995365	-1.04608	0.573164	0.968938	-1.02982	0.687248	0.998643	-1.06025	0.408288	0.885263
ILMN_2791410	Icmt	brown	2.76237		-1.00392	0.930628	0.999829	-1.02774	0.415709	0.878502	-1.03458	0.242989	0.930913	1.00914	0.654537	0.921875	-1.03192	0.103619	0.74024	1.00951	0.633692	0.998643	-1.01264	0.645924	0.940671
ILMN_2931095	Igf2r	brown	2.38135		1.01299	0.591438	0.999829	-1.00791	0.608122	0.942681	-1.00002	0.999002	0.999677	-1.01008	0.442546	0.838062	-1.00623	0.681881	0.983813	1.00072	0.969845	0.998643	-1.01877	0.246796	0.831605
ILMN_2842137	Ilk	brown	2.98329		-1.03642	0.544444	0.999829	-1.06887	0.213464	0.771791	1.00077	0.979823	0.998685	1.03785	0.194618	0.679382	-1.05917	0.166557	0.833102	-1.05961	0.0831302	0.726165	-1.00383	0.896526	0.984349
ILMN_2652572	Ing4	brown	1.12694	rs13471404	1.01666	0.565562	0.999829	-1.01726	0.558482	0.927843	1.01915	0.439702	0.996957	1.01419	0.611487	0.907322	1.03322	0.216867	0.879759	1.02613	0.378783	0.989763	1.02976	0.22757	0.81747
ILMN_2685061	Ino80d	brown	9.09098	rs29992460	1.025	0.352133	0.999829	1.02591	0.173513	0.737218	-1.01869	0.236086	0.926452	1.01794	0.134791	0.614398	1.01387	0.311101	0.930696	-1.02215	0.292828	0.959512	-1.03131	0.104318	0.721944
ILMN_2965275	Inpp5a	brown	5.45957		-1.00749	0.84474	0.999829	-1.03912	0.245508	0.789177	-1.016	0.461277	0.998685	1.02751	0.180648	0.662924	1.01095	0.707227	0.985687	-1.03288	0.188098	0.882749	1.01117	0.73012	0.961182
ILMN_1237651	Ipp	brown	2.00784		1.02172	0.502565	0.999829	-1.00785	0.789027	0.973983	-1.01619	0.269178	0.94155	-1.01609	0.394642	0.816278	-1.00371	0.835963	0.993336	-1.02312	0.149577	0.839322	1.01475	0.475164	0.902429
ILMN_2728134	Ism1	brown	6.3047		1.01625	0.65325	0.999829	1.02717	0.285411	0.8126	1.01412	0.527853	0.998685	-1.02853	0.123829	0.597348	1.01109	0.578954	0.969283	-1.0053	0.787588	0.998643	1.03897	0.147708	0.769048
ILMN_3009501	Kcnk1	brown	6.59038	rs32065566	-1.07944	0.232113	0.999829	1.01387	0.701592	0.959156	1.01451	0.593463	0.998685	1.02429	0.421873	0.831344	-1.02593	0.463891	0.950285	1.05052	0.177268	0.872784	-1.04166	0.235407	0.823791
ILMN_2445958	Kcnq1ot1	brown	13.5912	rs33825721	-1.01674	0.836168	0.999829	1.09047	0.255179	0.794197	1.01424	0.811963	0.998685	1.05518	0.247511	0.724163	1.06801	0.272476	0.913321	-1.03234	0.601985	0.998643	-1.04025	0.521333	0.911673
ILMN_2447456	Kdm6a	brown	17.5623		-1.05443	0.397355	0.999829	1.03657	0.432415	0.884631	1.00616	0.879538	0.998685	-1.03359	0.167651	0.652281	-1.03089	0.424323	0.946206	1.0124	0.672851	0.998643	-1.03491	0.297977	0.853025
ILMN_2506528	Kdm6a	brown	13.8301	rs29596063	1.00821	0.817738	0.999829	1.04576	0.292301	0.816203	-1.01374	0.77914	0.998685	-1.03409	0.116939	0.582428	1.03145	0.290845	0.925203	1.01023	0.6999	0.998643	-1.0136	0.603631	0.9308
ILMN_2740710	Klhdc4	brown	3.84425	rs31668946 rs4227421 rs4227422 rs13467585 rs4227423	-1.00708	0.891353	0.999829	-1.01394	0.680306	0.955406	-1.04171	0.428897	0.995015	-1.00765	0.717446	0.939302	1.00493	0.886237	0.997758	-1.03565	0.397279	0.990464	-1.05879	0.134433	0.758033
ILMN_2641150	Lactb	brown	1.03504	rs51381119	-1.01405	0.56238	0.999829	1.00831	0.609665	0.942944	-1.01386	0.477555	0.998685	-1.03021	0.147071	0.62647	-1.00596	0.797566	0.990769	-1.0268	0.139594	0.82809	-1.00086	0.952684	0.993892
ILMN_1248468	Larp4	brown	11.5028		-1.04282	0.324965	0.999829	1.03642	0.151798	0.719013	-1.01633	0.4865	0.998685	-1.02485	0.137334	0.617277	1.01591	0.562173	0.96747	-1.00766	0.71577	0.998643	-1.02836	0.38182	0.873942
ILMN_1216117	Lats1	brown	2.2106		-1.05796	0.0742112	0.999829	-1.01902	0.284711	0.811808	1.01669	0.448025	0.997492	-1.02266	0.236693	0.715295	-1.02938	0.210732	0.874416	-1.017	0.433253	0.994579	-1.01444	0.378513	0.873063
ILMN_2596834	Llph	brown	1.13618		1.00721	0.733149	0.999829	-1.04172	0.115111	0.674904	-1.00774	0.710626	0.998685	-1.01385	0.347537	0.791923	-1.01278	0.462289	0.949865	-1.00466	0.753101	0.998643	1.00612	0.697002	0.953238
ILMN_1220769	Lman2l	brown	1.94699		1.05832	0.331799	0.999829	1.05773	0.292559	0.816575	1.02256	0.546751	0.998685	1.04657	0.271045	0.742991	1.0102	0.81236	0.990913	1.04546	0.235081	0.927676	1.04342	0.468843	0.900179
ILMN_2907540	Lmcd1	brown	2.00231		1.0195	0.514941	0.999829	-1.00587	0.741119	0.96906	1.00943	0.564207	0.998685	-1.01361	0.5174	0.87212	-1.00778	0.545075	0.966287	1.01492	0.480447	0.998643	1.04397	0.0628733	0.642807
ILMN_2669404	Lmnb2	brown	2.5898		-1.04278	0.154957	0.999829	1.02882	0.240229	0.784918	-1.02192	0.415347	0.992031	1.0011	0.962165	0.995321	-1.01034	0.637839	0.978649	1.01565	0.563948	0.998643	-1.03187	0.117611	0.742336
ILMN_2957555	Lmtk3	brown	1.18896	rs31982285	-1.02238	0.333865	0.999829	-1.01806	0.319809	0.834153	-1.00164	0.890078	0.998685	1.01275	0.436222	0.836938	-1.00345	0.816598	0.990962	-1.01042	0.45136	0.99678	1.01335	0.413583	0.885631
ILMN_2463260	Lpp	brown	4.51376	rs32442403	-1.00279	0.911059	0.999829	1.01565	0.310843	0.828692	1.00242	0.807374	0.998685	-1.01008	0.364763	0.801122	1.0059	0.618014	0.975821	1.00676	0.643121	0.998643	1.00125	0.926029	0.991344
ILMN_2760430	Lrp10	brown	4.49614		-1.0386	0.465663	0.999829	1.01381	0.67398	0.952734	-1.01485	0.72526	0.998685	-1.00351	0.927406	0.990211	1.02156	0.48313	0.952658	-1.05314	0.178476	0.874183	-1.04944	0.163463	0.781876
ILMN_1239569	Lsg1	brown	4.63729		1.00852	0.823321	0.999829	-1.02338	0.262045	0.800765	1.00874	0.705177	0.998685	1.00134	0.94777	0.992056	1.02672	0.198476	0.861243	1.00048	0.982521	0.99971	-1.01777	0.557639	0.915453
ILMN_3162618	Luc7l	brown	1.17176		1.04468	0.124801	0.999829	1.0099	0.578542	0.934878	1.01611	0.347147	0.973319	1.01211	0.538322	0.880944	1.01983	0.322303	0.930768	1.01773	0.435528	0.994652	-1.00956	0.419465	0.887212
ILMN_2701435	Lysmd4	brown	3.61625		-1.0213	0.427174	0.999829	1.00168	0.92383	0.99379	1.02256	0.135346	0.812147	-1.01395	0.464004	0.84538	-1.00379	0.808517	0.990769	-1.01216	0.407132	0.991972	1.0043	0.793884	0.971243
ILMN_2439378	Map6	brown	10.2979		-1.01473	0.672558	0.999829	-1.05469	0.12447	0.682943	-1.04427	0.211736	0.907879	1.00569	0.795703	0.962114	-1.01492	0.604723	0.974849	1.00996	0.676075	0.998643	-1.00578	0.838401	0.975479
ILMN_2619455	Mcat	brown	3.45149	rs30532229 rs30879431	1.00884	0.870341	0.999829	-1.01041	0.737711	0.96906	1.00927	0.713094	0.998685	1.00078	0.966873	0.995365	1.0089	0.748913	0.987988	-1.0017	0.941966	0.998643	-1.01371	0.575127	0.920103
ILMN_2672208	Med8	brown	1.70075		1.00178	0.95244	0.999829	-1.0109	0.652743	0.951363	-1.02272	0.270803	0.942801	1.03001	0.19126	0.676171	1.01561	0.469217	0.951958	1.00608	0.735514	0.998643	-1.0127	0.595938	0.927454
ILMN_2718284	Mfsd1	brown	0.72898		1.00572	0.779462	0.999829	-1.00112	0.939453	0.994496	-1.00636	0.71981	0.998685	-1.0265	0.1678	0.652554	-1.00745	0.702936	0.985687	-1.01127	0.551246	0.998643	-1.02314	0.256687	0.8343
ILMN_2682173	Mfsd11	brown	1.36908		1.00911	0.75736	0.999829	-1.01555	0.445185	0.888836	-1.02123	0.238823	0.928947	-1.00593	0.764715	0.95314	1.01233	0.452075	0.94872	1.00773	0.704966	0.998643	-1.00224	0.924279	0.991033
ILMN_1260241	Mier3	brown	2.29926		-1.00519	0.863753	0.999829	1.02744	0.165412	0.732876	1.0056	0.715242	0.998685	1.00068	0.967007	0.995365	1.00282	0.894131	0.997758	1.01671	0.274401	0.952719	-1.01993	0.238665	0.825137
ILMN_2845991	Mknk1	brown	7.11956		1.01318	0.716833	0.999829	1.00276	0.934399	0.994383	-1.03521	0.232845	0.925755	1.01347	0.565388	0.887931	1.0193	0.40667	0.944456	1.01962	0.497957	0.998643	-1.0163	0.465881	0.899968
ILMN_2593230	Mllt4	brown	10.1562	rs52012304	-1.015	0.759271	0.999829	-1.02926	0.449759	0.891026	1.00148	0.96019	0.998685	1.01926	0.538923	0.881346	1.03212	0.365006	0.936096	1.03187	0.362458	0.989763	-1.03943	0.338142	0.865241
ILMN_1254715	Mrpl37	brown	2.1226		1.03459	0.239637	0.999829	-1.03211	0.469483	0.897514	1.00427	0.849564	0.998685	1.03082	0.25578	0.726452	1.01202	0.676918	0.983418	1.03067	0.293666	0.961229	1.05469	0.0585421	0.629891
ILMN_1234996	Msx3	brown	0.784158		-1.01076	0.574318	0.999829	-1.01227	0.367639	0.85981	-1.00263	0.82356	0.998685	-1.00979	0.409543	0.824646	1.00725	0.61652	0.97573	-1.00175	0.908686	0.998643	1.00946	0.43376	0.892128
ILMN_1231340	Myadml2	brown	2.3391		-1.01996	0.365545	0.999829	1.00993	0.681626	0.955577	-1.00646	0.780351	0.998685	1.00853	0.605511	0.90474	1.00642	0.722056	0.985796	-1.00521	0.804368	0.998643	-1.00498	0.852864	0.979022
ILMN_1249032	Mzt1	brown	2.50253	rs47271105	-1.00895	0.891107	0.999829	-1.09399	0.156093	0.721352	1.03675	0.493047	0.998685	1.02728	0.540816	0.881735	-1.03295	0.502133	0.956398	-1.02265	0.686173	0.998643	1.04118	0.376283	0.872914
ILMN_1214668	NA	brown	5.75147		1.04122	0.37542	0.999829	1.04122	0.170545	0.734238	1.02566	0.483906	0.998685	1.03632	0.169203	0.653475	1.02829	0.354045	0.932485	1.03721	0.272781	0.952719	1.00938	0.842561	0.976224
ILMN_1215412	NA	brown	2.27067		-1.02908	0.204255	0.999829	1.01526	0.270988	0.80459	1.00892	0.443451	0.997045	1.00651	0.529779	0.877285	-1.00825	0.51893	0.959995	1.00733	0.443764	0.99596	-1.00484	0.692193	0.951663
ILMN_1216120	NA	brown	2.14629		1.00182	0.930374	0.999829	-1.01122	0.359046	0.858425	-1.00438	0.692948	0.998685	1.00437	0.714647	0.938657	1.00864	0.393076	0.942753	1.01065	0.259353	0.946577	-1.00281	0.798431	0.971616
ILMN_1217271	NA	brown	10.499		-1.05101	0.190459	0.999829	-1.01136	0.737582	0.96906	-1.02243	0.318989	0.963474	-1.01336	0.574714	0.891924	-1.01661	0.591499	0.971333	-1.0297	0.297322	0.964984	-1.01929	0.371747	0.872204
ILMN_1218422	NA	brown	8.96249		-1.01462	0.760406	0.999829	1.02835	0.323074	0.835914	1.00897	0.775378	0.998685	1.04574	0.0909479	0.545325	1.0279	0.461111	0.949865	1.04889	0.21022	0.90371	-1.04168	0.292171	0.850592
ILMN_1219333	NA	brown	11.4499	rs36593542	-1.01056	0.803355	0.999829	1.01802	0.486928	0.905037	-1.00876	0.691652	0.998685	1.00357	0.800535	0.964438	1.00552	0.838125	0.993423	1.00175	0.949281	0.998643	-1.02675	0.169074	0.789115
ILMN_1220000	NA	brown	5.32864		-1.03417	0.39078	0.999829	1.00127	0.9677	0.996005	-1.01764	0.48014	0.998685	-1.01492	0.413224	0.827319	1.01247	0.655693	0.981013	-1.02088	0.588633	0.998643	-1.04149	0.258789	0.834596
ILMN_1220626	NA	brown	10.0906	rs13465641	-1.05962	0.237806	0.999829	1.01221	0.730899	0.968261	-1.02276	0.327425	0.969091	-1.00715	0.724732	0.942374	-1.03094	0.223232	0.883268	-1.00183	0.95121	0.998643	-1.03422	0.456245	0.895927
ILMN_1223254	NA	brown	1.24449	rs37450283 rs38187200	-1.0141	0.42448	0.999829	-1.00938	0.50518	0.911836	-1.01517	0.359557	0.977271	-1.03207	0.0509606	0.449553	-1.01574	0.385203	0.941773	1.00069	0.963945	0.998643	-1.011	0.546272	0.914422
ILMN_1223852	NA	brown	7.3686	rs37815103	-1.00795	0.744527	0.999829	1.01015	0.547886	0.925085	-1.00357	0.80748	0.998685	1.00293	0.836606	0.971701	-1.00767	0.652381	0.980404	1.02044	0.179285	0.874183	1.00107	0.961111	0.996035
ILMN_1224840	NA	brown	2.29953		-1.02256	0.502091	0.999829	1.00816	0.65724	0.951547	1.01028	0.554295	0.998685	1.02876	0.180896	0.663198	-1.00304	0.859719	0.995626	-1	0.99993	0.99998	-1.00445	0.766645	0.965669
ILMN_1226882	NA	brown	1.69945		-1.03471	0.136574	0.999829	1.00819	0.626072	0.946203	1.01907	0.19924	0.892005	-1.00698	0.706835	0.935334	-1.00497	0.792586	0.990289	-1.01025	0.56166	0.998643	-1.03045	0.0574134	0.629024
ILMN_1229566	NA	brown	1.33453		-1.0152	0.591905	0.999829	1.01721	0.288943	0.81322	1.00718	0.713001	0.998685	-1.00568	0.737179	0.945511	1.00164	0.879054	0.997046	-1.00819	0.613004	0.998643	1.00927	0.626417	0.937377
ILMN_1229640	NA	brown	0.824638		-1.01795	0.418321	0.999829	-1.02881	0.122758	0.682879	-1.00474	0.78494	0.998685	-1.00691	0.644516	0.918041	1.03158	0.0834821	0.698977	1.02736	0.122761	0.809027	-1.02088	0.194121	0.801936
ILMN_1232411	NA	brown	6.30448		-1.04885	0.136101	0.999829	1.05146	0.0556141	0.533418	1.00712	0.63717	0.998685	1.02663	0.207347	0.692693	1.01812	0.258261	0.902625	1.01569	0.546942	0.998643	-1.00281	0.845481	0.976473
ILMN_1233167	NA	brown	4.58555	rs50245766	-1.10601	0.11843	0.999829	1.00067	0.990623	0.998763	-1.06687	0.144004	0.821731	-1.02507	0.559906	0.885079	-1.01577	0.7449	0.986949	-1.0639	0.0825456	0.725981	-1.02619	0.570267	0.918137
ILMN_1236245	NA	brown	13.0267		1.02754	0.639268	0.999829	1.01832	0.719825	0.964853	-1.00223	0.969149	0.998685	1.05015	0.18417	0.666705	1.08261	0.0616437	0.634115	1.06248	0.208462	0.901825	-1.02136	0.596163	0.927532
ILMN_1236793	NA	brown	1.74235		1.04135	0.119479	0.999829	-1.02406	0.318035	0.832443	-1.01807	0.299811	0.955693	-1.00097	0.958106	0.995177	-1.02683	0.242226	0.89695	-1.01009	0.623869	0.998643	1.01963	0.264643	0.83658
ILMN_1236844	NA	brown	16.0529	rs33407586	-1.04505	0.484604	0.999829	1.09437	0.111091	0.668662	-1.03608	0.429814	0.995462	-1.03044	0.306212	0.769882	1.02916	0.55886	0.966928	1.02911	0.426566	0.99341	-1.02186	0.278866	0.841431
ILMN_1240347	NA	brown	14.0597		-1.03355	0.443164	0.999829	1.03961	0.346605	0.853571	1.02142	0.529784	0.998685	-1.0077	0.65336	0.921875	1.01721	0.660222	0.981597	1.01644	0.623984	0.998643	-1.01529	0.275305	0.840282
ILMN_1244769	NA	brown	1.64638	rs30932576	1.00744	0.745029	0.999829	-1.00156	0.897611	0.990166	-1.00819	0.518663	0.998685	1.02085	0.174946	0.656974	-1.01643	0.257257	0.902625	-1.01008	0.316274	0.976042	-1.01443	0.317958	0.859668
ILMN_1246772	NA	brown	3.51748		1.00631	0.859166	0.999829	1.01817	0.734776	0.968654	1.0102	0.831589	0.998685	1.01445	0.788482	0.960009	1.04329	0.446158	0.948414	1.03088	0.656992	0.998643	1.09921	0.0845471	0.688646
ILMN_1249274	NA	brown	2.67326		-1.00641	0.776518	0.999829	1.00993	0.528392	0.919584	1.00143	0.91038	0.998685	1.03543	0.105788	0.567424	-1.00301	0.85697	0.995431	-1.00948	0.627603	0.998643	-1.0289	0.111239	0.73168
ILMN_1250847	NA	brown	11.9888		-1.01649	0.643615	0.999829	1.00123	0.94832	0.994942	-1.01692	0.259549	0.934996	-1.00726	0.638111	0.915708	-1.0086	0.587205	0.970348	1.02503	0.297441	0.964984	-1.02067	0.314246	0.859241
ILMN_1253400	NA	brown	4.85991		-1.00647	0.788729	0.999829	1.00465	0.844243	0.981293	-1.00662	0.667271	0.998685	-1.00975	0.532937	0.878852	-1.02036	0.258814	0.903209	-1.00614	0.726551	0.998643	-1.01101	0.570382	0.918229
ILMN_1254153	NA	brown	1.78718		-1.01884	0.318429	0.999829	1.00394	0.765452	0.970682	-1.00787	0.462176	0.998685	1.01071	0.346283	0.791141	1.00173	0.876871	0.996173	-1.00779	0.547288	0.998643	-1.02037	0.129256	0.754041
ILMN_1255869	NA	brown	8.83679		1.00784	0.745906	0.999829	1.0371	0.133674	0.697321	1.0211	0.183288	0.874233	1.00685	0.677207	0.926561	1.00109	0.959953	0.997758	-1.01993	0.238453	0.931582	1.00339	0.838878	0.975479
ILMN_1256238	NA	brown	7.07233		1.0086	0.842091	0.999829	-1.01294	0.6613	0.951547	1.00135	0.96744	0.998685	1.05041	0.217196	0.702066	1.02872	0.347333	0.932485	1.03381	0.479786	0.998643	-1.03861	0.397505	0.880651
ILMN_1257135	NA	brown	2.28646		1.01643	0.600344	0.999829	-1.01245	0.599055	0.939638	-1.03289	0.217467	0.915316	1.01247	0.538275	0.880944	1.01605	0.513844	0.95917	-1.02016	0.383436	0.989763	1.05483	0.112386	0.73334
ILMN_1259651	NA	brown	12.5137		-1.03532	0.260814	0.999829	1.00221	0.910093	0.992381	1.00748	0.570024	0.998685	-1.00489	0.74008	0.946428	1.00719	0.691722	0.985161	1.01945	0.218663	0.914165	-1.00862	0.616301	0.934811
ILMN_2418389	NA	brown	6.25711		-1.0171	0.778603	0.999829	1.0417	0.512724	0.915225	1.04156	0.529019	0.998685	1.13448	0.0720203	0.505046	1.04469	0.559814	0.967286	1.01211	0.881965	0.998643	-1.04183	0.553574	0.914976
ILMN_2419480	NA	brown	10.1086	rs49524897	-1.00334	0.955431	0.999829	1.05462	0.219494	0.778035	-1.01181	0.670798	0.998685	1.02782	0.325217	0.77962	1.01906	0.57934	0.969283	-1.01972	0.561922	0.998643	-1.03317	0.252202	0.8343
ILMN_2432110	NA	brown	0.938166		1.00811	0.781564	0.999829	-1.02741	0.182923	0.74722	-1.01184	0.627015	0.998685	-1.03236	0.11074	0.571838	1.0343	0.242951	0.897135	-1.01611	0.356055	0.989763	1.02182	0.352495	0.867029
ILMN_2473620	NA	brown	3.43104		-1.04751	0.459522	0.999829	-1.01802	0.629422	0.946982	-1.02676	0.440448	0.996957	1.02751	0.388711	0.814273	-1.05538	0.0946463	0.720522	-1.02615	0.479454	0.998643	-1.00205	0.958151	0.995148
ILMN_2477213	NA	brown	10.8474		-1.05013	0.291155	0.999829	1.00719	0.789509	0.973983	-1.04469	0.145659	0.824398	1.003	0.844346	0.973827	-1.01617	0.391631	0.942753	-1.01655	0.47828	0.998643	-1.03743	0.175763	0.795621
ILMN_2497877	NA	brown	2.13346	rs26947346	-1.01051	0.712818	0.999829	-1.01221	0.615538	0.943676	-1.00447	0.805802	0.998685	1.02574	0.208976	0.694592	-1.00268	0.883245	0.997338	-1.00098	0.965424	0.998643	1.0036	0.868802	0.980952
ILMN_2522460	NA	brown	5.80877		-1.01846	0.571634	0.999829	1.01428	0.394953	0.871257	1.01309	0.294143	0.953101	1.01813	0.287255	0.753556	1.01676	0.402315	0.943855	-1.00137	0.949442	0.998643	-1.02772	0.253075	0.8343
ILMN_2524892	NA	brown	0.607667		-1.01117	0.523503	0.999829	-1.00453	0.807177	0.976197	1.0025	0.848079	0.998685	1.01242	0.378999	0.809863	1.00975	0.432316	0.94718	-1.00809	0.557434	0.998643	1.0106	0.391712	0.877728
ILMN_2529254	NA	brown	1.40857	rs46950723	1.00971	0.527522	0.999829	1.01738	0.262344	0.800765	-1.0033	0.803956	0.998685	-1.00993	0.449971	0.839682	1.01167	0.434664	0.94777	1.01122	0.365829	0.989763	-1.00248	0.820702	0.974101
ILMN_2549835	NA	brown	3.28474		1.0106	0.584162	0.999829	-1.00669	0.512481	0.915144	1.00491	0.657793	0.998685	1.0018	0.888607	0.982671	1.00796	0.522708	0.959995	-1.00643	0.508164	0.998643	-1.01414	0.195347	0.801936
ILMN_2555752	NA	brown	7.75486	rs46466169	-1.01679	0.512346	0.999829	1.00017	0.993983	0.999493	-1.00811	0.671993	0.998685	1.01489	0.329771	0.782397	-1.00368	0.828243	0.991761	1.01037	0.54256	0.998643	-1.01946	0.194507	0.801936
ILMN_2555851	NA	brown	8.57982	rs31683557 rs31683559	1.01136	0.748788	0.999829	1.03794	0.145231	0.712019	1.01537	0.371777	0.979436	1.01403	0.363431	0.8003	-1.01335	0.532155	0.960305	1.01574	0.43961	0.99579	-1.03414	0.0777559	0.678706
ILMN_2557028	NA	brown	11.8011		-1.05003	0.525556	0.999829	1.01493	0.829662	0.980586	1.00904	0.851746	0.998685	1.05961	0.177864	0.661181	1.04977	0.407183	0.944456	1.02345	0.69424	0.998643	-1.06731	0.403357	0.88299
ILMN_2557387	NA	brown	5.11177		-1.00316	0.947245	0.999829	-1.01328	0.674479	0.952932	-1.00899	0.778404	0.998685	-1.02177	0.415492	0.829049	-1.0242	0.327742	0.930768	-1.05009	0.0555542	0.649944	-1.00587	0.854085	0.979022
ILMN_2559418	NA	brown	7.98486		-1.03942	0.256162	0.999829	1.0064	0.767561	0.970779	-1.00226	0.888678	0.998685	1.02254	0.1299	0.606306	1.00277	0.893824	0.997758	1.00772	0.616318	0.998643	-1.00705	0.688457	0.950238
ILMN_2559450	NA	brown	13.0312		1.03857	0.36054	0.999829	1.06364	0.0546868	0.529833	1.03954	0.113588	0.773162	1.03474	0.0813328	0.523684	1.03538	0.351128	0.932485	1.05303	0.0540526	0.646464	1.00399	0.811136	0.973015
ILMN_2559669	NA	brown	2.82798	rs31415433	-1.07291	0.449295	0.999829	1.01887	0.839976	0.980586	-1.0462	0.664549	0.998685	1.06219	0.432533	0.836106	-1.01643	0.798855	0.990769	-1.05442	0.60195	0.998643	-1.07995	0.544439	0.913708
ILMN_2562261	NA	brown	3.32511		-1.00883	0.661058	0.999829	1.0249	0.241453	0.786852	1.00595	0.750107	0.998685	1.01301	0.482442	0.854287	1.00246	0.858622	0.995431	-1.00181	0.940294	0.998643	-1.00463	0.792741	0.971196
ILMN_2564210	NA	brown	3.72241		-1.00626	0.791023	0.999829	1.02831	0.0548722	0.530342	1.00732	0.629049	0.998685	1.00538	0.687873	0.928728	-1.00079	0.95858	0.997758	-1.00915	0.510022	0.998643	-1.00368	0.785013	0.970813
ILMN_2579266	NA	brown	2.93318		1.01852	0.371353	0.999829	1.01966	0.278689	0.809905	1.01616	0.303475	0.957348	1.02104	0.16162	0.645699	1.01889	0.322708	0.930768	1.02984	0.133915	0.822646	-1.00447	0.814863	0.973754
ILMN_2582277	NA	brown	12.2677	rs45959225	-1.04052	0.456829	0.999829	1.06686	0.0834196	0.608726	-1.02968	0.339523	0.96977	1.03005	0.399357	0.818435	-1.0069	0.855731	0.995314	-1.02059	0.668703	0.998643	-1.05532	0.176746	0.796557
ILMN_2584195	NA	brown	1.64293		-1.03254	0.219203	0.999829	1.0117	0.444035	0.888523	1.01415	0.425541	0.995015	1.02189	0.291886	0.75756	-1.00834	0.665126	0.981597	1.02169	0.36788	0.989763	-1.02164	0.415678	0.885631
ILMN_2608903	NA	brown	1.46606		1.02093	0.26105	0.999829	1.01099	0.564328	0.93002	1.0038	0.766598	0.998685	-1.01408	0.175654	0.65763	1.00245	0.828732	0.991761	1.0156	0.298503	0.967101	-1.02258	0.0591229	0.633655
ILMN_2768841	NA	brown	4.85233		1.00774	0.746689	0.999829	1.01541	0.547259	0.925056	-1.01592	0.382469	0.983226	-1.03863	0.108229	0.570165	-1.00056	0.982758	0.997985	-1.00476	0.798965	0.998643	1.01513	0.471098	0.900179
ILMN_2800380	NA	brown	4.16264	rs32254217	1.03967	0.559652	0.999829	1.07271	0.166131	0.732876	1.01393	0.758405	0.998685	1.03925	0.253783	0.726452	1.02646	0.624143	0.977687	1.0195	0.678143	0.998643	-1.00608	0.819788	0.974101
ILMN_2903698	NA	brown	4.51658		-1.0253	0.535202	0.999829	1.02016	0.403649	0.874505	1.02974	0.0690451	0.672248	1.0394	0.110619	0.571838	1.02249	0.383007	0.941773	-1.00161	0.942185	0.998643	1.01323	0.673988	0.946819
ILMN_2653215	Nagk	brown	2.22241		1.01328	0.819508	0.999829	1.03598	0.501101	0.910237	1.00559	0.924397	0.998685	-1.06594	0.0595492	0.474063	1.00353	0.942484	0.997758	-1.0173	0.759104	0.998643	-1.00551	0.898848	0.984383
ILMN_2956102	Ncapd2	brown	1.32359		1.01911	0.472421	0.999829	-1.00226	0.911948	0.992381	1.00277	0.849384	0.998685	1.01444	0.434215	0.836486	1.02772	0.0970087	0.724324	1.00721	0.673819	0.998643	-1.01893	0.298522	0.853648
ILMN_1244929	Ncs1	brown	0.966587		-1.01114	0.689868	0.999829	-1.02474	0.158591	0.723479	-1.02828	0.0838185	0.713193	-1.00537	0.766018	0.953209	1.00328	0.79784	0.990769	1.0009	0.972254	0.998643	1.02426	0.160805	0.779684
ILMN_2978163	Nfs1	brown	2.62405		1.01304	0.577643	0.999829	-1.02235	0.315433	0.831412	1.0035	0.88895	0.998685	-1.01919	0.396908	0.816825	1.00775	0.698515	0.985499	1.00725	0.670445	0.998643	1.02112	0.410269	0.885485
ILMN_2679077	Nhp2	brown	2.67012		1.02576	0.681779	0.999829	1.03009	0.68417	0.956246	1.03651	0.565043	0.998685	1.01093	0.735251	0.945373	-1.00259	0.962941	0.997758	-1.04541	0.487393	0.998643	1.05899	0.276309	0.840282
ILMN_1260063	Nol4	brown	3.24321		1.03612	0.674802	0.999829	1.06447	0.141783	0.704765	1.08152	0.0863169	0.718843	1.0238	0.630821	0.913218	1.05682	0.167675	0.833102	1.02876	0.37209	0.989763	1.04788	0.133172	0.757044
ILMN_1231734	Nsd1	brown	1.73621		-1.00909	0.840021	0.999829	-1.04953	0.324597	0.837619	-1.02518	0.480039	0.998685	1.03571	0.232084	0.710905	-1.00857	0.810891	0.990769	1.02879	0.311419	0.976042	-1.01372	0.647231	0.940791
ILMN_2807474	Nsmce2	brown	7.45976	rs52050898	-1.03596	0.394422	0.999829	1.00959	0.824184	0.979961	-1.02526	0.39048	0.985013	1.0105	0.686912	0.928728	1.00328	0.909426	0.997758	1.00454	0.851772	0.998643	-1.01172	0.725436	0.96094
ILMN_1215466	Oscar	brown	0.624208		1.00262	0.891307	0.999829	1.0082	0.659081	0.951547	1.01512	0.330294	0.969091	-1.00646	0.744104	0.947528	1.008	0.664164	0.981597	1.00542	0.659221	0.998643	-1.00658	0.662849	0.94363
ILMN_3160842	Otulin	brown	3.81792		1.02236	0.525629	0.999829	-1.02431	0.227858	0.779542	-1.02437	0.377287	0.981106	-1.01517	0.574638	0.891924	1.01585	0.447499	0.948414	-1.02283	0.277571	0.954273	-1.02406	0.215134	0.814451
ILMN_2430813	Pdlim7	brown	1.38415		-1.01684	0.493397	0.999829	-1.0229	0.366522	0.85981	-1.03612	0.0807075	0.709185	-1.01416	0.468527	0.847941	-1.00372	0.842699	0.993423	-1.0378	0.0888594	0.741194	-1.02633	0.138652	0.762173
ILMN_2477276	Pdp2	brown	4.21328		-1.01595	0.570014	0.999829	-1.0264	0.114644	0.673919	-1.02157	0.186463	0.879226	1.00159	0.908588	0.986834	-1.0065	0.698454	0.985499	-1.02097	0.201402	0.894973	1.00041	0.984079	0.997879
ILMN_1220514	Pds5a	brown	0.81236		-1.01406	0.454637	0.999829	-1.02282	0.141327	0.704765	1.00492	0.697599	0.998685	1.01567	0.185285	0.667977	-1.01658	0.12501	0.776456	-1.01293	0.421044	0.993351	-1.00295	0.821194	0.974101
ILMN_2700265	Pex11a	brown	4.09705		1.01364	0.660135	0.999829	1.00253	0.932117	0.994383	-1.02496	0.0896981	0.730709	1.01355	0.553751	0.884688	1.00135	0.93919	0.997758	-1.00319	0.875114	0.998643	-1.0018	0.92762	0.991465
ILMN_2960982	Pex11a	brown	2.58537		1.01774	0.59295	0.999829	-1.00534	0.820594	0.979012	-1.01016	0.636228	0.998685	1.03257	0.100847	0.559168	1.00801	0.645582	0.980129	-1.02534	0.265065	0.949027	1.01238	0.470395	0.900179
ILMN_2944576	Pex6	brown	2.43453		-1.00516	0.854975	0.999829	-1.0113	0.593674	0.938502	-1.0256	0.212765	0.909196	1.00073	0.964916	0.995365	-1.01655	0.462903	0.94992	-1.03459	0.0914401	0.74874	-1.01886	0.42844	0.890429
ILMN_2756176	Phka2	brown	6.94803		1.01793	0.605489	0.999829	1.03867	0.0707161	0.578018	1.00932	0.626014	0.998685	1.00686	0.680363	0.927575	1.03031	0.18092	0.849961	1.01747	0.499233	0.998643	-1.01185	0.408808	0.885263
ILMN_2751603	Phxr4	brown	6.26156		1.00887	0.837339	0.999829	1.06314	0.0581207	0.53784	1.00509	0.89547	0.998685	1.03104	0.393733	0.815636	1.00914	0.723039	0.985796	1.065	0.190118	0.885481	-1.0296	0.402643	0.882617
ILMN_2997002	Pigo	brown	2.11277		1.00868	0.7277	0.999829	1.00129	0.950532	0.995573	-1.00076	0.973227	0.998685	-1.00177	0.948106	0.992056	1.00857	0.696118	0.985232	1.00962	0.646998	0.998643	-1.01092	0.640842	0.940412
ILMN_2877507	Pigq	brown	3.77972		1.0963	0.0535856	0.999829	1.03481	0.207942	0.769312	1.01391	0.724109	0.998685	1.03612	0.356258	0.796876	1.01722	0.57361	0.969187	1.02798	0.352633	0.989763	1.03188	0.234819	0.823791
ILMN_2680549	Pik3cb	brown	2.06255		-1.03632	0.404238	0.999829	1.00804	0.772954	0.971689	-1.05097	0.149705	0.832335	1.03619	0.13781	0.61814	1.01233	0.672917	0.982413	-1.00456	0.867741	0.998643	-1.03619	0.27933	0.841431
ILMN_1245389	Pisd-ps1	brown	1.29114		1.08779	0.335473	0.999829	1.08386	0.481737	0.902972	1.01421	0.849007	0.998685	1.08474	0.125974	0.600618	1.12025	0.183335	0.850901	1.0913	0.403176	0.990464	1.05538	0.586479	0.924745
ILMN_2972239	Pkn2	brown	0.902255		1.02225	0.251633	0.999829	-1.01168	0.321656	0.835275	1.00121	0.903945	0.998685	1.00494	0.67227	0.925041	-1.01085	0.273504	0.913321	-1.00244	0.837986	0.998643	1.00444	0.726665	0.96094
ILMN_2735276	Plekha8	brown	1.05087		-1.01943	0.313893	0.999829	-1.00083	0.954287	0.995573	1.00194	0.872984	0.998685	-1.00607	0.595109	0.899703	1.01914	0.126956	0.777913	-1.00688	0.555537	0.998643	-1.00044	0.969272	0.996554
ILMN_2482672	Plekhm3	brown	3.8114	rs30186391	-1.03014	0.38586	0.999829	1.02649	0.352235	0.856921	-1.01158	0.569438	0.998685	-1.02748	0.277746	0.747961	-1.00155	0.951651	0.997758	-1.04676	0.0725227	0.706505	1.00625	0.855433	0.979022
ILMN_2630993	Ppap2b	brown	4.50643		-1.00064	0.995018	0.999829	1.04147	0.468252	0.897404	1.02212	0.691706	0.998685	-1.07162	0.138331	0.618904	1.04957	0.384143	0.941773	1.06997	0.192125	0.889007	-1.00113	0.980863	0.997489
ILMN_2520446	Ppm1b	brown	5.06623		-1.00338	0.925871	0.999829	-1.02077	0.523552	0.918425	-1.05719	0.104033	0.76122	-1.00536	0.759323	0.95192	1.00701	0.784469	0.990289	-1.04439	0.246344	0.938036	-1.01899	0.545119	0.913708
ILMN_1233271	Prdm15	brown	1.7193		-1.01988	0.410479	0.999829	-1.00118	0.95304	0.995573	-1.00732	0.656616	0.998685	-1.00277	0.847874	0.974791	-1.02035	0.162162	0.830859	-1.0159	0.25407	0.943138	-1.01524	0.25997	0.83535
ILMN_2945238	Prdm4	brown	6.73761		1.0061	0.900655	0.999829	1.04365	0.1708	0.734478	1.00051	0.984029	0.998685	-1.01144	0.626019	0.912071	1.02714	0.415935	0.945564	1.02736	0.249511	0.93944	1.02994	0.251198	0.8343
ILMN_1242777	Primpol	brown	1.7813		-1.01388	0.352243	0.999829	1.00742	0.590338	0.937918	-1.00903	0.495364	0.998685	-1.02266	0.0547781	0.462136	-1.0025	0.812132	0.990872	-1.0175	0.148551	0.837947	-1.02481	0.0746762	0.671998
ILMN_3161626	Prkag2	brown	0.462598	rs49299734 rs46007208 rs50006941 rs51215351	1.11564	0.228042	0.999829	1.05381	0.661563	0.951547	1.08284	0.449463	0.997492	1.10208	0.318685	0.776994	1.07737	0.532795	0.960443	1.07887	0.383399	0.989763	1.03405	0.636368	0.938299
ILMN_3037668	Prosc	brown	1.68036		1.01922	0.384555	0.999829	1.01478	0.331491	0.84406	1.02043	0.171402	0.86429	1.00633	0.675581	0.925952	1.00343	0.767329	0.99002	1.00083	0.967336	0.998643	-1.01144	0.432857	0.891379
ILMN_2760043	Prpf40a	brown	1.30876		1.01832	0.355872	0.999829	-1.00261	0.866697	0.984991	1.00804	0.55655	0.998685	1.00206	0.886926	0.982525	-1.00404	0.780499	0.990289	1.00826	0.621308	0.998643	-1.00429	0.75022	0.963742
ILMN_2713872	Pskh1	brown	4.91592	rs30920373	-1.0035	0.908614	0.999829	1.00603	0.851025	0.982853	-1.02945	0.198261	0.891373	-1.01617	0.439973	0.838062	-1.0046	0.850546	0.994469	-1.00613	0.822259	0.998643	-1.02632	0.230127	0.820346
ILMN_1224003	Ptbp1	brown	6.92661		1.00672	0.871103	0.999829	-1.00627	0.83303	0.980586	-1.0132	0.654061	0.998685	-1.00658	0.774882	0.954935	1.01937	0.501425	0.956378	-1.00592	0.850288	0.998643	-1.04502	0.0776955	0.678706
ILMN_2611331	Ptp4a2	brown	11.2846		1.00577	0.938719	0.999829	-1.05448	0.420257	0.880417	-1.06224	0.299682	0.955693	-1.02937	0.471765	0.850218	1.0303	0.460547	0.949865	1.01057	0.791334	0.998643	-1.03484	0.451799	0.893813
ILMN_1223937	Pum1	brown	1.30613		-1.01279	0.523836	0.999829	-1.00302	0.838968	0.980586	-1.00104	0.946846	0.998685	-1.005	0.789342	0.96027	1.00548	0.759304	0.989197	-1.02155	0.185362	0.88116	1.00108	0.945166	0.993496
ILMN_1213883	Rab2a	brown	4.26226		1.0229	0.704714	0.999829	1.01429	0.786173	0.973381	-1.0089	0.788447	0.998685	-1.03607	0.323119	0.778353	-1.01043	0.744408	0.986891	-1.0023	0.951326	0.998643	1.02113	0.506501	0.909026
ILMN_1223447	Rabl6	brown	12.8406		-1.01081	0.758306	0.999829	-1.03468	0.484443	0.904617	-1.00641	0.846247	0.998685	-1.05499	0.149878	0.630259	-1.01603	0.731345	0.985796	1.00648	0.804537	0.998643	-1.03407	0.351304	0.866328
ILMN_2747229	Raf1	brown	2.0655		1.03154	0.316103	0.999829	1.00615	0.766667	0.970779	-1.02678	0.214098	0.910848	1.0177	0.368389	0.8031	-1.01329	0.468601	0.951958	1.01233	0.540371	0.998643	-1.01565	0.380316	0.873692
ILMN_2684494	Raly	brown	2.1658		-1.01281	0.763475	0.999829	-1.02674	0.564292	0.93002	1.02011	0.603873	0.998685	-1.08591	0.0693893	0.497162	1.04077	0.392628	0.942753	-1.03452	0.188548	0.883085	1.03404	0.210363	0.811305
ILMN_1216883	Raver1-fdx1l	brown	3.32357		1.01469	0.564972	0.999829	1.00517	0.698693	0.958668	-1.00454	0.753082	0.998685	1.00766	0.601218	0.901949	1.01748	0.229672	0.887846	-1.01506	0.37205	0.989763	-1.01535	0.214636	0.814432
ILMN_2629627	Rbm18	brown	0.904379		1.00451	0.903627	0.999829	-1.01213	0.639914	0.950323	-1.02044	0.459613	0.998685	1.04422	0.280212	0.748808	1.00637	0.890403	0.997758	1.00721	0.747626	0.998643	-1.01543	0.738386	0.962658
ILMN_1251986	Rc3h2	brown	21.2579		1.02544	0.768017	0.999829	1.13322	0.10608	0.657072	-1.02947	0.587545	0.998685	-1.01551	0.695212	0.931498	1.05712	0.356324	0.932573	-1.00414	0.926426	0.998643	-1.00559	0.8857	0.982277
ILMN_1242889	Relt	brown	1.01727		1.02637	0.21638	0.999829	1.00901	0.511768	0.914735	-1.01577	0.303846	0.957348	-1.00232	0.845167	0.974041	1.01729	0.156461	0.822415	1.0158	0.233762	0.926061	1.00843	0.532784	0.911673
ILMN_1240620	Rfc1	brown	3.03445	rs31456423	1.0021	0.960811	0.999829	1.02772	0.278992	0.809905	1.01091	0.631523	0.998685	-1.00385	0.842829	0.973521	1.00776	0.687115	0.984304	-1.02886	0.246525	0.938076	1.01333	0.563452	0.916482
ILMN_1218413	Rnf19a	brown	8.17577		-1.02392	0.774626	0.999829	1.07514	0.064204	0.557858	1.0273	0.391743	0.986001	1.0069	0.839956	0.972486	1.02229	0.57382	0.969187	1.01426	0.541987	0.998643	1.01156	0.713803	0.958766
ILMN_2620695	Rpl41	brown	1.43679		-1.03494	0.349169	0.999829	1.01014	0.789681	0.973983	1.0354	0.222574	0.920631	-1.00355	0.880223	0.980535	-1.03402	0.117415	0.764693	-1.02276	0.361844	0.989763	-1.01638	0.541003	0.913002
ILMN_1223145	Rqcd1	brown	0.686008		1.0222	0.305644	0.999829	1.00149	0.935034	0.994383	-1.01803	0.230755	0.924899	1.02266	0.247878	0.724263	1.01642	0.388498	0.942753	1.00767	0.673075	0.998643	1.00841	0.591357	0.925684
ILMN_2666483	Ruvbl1	brown	2.1009		-1.00198	0.960765	0.999829	1.02843	0.589542	0.937807	-1.00041	0.988607	0.998685	1.04059	0.279458	0.748287	1.01415	0.694943	0.985232	1.03106	0.31577	0.976042	1.01092	0.762193	0.964567
ILMN_2593038	Rxrb	brown	11.41		-1.00701	0.917849	0.999829	1.02921	0.369033	0.860022	-1.02053	0.606264	0.998685	-1.00249	0.933373	0.990211	1.01367	0.741602	0.986788	1.03283	0.309703	0.976042	-1.02823	0.524502	0.911673
ILMN_2461871	Scamp1	brown	3.2378		1.0142	0.602079	0.999829	-1.00741	0.801516	0.974294	-1.00761	0.714721	0.998685	1.02629	0.126008	0.600618	-1.04069	0.139852	0.797026	-1.00777	0.788512	0.998643	1.01428	0.560231	0.916032
ILMN_1247878	Scaper	brown	0.652642		1.03906	0.0991476	0.999829	1.0234	0.403066	0.874505	1.03344	0.170682	0.862731	-1.00429	0.851406	0.975154	1.00552	0.81269	0.990962	1.01863	0.473679	0.998643	1.00069	0.980977	0.997489
ILMN_1244207	Scn2b	brown	3.85791		-1.00945	0.707849	0.999829	1.01677	0.274533	0.807684	-1.02042	0.224883	0.922127	1.01359	0.343951	0.790071	1.02274	0.227526	0.887118	-1.0113	0.442481	0.99579	1.00564	0.718524	0.959782
ILMN_2935462	Scn2b	brown	1.52185		1.03047	0.660725	0.999829	1.02865	0.386489	0.867666	-1.04617	0.365367	0.979163	-1.00998	0.718927	0.939357	1.05689	0.422126	0.946206	-1.00684	0.85144	0.998643	1.02702	0.64666	0.940671
ILMN_1218700	Scn3a	brown	2.91925		-1.05205	0.150727	0.999829	-1.03298	0.536205	0.922997	-1.0005	0.982741	0.998685	-1.02322	0.424382	0.832762	-1.05324	0.111128	0.756147	-1.00466	0.906504	0.998643	1.05376	0.301652	0.855459
ILMN_1216919	Sec24c	brown	7.49482		1.02336	0.663332	0.999829	-1.01092	0.82039	0.979012	-1.05229	0.149957	0.832335	1.00157	0.973425	0.995598	1.01202	0.774127	0.99002	1.04818	0.0816281	0.724847	-1.0244	0.530963	0.911673
ILMN_3024099	Seh1l	brown	0.759777		-1.00661	0.767881	0.999829	-1.03023	0.126895	0.685365	-1.00573	0.71343	0.998685	-1.02692	0.142296	0.621922	-1.02008	0.330074	0.930994	-1.00936	0.632554	0.998643	1.00013	0.992514	0.999353
ILMN_1231586	Sertad2	brown	8.50615		-1.00462	0.837238	0.999829	-1.01279	0.510338	0.914735	-1.01439	0.447564	0.997492	-1.01028	0.47373	0.850218	-1.01147	0.512041	0.959083	1.01853	0.264611	0.948841	-1.00893	0.595177	0.927117
ILMN_2670361	Setd4	brown	3.85725		-1.01233	0.615607	0.999829	1.02004	0.249974	0.791999	1.0017	0.866818	0.998685	1.00078	0.951159	0.992745	1.0109	0.569742	0.96806	1.00624	0.588448	0.998643	-1.0154	0.190112	0.800568
ILMN_1251244	Sf1	brown	0.900424		-1.00326	0.859134	0.999829	-1.01103	0.500931	0.910237	-1.0066	0.509185	0.998685	1.00546	0.715873	0.938657	-1.00722	0.599335	0.973835	-1.00111	0.928723	0.998643	1.00367	0.758759	0.964567
ILMN_2449335	Sf1	brown	1.13671		1.01701	0.568496	0.999829	-1.03464	0.0814615	0.603239	-1.00611	0.743067	0.998685	1.01995	0.352125	0.794951	-1.01904	0.404907	0.943855	1.00879	0.684885	0.998643	1.01495	0.416964	0.886417
ILMN_2963700	Sfxn3	brown	1.20272		1.01135	0.678994	0.999829	-1.00351	0.893319	0.990166	-1.0127	0.424612	0.995015	1.01669	0.199216	0.68373	-1.0312	0.12182	0.771245	-1.01698	0.205828	0.898593	1.01758	0.346411	0.865241
ILMN_1248608	Shroom2	brown	5.48287		1.00276	0.947452	0.999829	1.02201	0.556757	0.927693	-1.02161	0.475149	0.998685	-1.03966	0.371633	0.806216	-1.02422	0.419345	0.946077	-1.01356	0.595641	0.998643	-1.04525	0.278191	0.841431
ILMN_2737479	Slc12a9	brown	0.826057		-1.01062	0.553183	0.999829	-1.01176	0.482592	0.903351	-1.01173	0.395453	0.986746	1.01068	0.450989	0.840015	-1.01143	0.385437	0.941773	1.01009	0.58623	0.998643	1.00591	0.736689	0.962496
ILMN_1221624	Slc35b3	brown	5.99		-1.05434	0.172883	0.999829	1.01292	0.485317	0.904727	1.03683	0.0534953	0.620494	-1.02134	0.311722	0.77369	1.04355	0.195457	0.861243	-1.01923	0.439893	0.99579	-1.0145	0.314045	0.859241
ILMN_1242435	Slc38a9	brown	5.0914	rs47682970	-1.01238	0.815314	0.999829	1.05628	0.247303	0.790598	1.02584	0.493803	0.998685	1.01822	0.531272	0.877707	1.03619	0.368063	0.936749	1.01001	0.806151	0.998643	-1.044	0.341461	0.865241
ILMN_2629601	Slc4a7	brown	9.75897		-1.02464	0.496582	0.999829	1.01692	0.598041	0.939638	1.01811	0.426684	0.995015	-1.01132	0.611401	0.907322	1.05808	0.164397	0.833102	1.01013	0.701906	0.998643	-1.0234	0.441068	0.892668
ILMN_2655273	Slu7	brown	2.28844		1.04693	0.127464	0.999829	1.05273	0.0659397	0.566129	1.00234	0.939969	0.998685	1.02923	0.189196	0.672695	1.03732	0.239989	0.896037	1.01686	0.501833	0.998643	1.00051	0.981668	0.997489
ILMN_3151129	Slx4ip	brown	2.27664	rs27231447	-1.00596	0.746029	0.999829	1.01067	0.481231	0.902972	-1.00776	0.559547	0.998685	-1.0135	0.232135	0.710905	-1.00456	0.635422	0.978649	1.00946	0.449514	0.996726	1.01178	0.360176	0.867828
ILMN_2598033	Smarca2	brown	7.68419		1.02293	0.279559	0.999829	1.00437	0.74355	0.96906	-1.00007	0.995136	0.99871	1.00924	0.533684	0.879253	1.00841	0.424134	0.946206	1.01187	0.377296	0.989763	-1.00028	0.976722	0.997307
ILMN_1242619	Smchd1	brown	1.99553		-1.02855	0.32311	0.999829	-1.01588	0.490298	0.906054	-1.01057	0.596601	0.998685	-1.02727	0.212352	0.696485	-1.00616	0.846234	0.993668	-1.04276	0.0731832	0.707315	1.0051	0.764431	0.96519
ILMN_2746704	Smim20	brown	4.01338		1.00694	0.840629	0.999829	-1.04959	0.204346	0.766231	-1.02309	0.529966	0.998685	-1.00515	0.811006	0.966283	1.00361	0.854752	0.994915	-1.01702	0.50268	0.998643	1.00999	0.692127	0.951663
ILMN_1238627	Snhg11	brown	5.82647	rs13464111 rs48641259 rs49867222	-1.02673	0.831743	0.999829	1.23558	0.0691494	0.574172	1.02956	0.83445	0.998685	1.09067	0.238779	0.717159	1.00317	0.971848	0.997758	-1.01838	0.841644	0.998643	-1.12286	0.226626	0.81747
ILMN_2952098	Snhg11	brown	5.38733	rs48641259 rs49867222	-1.06134	0.655802	0.999829	1.21009	0.118917	0.679057	-1.0221	0.874961	0.998685	1.03949	0.559994	0.885079	1.04689	0.617298	0.97573	-1.01539	0.874887	0.998643	-1.13331	0.170992	0.79017
ILMN_2974480	Snip1	brown	1.31787	rs27553130	1.03046	0.188637	0.999829	-1.0146	0.441803	0.887015	-1.00517	0.812094	0.998685	1.01872	0.369373	0.803539	-1.01235	0.529661	0.9601	1.01524	0.336861	0.982887	1.0025	0.89485	0.984239
ILMN_1259753	Sp4	brown	7.73956		-1.01257	0.679206	0.999829	1.02069	0.27258	0.805237	1.01653	0.414491	0.992031	1.00756	0.661892	0.922311	1.0061	0.700809	0.985687	1.01703	0.343774	0.987151	-1.01471	0.294229	0.851909
ILMN_2592059	Spen	brown	5.15103		1.01318	0.664344	0.999829	-1.01543	0.404976	0.874505	-1.00314	0.860178	0.998685	1.01955	0.306363	0.769882	1.01292	0.463447	0.949923	-1.00339	0.800128	0.998643	1.02015	0.220083	0.816152
ILMN_3148543	Src	brown	3.7632		1.01626	0.530506	0.999829	-1.02875	0.266978	0.802791	1.00056	0.981581	0.998685	-1.01764	0.419907	0.830272	-1.00808	0.828039	0.991761	1.0064	0.823385	0.998643	1.02216	0.335645	0.864497
ILMN_1226169	Srsf11	brown	6.42204		1.00536	0.915719	0.999829	1.00008	0.997669	0.999565	-1.02778	0.314759	0.962881	-1.00431	0.835237	0.971474	1.01801	0.577723	0.969283	1.00918	0.773712	0.998643	1.02419	0.362483	0.867828
ILMN_2745689	Stard13	brown	2.63804		-1.00018	0.993507	0.999829	1.01323	0.470574	0.897537	-1.01669	0.306627	0.957771	-1.01944	0.214335	0.698411	-1.01179	0.380104	0.939886	1.00562	0.731377	0.998643	-1.02087	0.262544	0.835601
ILMN_2680102	Stox2	brown	5.15565		1.01066	0.655248	0.999829	1.00327	0.857224	0.983934	-1.00084	0.954585	0.998685	-1.00892	0.5371	0.88056	-1.00981	0.508983	0.958209	1.01208	0.412201	0.992851	1.00312	0.828085	0.975479
ILMN_2903364	Swap70	brown	0.950388		-1.00581	0.781916	0.999829	1.00072	0.960862	0.995744	1.00651	0.547223	0.998685	-1.01151	0.462127	0.84375	-1.0061	0.606677	0.9752	1.00828	0.63856	0.998643	-1.02746	0.0500803	0.607977
ILMN_2628258	Syvn1	brown	3.1527		-1.02518	0.570549	0.999829	-1.00133	0.967064	0.995948	-1.04825	0.196487	0.891373	1.01333	0.704017	0.935022	-1.02448	0.379515	0.939886	1.02111	0.44205	0.99579	-1.04746	0.151519	0.77123
ILMN_3129206	Szrd1	brown	3.71843		-1.02108	0.661662	0.999829	-1.01464	0.604643	0.942495	-1.03855	0.147755	0.830173	-1.01654	0.60809	0.906681	-1.00186	0.940921	0.997758	-1.01519	0.582284	0.998643	1.03577	0.190046	0.800568
ILMN_1245918	Tab1	brown	3.55259		-1.01762	0.638463	0.999829	-1.00463	0.810834	0.976781	-1.02701	0.449039	0.997492	1.01082	0.666394	0.922902	-1.02369	0.425359	0.946206	-1.02466	0.473055	0.998643	-1.04487	0.243751	0.829178
ILMN_2700751	Taf5l	brown	0.627024		1.04677	0.0701707	0.999829	1.0066	0.671572	0.951602	1.01564	0.21934	0.915936	-1.00678	0.61502	0.908089	-1.00948	0.506202	0.957306	-1.00262	0.855271	0.998643	1.02583	0.110884	0.731171
ILMN_2714928	Taok2	brown	0.634236		1.00943	0.707275	0.999829	1.02041	0.197511	0.761632	-1.00628	0.61449	0.998685	1.00898	0.47567	0.851519	-1.02319	0.102089	0.738197	1.01163	0.346036	0.988819	1.01105	0.551546	0.914976
ILMN_3093089	Tardbp	brown	10.2859		-1.02851	0.633582	0.999829	1.00558	0.86979	0.985568	-1.01482	0.542212	0.998685	-1.00492	0.859479	0.977079	-1.04101	0.349955	0.932485	-1.00586	0.85782	0.998643	1.01935	0.361648	0.867828
ILMN_2623712	Terf2	brown	2.5352	rs30974250	1.02445	0.327141	0.999829	-1.01234	0.60624	0.942495	-1.0075	0.725158	0.998685	-1.0323	0.163217	0.647624	-1.00192	0.943315	0.997758	-1.02588	0.204815	0.898551	-1.04042	0.285105	0.845352
ILMN_2605494	Tex261	brown	3.8642		-1.00782	0.804354	0.999829	-1.03783	0.276297	0.808347	-1.04057	0.113758	0.773889	1.00672	0.818314	0.967168	-1.00127	0.956619	0.997758	-1.03467	0.174	0.868927	1.01405	0.628023	0.937623
ILMN_2745450	Tlk1	brown	7.07829		1.01167	0.834173	0.999829	1.03217	0.291097	0.814813	-1.02114	0.56192	0.998685	-1.00182	0.947579	0.992056	1.03754	0.285958	0.922617	-1.00936	0.764	0.998643	1.03035	0.413715	0.885631
ILMN_3001322	Tmem119	brown	2.66997		1.01886	0.56146	0.999829	1.00294	0.883105	0.988955	1.00829	0.648067	0.998685	1.00108	0.957348	0.994851	-1.01269	0.576922	0.969283	1.00578	0.804441	0.998643	1.02304	0.263562	0.835601
ILMN_2641124	Tmem131	brown	3.11839	rs32855025	1.02571	0.380927	0.999829	-1.01686	0.487231	0.905037	-1.00136	0.918816	0.998685	1.00339	0.841007	0.973231	-1.01611	0.349392	0.932485	1.03201	0.25847	0.946165	-1.01042	0.627569	0.937537
ILMN_2803344	Tmem143	brown	4.12965		1.01431	0.626339	0.999829	-1.01061	0.459219	0.89518	-1.01068	0.445417	0.99714	1.00083	0.955517	0.994267	1.00643	0.623106	0.977289	1.02127	0.214766	0.907881	-1.00588	0.765595	0.965669
ILMN_2587980	Tmem191c	brown	1.64546		1.02856	0.204397	0.999829	-1.00102	0.954795	0.995573	1.0216	0.309679	0.958892	1.018	0.288017	0.753556	1.00705	0.720704	0.985796	-1.01399	0.516277	0.998643	-1.02065	0.218733	0.815683
ILMN_3113437	Tmem2	brown	13.9801		1.02897	0.399686	0.999829	1.02719	0.225859	0.778922	1.00276	0.8909	0.998685	1.01547	0.203494	0.68843	1.03198	0.13514	0.78696	-1.02125	0.129615	0.815115	1.01038	0.448871	0.893525
ILMN_2806159	Tmsb4x	brown	5.78945		1.02332	0.610233	0.999829	1.01861	0.504342	0.911836	-1.02139	0.390078	0.98449	1.03898	0.114382	0.577746	1.03313	0.471582	0.952658	-1.01108	0.758251	0.998643	-1.02552	0.479126	0.902429
ILMN_2793522	Tnfrsf19	brown	7.791		-1.01116	0.790266	0.999829	1.02093	0.519212	0.91841	-1.01927	0.28248	0.947741	-1.02397	0.249494	0.726324	-1.0128	0.65215	0.980404	-1.02843	0.376722	0.989763	-1.01325	0.598216	0.928155
ILMN_2536687	Tnrc6b	brown	6.59688		-1.02399	0.417417	0.999829	1.01132	0.598216	0.939638	-1.0027	0.865687	0.998685	-1.00864	0.633059	0.914226	-1.02076	0.307884	0.930696	-1.00523	0.769511	0.998643	-1.02597	0.208983	0.811305
ILMN_1236637	Trim33	brown	0.936938		1.00705	0.729274	0.999829	1.00136	0.936932	0.994422	-1.0289	0.080719	0.709185	1.00525	0.716636	0.938919	-1.0132	0.402995	0.943855	-1.02737	0.0847651	0.727735	1.00701	0.59219	0.925684
ILMN_1260252	Trim41	brown	5.61772	rs13469878	1.00915	0.819172	0.999829	1.00886	0.724432	0.966328	-1.01969	0.473483	0.998685	1.03534	0.158329	0.642434	-1.01122	0.672744	0.982374	-1.02049	0.434411	0.994652	-1.02748	0.370559	0.871288
ILMN_1229340	Triqk	brown	3.91477		1.0048	0.935443	0.999829	1.01722	0.720001	0.964878	-1.00962	0.731571	0.998685	1.01035	0.634629	0.914773	1.04351	0.189496	0.855126	-1.02039	0.535128	0.998643	1.03254	0.311064	0.858613
ILMN_2602204	Tsc22d2	brown	2.30878		-1.00441	0.904848	0.999829	-1.00764	0.84688	0.981646	1.00713	0.739027	0.998685	-1.0005	0.984476	0.997452	-1.01598	0.550291	0.966395	-1.00086	0.963757	0.998643	1.0223	0.475929	0.902429
ILMN_1215157	Tsr3	brown	5.65014		-1.00161	0.954196	0.999829	1.03801	0.104302	0.652673	-1.01958	0.458084	0.998685	1.034	0.328739	0.782397	1.00965	0.714541	0.985687	-1.00493	0.878736	0.998643	1.00122	0.954854	0.99427
ILMN_2473348	Ttc13	brown	4.91112		1.03474	0.548083	0.999829	1.09377	0.0506812	0.514992	1.02142	0.652036	0.998685	1.03334	0.267982	0.740183	1.02124	0.61477	0.97573	1.07106	0.17278	0.866576	1.04977	0.199907	0.805072
ILMN_2587005	Ttc14	brown	2.92163		-1.02331	0.355141	0.999829	-1.0103	0.666911	0.951602	1.00931	0.420462	0.99301	1.02045	0.113733	0.577509	-1.02162	0.211718	0.875721	1.00798	0.598078	0.998643	-1.01017	0.433019	0.891379
ILMN_1216021	Ttyh1	brown	2.47793		1.03279	0.344813	0.999829	-1.00865	0.792692	0.973983	-1.02146	0.51525	0.998685	1.04888	0.145999	0.625423	1.00764	0.71705	0.985796	1.04856	0.195557	0.890098	1.05783	0.109516	0.731171
ILMN_1219459	Urgcp	brown	7.46038		1.01512	0.680203	0.999829	-1.01097	0.667839	0.951602	1.00893	0.73797	0.998685	-1.00269	0.921833	0.988981	1.03965	0.083064	0.698977	1.00434	0.850465	0.998643	1.03482	0.274407	0.840282
ILMN_1256565	Usp40	brown	1.57643		1.019	0.446327	0.999829	-1.00766	0.668969	0.951602	-1.00537	0.658908	0.998685	1.00426	0.759568	0.952007	-1.00095	0.933879	0.997758	-1.0059	0.648461	0.998643	-1.00006	0.996217	0.999441
ILMN_2505095	Usp48	brown	22.1603		-1.00577	0.927338	0.999829	1.07224	0.12452	0.682943	-1.01912	0.722858	0.998685	-1.03464	0.199295	0.68373	1.02988	0.561376	0.96747	1.01609	0.725651	0.998643	-1.05699	0.144794	0.764564
ILMN_2666347	Vezt	brown	12.3025	rs29324892	-1.06911	0.458883	0.999829	1.11603	0.0587877	0.541056	1.00404	0.950045	0.998685	-1.01789	0.687255	0.928728	1.03639	0.606526	0.9752	1.00975	0.871538	0.998643	-1.04437	0.534532	0.911842
ILMN_2473755	Vps18	brown	0.830476		1.01406	0.674302	0.999829	-1.01393	0.754164	0.96906	1.00223	0.946825	0.998685	1.01785	0.606044	0.905355	1.00361	0.914459	0.997758	1.0358	0.226945	0.923579	-1.03727	0.329818	0.86335
ILMN_2784957	Wipi2	brown	6.2059	rs51530262	1.04064	0.335612	0.999829	1.01477	0.695083	0.958668	1.00975	0.773204	0.998685	-1.01174	0.652347	0.921547	1.04369	0.260233	0.903906	1.0337	0.337826	0.982887	-1.01476	0.648171	0.940791
ILMN_2432829	Wrap73	brown	0.527353	rs33038214 rs33038217	1.00345	0.867553	0.999829	-1.01202	0.41623	0.878502	-1.02109	0.101616	0.756627	1.01825	0.312094	0.773941	1.01313	0.414015	0.945564	-1.00069	0.96129	0.998643	1.00953	0.533016	0.911673
ILMN_2923599	Xpo6	brown	1.8939		1.00705	0.793052	0.999829	-1.03825	0.191652	0.754473	-1.01065	0.463767	0.998685	-1.03153	0.160435	0.645076	-1.01058	0.736828	0.985796	-1.02977	0.33088	0.981911	-1.05618	0.096538	0.706635
ILMN_2862619	Xrcc6	brown	3.16354		1.02525	0.615644	0.999829	1.05607	0.25419	0.794197	1.01324	0.411353	0.991863	1.02342	0.446004	0.838248	1.04283	0.181392	0.850247	-1.01938	0.41794	0.993351	-1.01125	0.58658	0.924745
ILMN_2704927	Xxylt1	brown	2.67105		-1.01838	0.494428	0.999829	-1.02581	0.282231	0.811808	-1.02474	0.141656	0.819515	-1.00429	0.801234	0.964603	-1.00146	0.924133	0.997758	1.00283	0.884983	0.998643	-1.0022	0.913597	0.988238
ILMN_2854858	Zbtb14	brown	1.68553		-1.00265	0.912824	0.999829	-1.00907	0.66462	0.951602	-1.01057	0.619167	0.998685	-1.01237	0.492428	0.858318	-1.02012	0.279303	0.917863	-1.00813	0.64095	0.998643	1.01057	0.539342	0.912208
ILMN_2964608	Zdhhc16	brown	0.887242		-1.0003	0.989509	0.999829	1.00336	0.789	0.973983	-1.00796	0.588247	0.998685	-1.0009	0.956395	0.994483	-1.00439	0.804105	0.990769	-1.00778	0.549622	0.998643	1.00673	0.659527	0.941676
ILMN_2907989	Zfp119a	brown	0.611066	rs49314643	-1.01565	0.500318	0.999829	-1.02282	0.206974	0.769312	-1.01421	0.43846	0.996714	-1.00333	0.836741	0.971701	-1.01429	0.404272	0.943855	-1.00762	0.492348	0.998643	-1.00718	0.72754	0.96094
ILMN_2655429	Zfp12	brown	4.9524		1.02852	0.514121	0.999829	1.03775	0.288055	0.813172	1.01375	0.466184	0.998685	1.00312	0.890805	0.982978	1.01455	0.619175	0.975974	1.01101	0.643737	0.998643	1.02059	0.456249	0.895927
ILMN_2539783	Zfp746	brown	2.80491		-1.0016	0.953771	0.999829	-1.00241	0.88727	0.989771	1.00326	0.809848	0.998685	1.01705	0.165605	0.650462	1.00878	0.609227	0.97573	1.0044	0.785586	0.998643	-1.00306	0.834769	0.975479
ILMN_2881039	Zfp747	brown	2.18109	rs49142919 rs46445324	-1.02463	0.346883	0.999829	1.0046	0.800403	0.97418	-1.02361	0.088283	0.725462	1.01148	0.450266	0.839692	-1.00178	0.910474	0.997758	1.00786	0.635489	0.998643	-1.01335	0.362114	0.867828
ILMN_1260244	Zfp777	brown	0.715433		1.01449	0.464643	0.999829	1.00901	0.619888	0.944306	-1.01793	0.441845	0.996957	1.00384	0.846458	0.974359	-1.0162	0.341439	0.932485	-1.00326	0.88551	0.998643	1.01183	0.579323	0.922043
ILMN_2461582	Zfp862-ps	brown	1.06466		1.00169	0.942191	0.999829	1.00365	0.80675	0.976061	1.00559	0.791763	0.998685	1.02769	0.0730706	0.507293	-1.01297	0.372124	0.938182	-1.01075	0.603719	0.998643	-1.00664	0.696499	0.953123
ILMN_2912111	Zfp930	brown	0.693037		-1.04646	0.118923	0.999829	-1.03053	0.333974	0.845891	-1.00484	0.899005	0.998685	-1.01629	0.498451	0.860785	-1.02659	0.306257	0.930696	-1.03301	0.16654	0.857672	-1.01974	0.442697	0.893129
ILMN_2523757	Zgrf1	brown	6.28324		-1.00965	0.714217	0.999829	-1.00173	0.94564	0.994632	1.01497	0.273053	0.942801	-1.00989	0.389902	0.81519	1.01213	0.463143	0.949923	1.00403	0.746995	0.998643	-1.02886	0.113402	0.735065
ILMN_2424555	Zkscan6	brown	7.43962		-1.01766	0.535398	0.999829	1.02849	0.202378	0.764828	1.02689	0.235294	0.926452	-1.01244	0.357095	0.797103	-1.01533	0.521567	0.959995	-1.01872	0.472156	0.998643	-1.03477	0.152479	0.771967
ILMN_2627205	Zmynd8	brown	8.75792		-1.01544	0.733431	0.999829	1.01172	0.761131	0.969532	1.04269	0.257229	0.934446	1.04505	0.0619177	0.480171	-1.0369	0.384182	0.941773	-1.01359	0.618234	0.998643	-1.0513	0.253854	0.8343
ILMN_1245437	Sympk	cyan	1.27215	rs4226433	1.10288	0.00483519	0.506876	1.05082	0.00974485	0.292674	1.07654	0.00285696	0.190204	1.05756	0.00803254	0.215388	1.10244	0.000705094	0.0847203	1.1049	7.43107e-05	0.0226545	1.08472	0.00306312	0.178332
ILMN_2967750	Amer2	cyan	6.62637		1.13928	0.0512211	0.999829	1.4044	0.000230817	0.0492615	1.28632	0.000475359	0.074106	1.29957	7.12219e-05	0.0179648	1.25289	0.00182925	0.146773	1.53878	2.45614e-06	0.00254587	1.20297	0.0235538	0.471844
ILMN_1246770	A130040M12Rik	cyan	8.88442		-1.23476	0.0120827	0.740105	-1.11162	0.110107	0.666	-1.12997	0.0722134	0.681632	-1.12348	0.0130482	0.262056	-1.13685	0.00923776	0.299517	-1.10927	0.0218834	0.471905	-1.22972	7.35676e-06	0.00404672
ILMN_2547052	Sft2d3	cyan	1.61255		-1.04983	0.0505336	0.999829	-1.05005	0.000360756	0.0609326	-1.05847	0.00109544	0.116715	-1.05549	0.00638825	0.193625	-1.04731	0.000948563	0.101837	-1.04234	0.0583818	0.65496	-1.04427	0.00128194	0.105551
ILMN_2704619	Cc2d2a	cyan	4.22526		1.03735	0.118376	0.999829	1.04556	0.15192	0.719327	1.06783	0.00108988	0.116715	1.05812	0.0294402	0.371701	1.04224	0.0273356	0.483242	1.00132	0.953999	0.998643	1.04959	0.0446775	0.574755
ILMN_2437682	NA	cyan	4.58819		1.05174	0.104017	0.999829	1.02882	0.268345	0.802791	1.10244	0.00179811	0.154826	1.06923	0.0183875	0.304386	1.07107	0.00768039	0.284712	1.05502	0.0463632	0.615589	1.03077	0.130262	0.754791
ILMN_1258687	Zfp292	cyan	1.61061	rs13472618 rs27800059	1.02044	0.562728	0.999829	1.07473	0.013221	0.322083	1.06452	0.0073424	0.28616	1.02901	0.232797	0.710905	1.06427	0.0126303	0.350728	1.05268	0.0374559	0.570274	1.04351	0.105991	0.724475
ILMN_1217776	Kmt2e	cyan	5.68724	rs49043257	-1.19471	0.05151	0.999829	-1.02151	0.80149	0.974294	-1.16073	0.09913	0.750014	-1.20374	0.0158009	0.283996	-1.22748	0.050936	0.598683	-1.29671	0.0202546	0.456819	-1.28222	0.0168212	0.414733
ILMN_2679094	Tab2	cyan	4.96923		-1.04237	0.192531	0.999829	1.03318	0.459429	0.89518	-1.07083	0.0062671	0.272987	-1.07697	0.0427745	0.4256	-1.06444	0.180052	0.849696	1.01485	0.618872	0.998643	-1.09625	0.00767499	0.280163
ILMN_2754598	Agap3	cyan	4.20982		-1.03978	0.311976	0.999829	-1.04471	0.147252	0.714704	-1.05134	0.0334936	0.542842	-1.0129	0.438875	0.838062	-1.01993	0.483957	0.952658	-1.00515	0.854998	0.998643	-1.05484	0.00528959	0.23718
ILMN_2710819	Csf1r	cyan	0.626749		-1.02269	0.352459	0.999829	-1.0764	0.0126812	0.313928	-1.06277	0.113503	0.773162	-1.0102	0.691081	0.929458	-1.09687	0.0019243	0.147825	-1.05457	0.0511889	0.630654	-1.04527	0.13846	0.762173
ILMN_2702444	Csgalnact1	cyan	3.23273	rs37884516 rs36369532	1.03137	0.156202	0.999829	-1.00394	0.870912	0.985846	1.07184	0.030008	0.525939	1.03606	0.141215	0.620239	-1.01764	0.448705	0.948414	1.03658	0.0850234	0.728283	1.03867	0.0251059	0.477911
ILMN_2598074	Fbxo16	cyan	1.39297		1.02443	0.328006	0.999829	1.02586	0.17465	0.737379	1.04009	0.0454295	0.597036	1.02957	0.0304386	0.375611	1.03084	0.0875549	0.709131	1.02635	0.172614	0.866576	1.01422	0.415267	0.885631
ILMN_2538242	Gm19962	cyan	23.432		-1.33834	0.00584425	0.56118	1.09626	0.321147	0.835275	1.01582	0.885691	0.998685	1.03435	0.661557	0.922311	-1.06514	0.372797	0.938182	-1.06283	0.461746	0.99678	-1.22671	0.0359801	0.535405
ILMN_1222988	Gm19993	cyan	17.187		-1.24549	0.00208442	0.341996	1.07541	0.151022	0.719013	1.02226	0.771703	0.998685	-1.00934	0.789048	0.96007	1.02153	0.568124	0.967822	-1.00135	0.949326	0.998643	-1.11193	0.0257175	0.48321
ILMN_2529943	Gm20340	cyan	10.8344		-1.0595	0.0258802	0.91917	-1.01766	0.566785	0.930532	-1.03504	0.0297146	0.523897	1.00984	0.595168	0.899703	1.00783	0.622023	0.976193	1.00255	0.849211	0.998643	1.01913	0.1547	0.772438
ILMN_1219230	Gm6497	cyan	25.9007		-1.32613	0.0286887	0.920808	1.0391	0.565978	0.930313	1.04065	0.688943	0.998685	1.06979	0.189664	0.673064	1.03259	0.510417	0.958458	1.02648	0.58491	0.998643	-1.13233	0.0278935	0.495414
ILMN_1217849	Laptm5	cyan	0.892359		-1.07632	0.0491239	0.999829	-1.05529	0.168229	0.733085	-1.05149	0.17971	0.870958	-1.02971	0.452827	0.840665	-1.10967	0.0642104	0.646246	-1.09853	0.00604404	0.258878	-1.1059	0.0833868	0.688646
ILMN_2760485	Mapk8ip1	cyan	0.969841		1.04661	0.129215	0.999829	-1.09664	0.00376208	0.194421	-1.07322	0.0394434	0.568245	1.04898	0.11171	0.573183	1.04473	0.205452	0.868391	1.03649	0.415463	0.993351	1.01346	0.665146	0.944491
ILMN_1217147	NA	cyan	1.78697	rs26899936	-1.03493	0.110462	0.999829	-1.00885	0.565173	0.93002	-1.02448	0.0733263	0.68682	-1.01264	0.397849	0.817154	-1.02583	0.103865	0.74026	-1.04367	0.0209407	0.463138	-1.03928	0.0291494	0.499454
ILMN_1252983	NA	cyan	21.9578		-1.19734	0.0286808	0.920808	1.13618	0.0207752	0.378854	1.03183	0.622574	0.998685	1.03363	0.432513	0.836106	1.01629	0.64806	0.980129	-1.0381	0.380812	0.989763	-1.07658	0.123253	0.749287
ILMN_1257704	NA	cyan	1.62849		-1.05903	0.20942	0.999829	-1.03578	0.342536	0.850689	-1.06405	0.0707803	0.676731	-1.05911	0.0172697	0.297107	-1.03394	0.245563	0.897682	-1.03184	0.343373	0.987014	-1.07586	0.0247634	0.476037
ILMN_2418143	NA	cyan	16.3379		-1.00293	0.94423	0.999829	1.06914	0.00631835	0.250742	1.01896	0.533455	0.998685	1.04017	0.048304	0.441336	1.02595	0.21713	0.880093	-1.00382	0.901516	0.998643	-1.02357	0.423771	0.889011
ILMN_2488092	NA	cyan	17.141		1.09011	0.119205	0.999829	1.13695	0.0931254	0.632248	1.15104	0.0685031	0.670349	1.12929	0.00070405	0.0693886	1.14005	0.00917664	0.299052	1.05209	0.0675957	0.689366	1.05717	0.105153	0.72333
ILMN_2838629	Rccd1	cyan	1.51643		-1.08025	0.02098	0.877471	-1.0139	0.725662	0.96667	-1.06631	0.0835308	0.713193	-1.05018	0.179374	0.662446	-1.0228	0.294359	0.927363	-1.0844	0.0523152	0.636626	-1.08423	0.0052479	0.23718
ILMN_2773302	Rngtt	cyan	2.59808	rs27803925	-1.03513	0.420811	0.999829	-1.01071	0.751061	0.96906	-1.04905	0.0540671	0.622711	-1.05763	0.0212708	0.322355	-1.06185	0.0848389	0.702651	-1.08832	0.00433381	0.219894	-1.03795	0.0567089	0.626761
ILMN_2667020	Ryk	cyan	2.31913	rs48354321	-1.03967	0.402314	0.999829	1.02522	0.454855	0.893658	-1.05069	0.0262184	0.500746	-1.04838	0.0642937	0.487316	-1.0193	0.566882	0.967822	-1.00006	0.998362	0.99998	-1.10004	0.0134745	0.377759
ILMN_1256699	Sfi1	cyan	2.46115		-1.16968	0.0317695	0.92871	-1.08956	0.13303	0.697321	-1.15618	0.0523118	0.614038	-1.10251	0.145912	0.625423	-1.11357	0.0521174	0.603287	-1.09962	0.113879	0.78728	-1.17978	0.0127832	0.368083
ILMN_2612143	Sin3a	cyan	2.51904		-1.02642	0.534993	0.999829	-1.04806	0.231947	0.782194	-1.02358	0.149597	0.832335	-1.04427	0.0220355	0.326206	-1.02765	0.433385	0.947628	-1.07163	0.0131264	0.36892	-1.01537	0.592206	0.925684
ILMN_2704855	Slc35d1	cyan	1.93031	rs28155034	-1.02725	0.204563	0.999829	-1.02738	0.0890938	0.622799	-1.03225	0.0181459	0.434309	-1.0234	0.117874	0.584345	-1.03505	0.0164406	0.391279	-1.03344	0.0846098	0.727607	-1.01154	0.390502	0.877728
ILMN_3102072	Srrm2	cyan	11.4386		1.00777	0.929952	0.999829	1.08021	0.0334405	0.446961	-1.01722	0.766152	0.998685	1.06523	0.144946	0.625063	1.01698	0.725506	0.985796	-1.00285	0.961101	0.998643	-1.10275	0.0446114	0.574755
ILMN_1215524	Tmem44	cyan	18.1871	rs51203941	-1.03799	0.271095	0.999829	1.04592	0.102853	0.64928	-1.02264	0.430847	0.995843	-1.03577	0.0359524	0.400816	-1.00326	0.859488	0.995515	-1.01873	0.398736	0.990464	-1.07213	0.0343999	0.528627
ILMN_2992709	Trem2	cyan	0.536031		-1.01796	0.505156	0.999829	1.0015	0.943975	0.994506	-1.04816	0.0149578	0.402772	1.00047	0.979026	0.996843	-1.0259	0.323881	0.930768	-1.04699	0.0199168	0.454057	-1.0263	0.270938	0.840282
ILMN_1258248	1700029E06Rik	cyan	14.5312	rs37074588	-1.02869	0.580374	0.999829	1.09051	0.0485397	0.507665	1.00447	0.919559	0.998685	1.06029	0.101298	0.559168	1.04947	0.236656	0.892928	1.04742	0.273013	0.952719	-1.01672	0.655057	0.941204
ILMN_2521686	2210018M11Rik	cyan	1.26452	rs16805503	-1.01203	0.514961	0.999829	1.00827	0.664467	0.951602	1.0141	0.226246	0.922127	1.03287	0.0231816	0.333322	-1.00282	0.832778	0.992937	-1.00698	0.592183	0.998643	1.01991	0.186463	0.800447
ILMN_2685055	2810474O19Rik	cyan	14.7125		-1.00638	0.769416	0.999829	1.01341	0.518101	0.91841	-1.00559	0.74412	0.998685	-1.0213	0.18712	0.670694	-1.01643	0.327101	0.930768	-1.01001	0.461644	0.99678	-1.02264	0.0460814	0.580825
ILMN_1259069	9930111J21Rik1	cyan	22.052		-1.33329	0.0101834	0.708194	1.10464	0.337562	0.84867	1.06093	0.616192	0.998685	1.10338	0.252992	0.726452	-1.05693	0.453536	0.94872	-1.04521	0.617809	0.998643	-1.18951	0.0750752	0.672809
ILMN_1218079	A630089N07Rik	cyan	31.265		-1.20774	0.0315143	0.92871	1.04654	0.49839	0.909283	1.05768	0.474002	0.998685	-1.012	0.734852	0.945334	1.04407	0.128339	0.779225	1.03153	0.224139	0.919993	-1.07937	0.0704642	0.662634
ILMN_1257434	C130036L24Rik	cyan	0.876671		1.01509	0.437219	0.999829	1.02445	0.0837075	0.609568	1.00358	0.758852	0.998685	-1.02208	0.1079	0.569622	1.00578	0.683816	0.983813	-1.02492	0.0483597	0.619268	-1.00723	0.630822	0.937623
ILMN_1250182	Cep164	cyan	1.86641		1.01209	0.526551	0.999829	1.02018	0.203071	0.765345	1.03792	0.0624485	0.647662	1.01178	0.482302	0.854174	1.03312	0.0512476	0.599593	1.0416	0.0442121	0.605433	1.01171	0.503219	0.907865
ILMN_3026397	Chka	cyan	30.3322		-1.06098	0.76791	0.999829	1.14092	0.118974	0.679057	1.00596	0.957861	0.998685	1.27757	0.0421252	0.42353	1.0209	0.856893	0.995431	-1.05028	0.681943	0.998643	-1.1541	0.216115	0.814606
ILMN_2592496	Dis3l2	cyan	0.558497		1.02494	0.28291	0.999829	-1.02476	0.274341	0.807645	-1.03956	0.00422735	0.229701	1.00001	0.999514	0.999794	1.00374	0.890369	0.997758	-1.00706	0.693145	0.998643	-1.0134	0.508145	0.909026
ILMN_2756074	Dtwd1	cyan	1.17879		1.02338	0.27302	0.999829	1.05609	0.0201627	0.372806	1.02853	0.126632	0.798019	1.0025	0.875737	0.979731	-1.00221	0.905864	0.997758	1.02791	0.244368	0.936328	-1.00809	0.621493	0.935563
ILMN_2907322	Dtx2	cyan	0.993003	rs32251511	1.02541	0.296018	0.999829	-1.00483	0.818587	0.978997	-1.0038	0.854274	0.998685	1.00269	0.906324	0.986175	-1.03963	0.0118211	0.341313	-1.00652	0.74166	0.998643	-1.01665	0.367939	0.869922
ILMN_2859294	Emc3	cyan	9.52112	rs38446676	1.00583	0.824313	0.999829	1.00359	0.897538	0.990166	-1.05101	0.0349365	0.547041	-1.0363	0.218549	0.703731	-1.00183	0.932545	0.997758	-1.00872	0.744919	0.998643	1.00356	0.889385	0.982565
ILMN_3009579	Enox2	cyan	1.10549		-1.00384	0.87739	0.999829	-1.01601	0.54112	0.924109	1.0344	0.192787	0.887426	-1.05791	0.042715	0.4256	1.02753	0.405761	0.944456	-1.01485	0.4705	0.998643	-1.01189	0.611169	0.933671
ILMN_2819380	Erich5	cyan	31.9557		-1.33644	0.0968065	0.999829	1.27959	0.0311841	0.437115	1.04484	0.749304	0.998685	1.259	0.0860226	0.536433	1.15174	0.280087	0.919159	-1.03104	0.81606	0.998643	-1.16859	0.22455	0.816278
ILMN_1230140	Gm10785	cyan	34.2885		-1.28204	0.0354388	0.947403	1.03254	0.790645	0.973983	1.05576	0.667635	0.998685	1.08291	0.377587	0.809224	1.00254	0.977416	0.997758	-1.0112	0.886565	0.998643	-1.15886	0.100673	0.714981
ILMN_1223966	Gm19543	cyan	31.1156	rs51021943	-1.24243	0.0980171	0.999829	1.23942	0.0424399	0.485794	1.11148	0.364457	0.978866	1.07169	0.420303	0.830456	-1.0081	0.897074	0.997758	-1.01956	0.790692	0.998643	-1.16006	0.117032	0.742336
ILMN_1235034	Gm19735	cyan	35.5428		-1.17581	0.0905286	0.999829	1.06927	0.412924	0.876796	1.03205	0.725473	0.998685	1.05813	0.309098	0.771783	1.01101	0.762676	0.989489	1.01897	0.675053	0.998643	-1.09129	0.0459067	0.580825
ILMN_1257784	Gm19875	cyan	32.1867	rs51175585	-1.26859	0.0223049	0.88044	1.08215	0.324088	0.837117	1.08444	0.364547	0.978866	1.05243	0.446442	0.838248	1.00575	0.904653	0.997758	-1.01525	0.772009	0.998643	-1.1056	0.0893288	0.696088
ILMN_1232093	Gm19993	cyan	33.49		-1.27105	0.0431929	0.999829	1.2018	0.117807	0.677531	1.03337	0.766652	0.998685	1.06027	0.543221	0.882309	1.0362	0.696065	0.985232	1.02171	0.835099	0.998643	-1.17083	0.111683	0.731756
ILMN_1238185	Gm20009	cyan	37.6606		-1.37143	0.0215227	0.88044	1.08093	0.543847	0.924499	-1.02644	0.808271	0.998685	1.09895	0.320539	0.777756	-1.06868	0.446264	0.948414	-1.05232	0.615497	0.998643	-1.19823	0.0531659	0.620039
ILMN_1233336	Gm6497	cyan	25.7749		-1.35929	0.0170678	0.838379	1.15168	0.0889953	0.622799	1.01221	0.921299	0.998685	1.04494	0.521448	0.872812	1.1081	0.169073	0.833408	1.02334	0.738528	0.998643	-1.1502	0.0632629	0.642807
ILMN_3007728	Heatr3	cyan	7.08007		1.02849	0.571188	0.999829	-1.0075	0.796452	0.973983	-1.07241	0.0125657	0.369242	-1.02736	0.329402	0.782397	-1.02671	0.326281	0.930768	-1.03474	0.204056	0.897559	-1.05053	0.0527996	0.618908
ILMN_2625645	Ice1	cyan	0.829363		1.0079	0.694823	0.999829	1.00108	0.944595	0.994506	1.01486	0.300666	0.955693	1.0441	0.0140844	0.267011	1.00893	0.523972	0.959995	1.0114	0.522088	0.998643	1.00969	0.469983	0.900179
ILMN_2784272	Ifngr2	cyan	28.8609		-1.15493	0.126791	0.999829	1.23603	0.0013744	0.114057	1.0821	0.466547	0.998685	1.13547	0.106958	0.569148	1.02813	0.644807	0.980129	1.02356	0.764817	0.998643	-1.12347	0.105334	0.72333
ILMN_1242871	Kcnq1ot1	cyan	3.79732		-1.03466	0.166188	0.999829	-1.0006	0.977945	0.996854	-1.0114	0.405283	0.99183	1.01348	0.311917	0.773787	1.02772	0.0374761	0.542228	-1.00216	0.876491	0.998643	-1.00993	0.544601	0.913708
ILMN_1232861	Lrrfip1	cyan	6.51276		-1.01224	0.696092	0.999829	-1.00452	0.824472	0.979961	-1.00234	0.895174	0.998685	-1.00078	0.965945	0.995365	-1.0041	0.826584	0.991761	1.04196	0.0305362	0.533208	1.00631	0.698486	0.954001
ILMN_2429721	Ltn1	cyan	0.78759	rs46888502	-1.02466	0.378819	0.999829	-1.02487	0.203101	0.765345	-1.04307	0.0318722	0.537004	-1.01932	0.240894	0.718971	-1.00865	0.607397	0.975519	-1.03878	0.0688596	0.693848	-1.01303	0.480423	0.902429
ILMN_2764883	Mafg	cyan	11.5499		-1.07967	0.199164	0.999829	1.10955	0.0432805	0.488936	1.02385	0.69821	0.998685	1.06214	0.159868	0.64441	1.02274	0.492744	0.953748	1.0124	0.800538	0.998643	-1.02717	0.558923	0.915608
ILMN_1246863	Mdga2	cyan	0.943117		-1.00334	0.895459	0.999829	-1.04111	0.141786	0.704765	1.00287	0.921901	0.998685	-1.03943	0.0423175	0.424535	-1.01872	0.31307	0.930696	-1.01136	0.770037	0.998643	-1.06051	0.117622	0.742336
ILMN_1244356	Msl1	cyan	15.5095		-1.02239	0.802136	0.999829	-1.03034	0.535908	0.922761	-1.01871	0.515706	0.998685	-1.01071	0.750589	0.949288	-1.10018	0.00374373	0.196128	-1.04488	0.238028	0.931582	-1.0626	0.18187	0.800293
ILMN_2768482	Mtus2	cyan	0.787751	rs49777635	1.0313	0.166289	0.999829	1.05123	0.000993975	0.0997576	1.01025	0.440502	0.996957	-1.03027	0.0991437	0.556356	1.01656	0.38795	0.942753	1.02763	0.156954	0.847606	1.01493	0.350098	0.865722
ILMN_1222715	NA	cyan	22.4204		-1.15425	0.0182208	0.86695	1.03809	0.555812	0.927582	-1.01716	0.7745	0.998685	1.06619	0.326142	0.780781	1.01345	0.705422	0.985687	1.00561	0.88457	0.998643	-1.0308	0.51626	0.911246
ILMN_1235173	NA	cyan	28.872		-1.35432	0.00993914	0.702168	1.04264	0.643673	0.950639	-1.03631	0.711844	0.998685	1.11664	0.182364	0.664237	-1.02899	0.721884	0.985796	1.00481	0.95457	0.998643	-1.05072	0.553702	0.914976
ILMN_1237918	NA	cyan	8.7742		-1.01363	0.68985	0.999829	1.01992	0.334074	0.845891	1.00677	0.815848	0.998685	-1.00049	0.981463	0.997452	-1.00855	0.658227	0.981416	-1.00668	0.743729	0.998643	-1.03909	0.0347252	0.528627
ILMN_1241612	NA	cyan	30.2372		-1.28217	0.0157116	0.816938	-1.00531	0.955175	0.995573	-1.02267	0.795566	0.998685	1.0372	0.600889	0.90185	-1.0423	0.571097	0.968151	1.01407	0.855122	0.998643	-1.1082	0.228679	0.818828
ILMN_1244697	NA	cyan	20.0218		-1.05416	0.278726	0.999829	1.07878	0.0225664	0.39068	1.00533	0.901897	0.998685	1.00353	0.897505	0.984207	1.03372	0.221883	0.883268	1.00563	0.858731	0.998643	-1.04422	0.0968405	0.70732
ILMN_2435196	NA	cyan	0.80542	rs4230393	-1.01538	0.496257	0.999829	1.0273	0.0543016	0.528515	-1.0018	0.892347	0.998685	1.00602	0.64662	0.918845	-1.00441	0.720444	0.985796	1.00164	0.89103	0.998643	-1.02059	0.0341839	0.528392
ILMN_2482896	NA	cyan	10.908	rs6192729	1.00353	0.898997	0.999829	1.04237	0.00795049	0.27877	1.01084	0.543667	0.998685	-1.01044	0.436644	0.836938	1.02474	0.0570062	0.622535	1.00442	0.813846	0.998643	1.01144	0.370336	0.871199
ILMN_2537782	NA	cyan	31.0719		-1.31892	0.00403993	0.465423	1.05389	0.601089	0.940016	-1.03808	0.689082	0.998685	1.08793	0.303491	0.76812	1.02451	0.752709	0.988275	-1.04585	0.553666	0.998643	-1.09899	0.314119	0.859241
ILMN_2538436	NA	cyan	29.7828		-1.17513	0.028629	0.920808	1.05293	0.472761	0.899043	1.00374	0.946722	0.998685	1.05208	0.30292	0.767749	1.02757	0.522858	0.959995	-1.00124	0.973281	0.998643	-1.04324	0.377728	0.873063
ILMN_2581247	NA	cyan	2.66482		1.00558	0.835611	0.999829	1.00692	0.665123	0.951602	-1.00587	0.580963	0.998685	-1.01151	0.448601	0.839609	-1.01106	0.298942	0.929806	1.0405	0.0175465	0.42627	-1.01715	0.301719	0.855497
ILMN_2865822	Napa	cyan	5.79612		1.02791	0.480096	0.999829	-1.05814	0.0866462	0.617774	-1.04146	0.0471042	0.600872	-1.00729	0.791352	0.961126	-1.01112	0.745117	0.986949	1.01592	0.66257	0.998643	-1.00728	0.79455	0.971306
ILMN_2693913	Onecut2	cyan	1.94152		1.01031	0.693985	0.999829	1.03756	0.353903	0.857624	-1.00634	0.856971	0.998685	-1.02128	0.254724	0.726452	1.05272	0.0270395	0.483242	1.02655	0.155669	0.846194	-1.09035	0.117731	0.742336
ILMN_2742583	Phrf1	cyan	8.70923		-1.00881	0.707404	0.999829	-1.00962	0.674808	0.953192	1.01429	0.333367	0.969091	1.057	0.00770887	0.211032	1.0074	0.728781	0.985796	-1.00158	0.930452	0.998643	-1.02473	0.169418	0.789316
ILMN_2571683	Ptbp1	cyan	0.536049		-1.03264	0.0287309	0.920808	-1.0117	0.369878	0.860462	-1.00544	0.65242	0.998685	1.0182	0.141425	0.620853	-1.00477	0.710362	0.985687	1.01989	0.160262	0.850427	1.00749	0.541948	0.913708
ILMN_3104139	Rbm12	cyan	1.94652		1.00747	0.718671	0.999829	-1.01427	0.434269	0.884631	1.04375	0.0324352	0.540627	1.0283	0.106928	0.569148	-1.00437	0.795687	0.990504	1.02484	0.1704	0.862756	1.00656	0.66141	0.942542
ILMN_1215969	Rcor1	cyan	3.16132		-1.01968	0.491817	0.999829	-1.0031	0.898002	0.990166	-1.02335	0.288939	0.95085	-1.01043	0.611169	0.907322	-1.02071	0.424911	0.946206	1.01328	0.621625	0.998643	-1.03826	0.0352348	0.532432
ILMN_2891245	Rhbdl2	cyan	33.4657	rs51207659	-1.11708	0.524475	0.999829	1.31945	0.0178981	0.3581	1.06123	0.663758	0.998685	1.22435	0.113674	0.577509	1.10839	0.368482	0.936997	-1.03059	0.782496	0.998643	-1.18202	0.109471	0.731171
ILMN_2946482	Rpl23	cyan	6.00759	rs29447065	-1.03929	0.244213	0.999829	-1.01812	0.635563	0.949511	-1.03882	0.038466	0.565721	1.03142	0.392103	0.815636	1.05	0.251027	0.900661	-1.00528	0.915789	0.998643	-1.02576	0.510483	0.909272
ILMN_1253910	Rps20	cyan	1.99565	rs13475326	-1.0234	0.763331	0.999829	-1.0205	0.669756	0.951602	-1.02712	0.422041	0.99427	-1.094	0.0282807	0.366811	-1.02347	0.392279	0.942753	-1.03162	0.266043	0.949027	-1.02774	0.344682	0.865241
ILMN_3159826	Ryk	cyan	1.52161		-1.04953	0.0796109	0.999829	-1.01016	0.464316	0.896158	-1.00529	0.726013	0.998685	-1.02759	0.113754	0.577509	-1.01957	0.365469	0.936096	-1.02531	0.119566	0.80368	-1.06132	0.000662325	0.0733708
ILMN_2603825	Setd8	cyan	4.9459		-1.01038	0.658893	0.999829	-1.00473	0.858823	0.983934	-1.01832	0.309569	0.958892	1.016	0.192224	0.677244	-1.00464	0.802038	0.990769	-1.00714	0.672747	0.998643	-1.03987	0.0444274	0.57421
ILMN_2621319	Setdb1	cyan	0.695953		-1.00599	0.812092	0.999829	1.01128	0.449679	0.890994	-1.00107	0.934394	0.998685	-1.00431	0.805752	0.965575	-1.02615	0.0906417	0.714125	-1.0362	0.026025	0.50783	1.01081	0.486633	0.903923
ILMN_1224942	Shmt2	cyan	0.974521		1.01242	0.526319	0.999829	1.03336	0.0917295	0.627952	1.02305	0.0778774	0.700004	1.02637	0.0585393	0.471163	1.03555	0.0283248	0.492936	1.02678	0.102686	0.771056	1.01276	0.465117	0.899831
ILMN_2614778	Slc30a5	cyan	1.53047		-1.00887	0.847046	0.999829	-1.02063	0.483732	0.904385	-1.00544	0.845237	0.998685	-1.02538	0.239747	0.718302	-1.0683	0.0212048	0.443438	1.01361	0.680473	0.998643	-1.0187	0.624698	0.936662
ILMN_2759289	Slk	cyan	0.430347	rs38144741	-1.02153	0.313019	0.999829	-1.03175	0.0636194	0.55534	-1.02122	0.141579	0.819515	-1.00135	0.940331	0.990688	-1.05476	0.000294266	0.0528499	-1.02895	0.0529064	0.641145	-1.02108	0.114074	0.735998
ILMN_2704199	Snip1	cyan	0.509684	rs27553134	1.01451	0.409588	0.999829	1.00166	0.918113	0.993429	-1.01982	0.0588587	0.639441	-1.00162	0.920547	0.988937	1.02715	0.0313258	0.512047	1.01015	0.524015	0.998643	-1.00276	0.85131	0.978299
ILMN_2701129	Spef1	cyan	5.20018		-1.05208	0.0651864	0.999829	-1.01559	0.430582	0.884613	-1.00368	0.817708	0.998685	-1.01138	0.575186	0.891924	-1.04722	0.00792838	0.284855	-1.02557	0.249082	0.93944	-1.01983	0.239448	0.826331
ILMN_2649355	Stk19	cyan	1.86858	rs49054118 rs47426748 rs47502888	1.01907	0.559339	0.999829	1.02987	0.207849	0.769312	1.00625	0.789224	0.998685	1.0011	0.952747	0.993608	1.01986	0.399678	0.943855	-1.02968	0.203197	0.897487	-1.04604	0.0199103	0.444511
ILMN_2939990	Tarbp2	cyan	1.78164		1.00047	0.980797	0.999829	1.04681	0.00752775	0.271509	-1.00165	0.885882	0.998685	1.00518	0.643667	0.917621	1.0215	0.0511484	0.599353	1.00522	0.717755	0.998643	-1.00313	0.792439	0.971196
ILMN_2608933	Tcof1	cyan	12.7835		-1.00063	0.989043	0.999829	1.00071	0.985605	0.997922	1.0629	0.0182798	0.434309	-1.00487	0.817666	0.967168	-1.0327	0.341178	0.932485	1.01319	0.68018	0.998643	-1.02471	0.411716	0.885631
ILMN_2589211	Timm44	cyan	0.997632		1.00552	0.79552	0.999829	1.01141	0.447012	0.888836	1.00805	0.607295	0.998685	1.0388	0.0259384	0.352525	-1.01225	0.418447	0.946077	1.02202	0.268328	0.949027	1.00323	0.861915	0.97978
ILMN_2819679	Tmem50a	cyan	3.42436		1.03403	0.69982	0.999829	-1.12182	0.0534627	0.527981	1.03256	0.587656	0.998685	1.06919	0.164636	0.649197	1.0758	0.225673	0.886021	-1.02442	0.629931	0.998643	1.13659	0.0015006	0.111381
ILMN_1233160	Triap1	cyan	0.592218		1.01812	0.577631	0.999829	1.00291	0.929638	0.994251	1.03741	0.166695	0.861094	1.06175	0.0441523	0.428772	1.00986	0.721671	0.985796	1.05485	0.0566631	0.652602	1.00461	0.836787	0.975479
ILMN_2436772	Ube3c	cyan	1.2504	rs32324958	-1.00453	0.885902	0.999829	1.00116	0.962074	0.995929	-1.02428	0.407066	0.99183	-1.0208	0.405259	0.822878	-1.02381	0.416685	0.945741	1.02283	0.36367	0.989763	-1.05486	0.0459139	0.580825
ILMN_1214026	Vmn1r58	cyan	32.5055		-1.20766	0.0451913	0.999829	1.04179	0.61742	0.943676	1.02107	0.79776	0.998685	1.0989	0.106357	0.568496	-1.00947	0.881374	0.997175	1.00392	0.94947	0.998643	-1.06916	0.150036	0.770148
ILMN_1248832	Vmn1r58	cyan	26.8373		-1.23582	0.0063683	0.579169	1.05327	0.463909	0.896158	-1.03156	0.689183	0.998685	1.04551	0.334256	0.783912	1.02085	0.602828	0.974186	-1.02843	0.529454	0.998643	-1.04086	0.434504	0.892161
[truncated: 15,897 more rows]

## Sheet: S2
IPA Results for DEGs
[truncated: 2,710 more rows]

## Sheet: S3
ToppFun Results for DEGs
[truncated: 689 more rows]

## Sheet: S4
Immune-Related Pathways for DEGs
Pathway	Region
Antigen Presentation	PFC, BLA, CeA
[truncated: 3 more rows]

## Sheet: S5
Module	Brain Regions (eigengene expression)	Hub Gene / Probe ID	DEGs	Cell Type	Top IPA pathways	Top IPA biological functions	Top ToppFun pathways	Top ToppFun GO terms
[truncated: 86 more rows]

[truncated: 7 more sheets: S6, S7, S8, S9, S10, S11, S12]
