# Supplementary material for: Dissecting Brain Networks Underlying Alcohol Binge Drinking Using a Systems Genomics Approach
Source: Mol Neurobiol. 2018 Jul 30;56(4):2791–810. doi: 10.1007/s12035-018-1252-0 (PMC6459809; doi:10.1007/s12035-018-1252-0)
Supplement: Supplementary file 3 — (XLSX 150 MB) [file 12035_2018_1252_MOESM3_ESM.xlsx]

## Sheet: ESM3
Online Resource 3
Electronic Supplementary Material (ESM) 3
Dissecting brain networks underlying alcohol binge drinking using a systems genomics approach
Molecular Neurobiology
Laura B. Ferguson1,2, Lingling Zhang1, Daniel Kircher1, Shi Wang1, R. Dayne Mayfield1, John C. Crabbe5,6, Richard A. Morrisett1, R. Adron Harris1, Igor Ponomarev*1
*Corresponding Author:	Igor Ponomarev, PhD
The Waggoner Center for Alcohol and Addiction Research
The University of Texas at Austin,
Austin, Texas, United States of America
Email: ponomarev@utexas.edu

## Sheet: brown
BROWN ToppFun Results
Training Results [Expand All] [Download All] [Sparse Matrix] Display pValues and Scores as Scientific (4 significant digits)Fixed (4 decimal places)Scientific (7 significant digits)Fixed (7 decimal places) Table row limit 25 50 100 200
1: GO: Molecular Function [Display Chart] 959 annotations before applied cutoff / 18661 genes in category
	ID	Name	Source	pValue	FDR B&H	FDR B&Y	Bonferroni	Genes from Input	Genes in Annotation
1	GO:0070035	purine NTP-dependent helicase activity		6.399e-09	3.068e-06	2.284e-05	6.137e-06	15	112
2	GO:0008026	ATP-dependent helicase activity		6.399e-09	3.068e-06	2.284e-05	6.137e-06	15	112
3	GO:0004386	helicase activity		1.083e-08	3.461e-06	2.576e-05	1.038e-05	18	172
4	GO:0003723	RNA binding		4.96e-08	1.189e-05	8.852e-05	4.757e-05	65	1632
5	GO:0044822	poly(A) RNA binding		1.548e-07	2.969e-05	0.000221	0.0001484	51	1182
6	GO:0005524	ATP binding		4.525e-07	7.233e-05	0.0005384	0.000434	58	1475
7	GO:0032559	adenyl ribonucleotide binding		1.148e-06	0.0001573	0.001171	0.001101	58	1518
8	GO:0030554	adenyl nucleotide binding		1.475e-06	0.0001769	0.001316	0.001415	58	1530
9	GO:0035639	purine ribonucleoside triphosphate binding		2.2e-06	0.0002344	0.001745	0.00211	65	1815
10	GO:0032550	purine ribonucleoside binding		2.798e-06	0.0002358	0.001755	0.002684	65	1828
11	GO:0032549	ribonucleoside binding		2.957e-06	0.0002358	0.001755	0.002835	65	1831
12	GO:0001883	purine nucleoside binding		2.957e-06	0.0002358	0.001755	0.002835	65	1831
13	GO:0001882	nucleoside binding		3.359e-06	0.0002358	0.001755	0.003221	65	1838
14	GO:0042623	ATPase activity, coupled		3.547e-06	0.0002358	0.001755	0.003401	21	332
15	GO:0004003	ATP-dependent DNA helicase activity		3.688e-06	0.0002358	0.001755	0.003537	8	47
16	GO:0032555	purine ribonucleotide binding		5.349e-06	0.0003206	0.002387	0.00513	65	1864
17	GO:0017076	purine nucleotide binding		6.953e-06	0.0003769	0.002806	0.006668	65	1879
18	GO:0032553	ribonucleotide binding		7.075e-06	0.0003769	0.002806	0.006785	65	1880
19	GO:0004674	protein serine/threonine kinase activity		1.431e-05	0.0007223	0.005376	0.01372	24	452
20	GO:0008094	DNA-dependent ATPase activity		1.632e-05	0.0007827	0.005826	0.01565	10	93
21	GO:0008270	zinc ion binding		3.301e-05	0.001508	0.01122	0.03166	45	1200
22	GO:0003678	DNA helicase activity		4.333e-05	0.001889	0.01406	0.04155	8	65
23	GO:0004672	protein kinase activity		4.696e-05	0.001958	0.01457	0.04503	29	649
24	GO:0019904	protein domain specific binding		6.486e-05	0.002592	0.01929	0.0622	31	729
25	GO:0042393	histone binding		6.826e-05	0.002618	0.01949	0.06546	13	180
26	GO:0016887	ATPase activity		9.666e-05	0.003489	0.02597	0.0927	22	446
27	GO:0016773	phosphotransferase activity, alcohol group as acceptor		9.892e-05	0.003489	0.02597	0.09486	32	781
28	GO:0016301	kinase activity		0.0001019	0.003489	0.02597	0.0977	34	853
29	GO:0016772	transferase activity, transferring phosphorus-containing groups		0.0001212	0.003895	0.02899	0.1162	38	1006
30	GO:0003724	RNA helicase activity		0.0001218	0.003895	0.02899	0.1168	8	75
31	GO:0008276	protein methyltransferase activity		0.0001322	0.00409	0.03045	0.1268	11	142
32	GO:0016279	protein-lysine N-methyltransferase activity		0.0001672	0.00501	0.0373	0.1603	10	122
33	GO:0016741	transferase activity, transferring one-carbon groups		0.0001783	0.005044	0.03754	0.171	14	225
34	GO:0016278	lysine N-methyltransferase activity		0.0001788	0.005044	0.03754	0.1715	10	123
35	GO:0003880	protein C-terminal carboxyl O-methyltransferase activity		0.0002281	0.00625	0.04652	0.2188	8	82
36	GO:0008174	mRNA methyltransferase activity		0.0002696	0.007181	0.05345	0.2585	8	84
37	GO:0008757	S-adenosylmethionine-dependent methyltransferase activity		0.0002869	0.007192	0.05353	0.2751	12	181
38	GO:0010340	carboxyl-O-methyltransferase activity		0.0002925	0.007192	0.05353	0.2805	8	85
39	GO:0051998	protein carboxyl O-methyltransferase activity		0.0002925	0.007192	0.05353	0.2805	8	85
40	GO:0008186	RNA-dependent ATPase activity		0.0003351	0.007839	0.05835	0.3214	7	66
41	GO:0004004	ATP-dependent RNA helicase activity		0.0003351	0.007839	0.05835	0.3214	7	66
42	GO:0046914	transition metal ion binding		0.0003467	0.007917	0.05893	0.3325	48	1448
43	GO:0008168	methyltransferase activity		0.0003628	0.008092	0.06024	0.348	13	213
44	GO:0043775	cobyrinate a,c-diamide synthase activity		0.0004045	0.008817	0.06563	0.3879	2	2
45	GO:0003712	transcription cofactor activity		0.0004309	0.009184	0.06836	0.4133	24	564
46	GO:0017111	nucleoside-triphosphatase activity		0.0005271	0.0107	0.07962	0.5055	30	785
47	GO:0008170	N-methyltransferase activity		0.0005369	0.0107	0.07962	0.5149	10	141
48	GO:0008171	O-methyltransferase activity		0.0005393	0.0107	0.07962	0.5172	8	93
49	GO:0000989	transcription factor activity, transcription factor binding		0.0005697	0.0107	0.07962	0.5464	25	610
50	GO:0001085	RNA polymerase II transcription factor binding		0.0005981	0.0107	0.07962	0.5735	9	118
2: GO: Biological Process [Display Chart] 4365 annotations before applied cutoff / 18623 genes in category
	ID	Name	Source	pValue	FDR B&H	FDR B&Y	Bonferroni	Genes from Input	Genes in Annotation
1	GO:0051276	chromosome organization		7.641e-10	3.335e-06	2.988e-05	3.335e-06	57	1189
2	GO:0016071	mRNA metabolic process		6.979e-09	1.523e-05	0.0001365	3.046e-05	38	664
3	GO:0008380	RNA splicing		4.849e-08	7.055e-05	0.000632	0.0002116	27	402
4	GO:0007049	cell cycle		2.462e-07	0.0002687	0.002407	0.001075	67	1766
5	GO:0006397	mRNA processing		4.813e-07	0.0004202	0.003764	0.002101	28	479
6	GO:0006396	RNA processing		1.274e-06	0.0008268	0.007407	0.005563	41	913
7	GO:0010608	posttranscriptional regulation of gene expression		1.326e-06	0.0008268	0.007407	0.005788	27	475
8	GO:0000377	RNA splicing, via transesterification reactions with bulged adenosine as nucleophile		3.94e-06	0.001911	0.01712	0.0172	20	305
9	GO:0000398	mRNA splicing, via spliceosome		3.94e-06	0.001911	0.01712	0.0172	20	305
10	GO:0000375	RNA splicing, via transesterification reactions		4.793e-06	0.002092	0.01874	0.02092	20	309
11	GO:0016568	chromatin modification		6.514e-06	0.002585	0.02316	0.02843	31	642
12	GO:0006974	cellular response to DNA damage stimulus		1.395e-05	0.005075	0.04547	0.06091	35	800
13	GO:0006325	chromatin organization		1.538e-05	0.005166	0.04628	0.06715	34	770
14	GO:0022402	cell cycle process		1.875e-05	0.005846	0.05237	0.08184	51	1385
15	GO:0018193	peptidyl-amino acid modification		2.045e-05	0.005952	0.05332	0.08927	47	1241
16	GO:0006259	DNA metabolic process		2.22e-05	0.006056	0.05425	0.09689	40	992
17	GO:0006417	regulation of translation		2.613e-05	0.006425	0.05756	0.1141	20	347
18	GO:0040029	regulation of gene expression, epigenetic		2.766e-05	0.006425	0.05756	0.1207	17	265
19	GO:0006338	chromatin remodeling		2.797e-05	0.006425	0.05756	0.1221	13	164
20	GO:0006281	DNA repair		4.919e-05	0.01074	0.09617	0.2147	25	516
21	GO:0006412	translation		8.669e-05	0.01682	0.1507	0.3784	29	667
22	GO:0032259	methylation		8.881e-05	0.01682	0.1507	0.3877	19	349
23	GO:0034613	cellular protein localization		8.951e-05	0.01682	0.1507	0.3907	56	1666
24	GO:0034248	regulation of cellular amide metabolic process		9.251e-05	0.01682	0.1507	0.4038	20	380
25	GO:0070727	cellular macromolecule localization		0.0001049	0.01832	0.1641	0.458	56	1676
26	GO:0051168	nuclear export		0.0001143	0.01919	0.1719	0.4989	13	188
27	GO:0000723	telomere maintenance		0.0001243	0.0201	0.18	0.5426	11	140
28	GO:0043414	macromolecule methylation		0.0001372	0.02139	0.1916	0.5989	16	273
29	GO:0018205	peptidyl-lysine modification		0.0001551	0.02323	0.2081	0.6769	21	426
30	GO:0043488	regulation of mRNA stability		0.0001596	0.02323	0.2081	0.6968	11	144
31	GO:0006913	nucleocytoplasmic transport		0.0001765	0.02451	0.2196	0.7704	23	494
32	GO:0043043	peptide biosynthetic process		0.0001797	0.02451	0.2196	0.7844	29	696
33	GO:0071166	ribonucleoprotein complex localization		0.0001898	0.0251	0.2249	0.8284	10	123
34	GO:0043487	regulation of RNA stability		0.0002032	0.02573	0.2305	0.8868	11	148
35	GO:0006479	protein methylation		0.0002132	0.02573	0.2305	0.9307	12	174
36	GO:0008213	protein alkylation		0.0002132	0.02573	0.2305	0.9307	12	174
37	GO:0051169	nuclear transport		0.0002225	0.02573	0.2305	0.9713	23	502
38	GO:0071103	DNA conformation change		0.000224	0.02573	0.2305	0.9778	16	285
39	GO:0032200	telomere organization		0.0002713	0.03037	0.272	1	11	153
40	GO:0006406	mRNA export from nucleus		0.0002857	0.03041	0.2725	1	9	106
41	GO:0071427	mRNA-containing ribonucleoprotein complex export from nucleus		0.0002857	0.03041	0.2725	1	9	106
42	GO:0010833	telomere maintenance via telomere lengthening		0.0003504	0.03641	0.3262	1	7	66
43	GO:0006403	RNA localization		0.000407	0.04049	0.3628	1	13	214
44	GO:0033044	regulation of chromosome organization		0.0004113	0.04049	0.3628	1	16	301
45	GO:0031659	positive regulation of cyclin-dependent protein serine/threonine kinase activity involved in G1/S transition of mitotic cell cycle		0.0004174	0.04049	0.3628	1	3	8
46	GO:0051053	negative regulation of DNA metabolic process		0.0005226	0.04959	0.4442	1	9	115
47	GO:0043604	amide biosynthetic process		0.0005361	0.04979	0.4461	1	30	780
3: GO: Cellular Component [Display Chart] 577 annotations before applied cutoff / 19061 genes in category
	ID	Name	Source	pValue	FDR B&H	FDR B&Y	Bonferroni	Genes from Input	Genes in Annotation
1	GO:0044451	nucleoplasm part		6.679e-08	3.854e-05	0.0002673	3.854e-05	38	732
2	GO:0044427	chromosomal part		7.55e-07	0.000154	0.001068	0.0004356	39	839
3	GO:0005694	chromosome		8.009e-07	0.000154	0.001068	0.0004621	42	941
4	GO:1990234	transferase complex		3.035e-06	0.0004377	0.003036	0.001751	34	722
5	GO:0016604	nuclear body		1.351e-05	0.001559	0.01081	0.007794	21	364
6	GO:0030529	intracellular ribonucleoprotein complex		3.718e-05	0.003064	0.02125	0.02145	32	745
7	GO:1990904	ribonucleoprotein complex		3.718e-05	0.003064	0.02125	0.02145	32	745
8	GO:0016607	nuclear speck		5.09e-05	0.003671	0.02546	0.02937	14	201
9	GO:0034399	nuclear periphery		8.036e-05	0.004586	0.03181	0.04637	11	135
10	GO:0000932	cytoplasmic mRNA processing body		8.79e-05	0.004586	0.03181	0.05072	8	72
11	GO:0034708	methyltransferase complex		8.793e-05	0.004586	0.03181	0.05073	9	92
12	GO:0035097	histone methyltransferase complex		9.703e-05	0.004586	0.03181	0.05599	8	73
13	GO:1902494	catalytic complex		0.0001033	0.004586	0.03181	0.05962	40	1077
14	GO:0044454	nuclear chromosome part		0.0001663	0.006853	0.04753	0.09594	24	531
15	GO:0005681	spliceosomal complex		0.0001803	0.00686	0.04758	0.1041	12	173
16	GO:0098687	chromosomal region		0.0001902	0.00686	0.04758	0.1098	18	344
17	GO:0035770	ribonucleoprotein granule		0.0002305	0.007824	0.05426	0.133	11	152
18	GO:0000785	chromatin		0.0003114	0.009982	0.06923	0.1797	22	487
19	GO:0000781	chromosome, telomeric region		0.0003991	0.01195	0.08292	0.2303	11	162
20	GO:0030424	axon		0.0004335	0.01195	0.08292	0.2501	24	567
21	GO:0005730	nucleolus		0.0004451	0.01195	0.08292	0.2568	33	891
22	GO:0000228	nuclear chromosome		0.0004558	0.01195	0.08292	0.263	24	569
23	GO:0036464	cytoplasmic ribonucleoprotein granule		0.0006092	0.01528	0.106	0.3515	10	144
24	GO:0043005	neuron projection		0.0008266	0.01987	0.1378	0.477	40	1194
25	GO:0032993	protein-DNA complex		0.0011	0.02486	0.1725	0.6346	11	183
26	GO:0030956	glutamyl-tRNA(Gln) amidotransferase complex		0.001161	0.02486	0.1725	0.6701	2	3
27	GO:0016363	nuclear matrix		0.001163	0.02486	0.1725	0.6713	8	105
28	GO:0000784	nuclear chromosome, telomeric region		0.001356	0.02793	0.1937	0.7821	9	133
29	GO:0030123	AP-3 adaptor complex		0.00149	0.02965	0.2056	0.8597	3	12
30	GO:0030119	AP-type membrane coat adaptor complex		0.0021	0.04039	0.2801	1	5	46
31	GO:0036477	somatodendritic compartment		0.002295	0.0418	0.2899	1	30	867
32	GO:0099572	postsynaptic specialization		0.002391	0.0418	0.2899	1	12	232
33	GO:0014069	postsynaptic density		0.002391	0.0418	0.2899	1	12	232
34	GO:0030117	membrane coat		0.002829	0.04664	0.3235	1	7	95
35	GO:0048475	coated membrane		0.002829	0.04664	0.3235	1	7	95
4: Human Phenotype [Display Chart] 897 annotations before applied cutoff / 4309 genes in category
No results to display
5: Mouse Phenotype [Display Chart] 2857 annotations before applied cutoff / 8483 genes in category
	ID	Name	Source	pValue	FDR B&H	FDR B&Y	Bonferroni	Genes from Input	Genes in Annotation
1	MP:0011100	preweaning lethality, complete penetrance		1.695e-05	0.04524	0.3861	0.04843	31	616
2	MP:0013293	embryonic lethality prior to tooth bud stage		3.167e-05	0.04524	0.3861	0.09047	31	636
3	MP:0008762	embryonic lethality		4.844e-05	0.04614	0.3938	0.1384	59	1615
6: Domain [Display Chart] 1719 annotations before applied cutoff / 16924 genes in category
	ID	Name	Source	pValue	FDR B&H	FDR B&Y	Bonferroni	Genes from Input	Genes in Annotation
1	IPR002464	DNA/RNA helicase DEAH CS	InterPro	4.867e-07	0.0004607	0.003698	0.0008366	8	35
2	PS00690	DEAH ATP HELICASE	PROSITE	9.573e-07	0.0004607	0.003698	0.001646	8	38
3	SM00490	HELICc	SMART	1.791e-06	0.0004607	0.003698	0.003078	12	104
4	PF00271	Helicase C	Pfam	1.791e-06	0.0004607	0.003698	0.003078	12	104
5	IPR014021	Helicase SF1/SF2 ATP-bd	InterPro	2.196e-06	0.0004607	0.003698	0.003775	12	106
6	IPR001650	Helicase C	InterPro	2.427e-06	0.0004607	0.003698	0.004173	12	107
7	PS51192	HELICASE ATP BIND 1	PROSITE	2.68e-06	0.0004607	0.003698	0.004607	12	108
8	SM00487	DEXDc	SMART	2.68e-06	0.0004607	0.003698	0.004607	12	108
9	IPR014001	DEAD-like N	InterPro	2.68e-06	0.0004607	0.003698	0.004607	12	108
10	PS51194	HELICASE CTER	PROSITE	2.68e-06	0.0004607	0.003698	0.004607	12	108
11	PF00439	Bromodomain	Pfam	9.9e-06	0.001547	0.01242	0.01702	7	37
12	PS50014	BROMODOMAIN 2	PROSITE	1.699e-05	0.002306	0.01851	0.0292	7	40
13	G3DSA:1.20.920.10	Bromodomain	Gene3D	2.012e-05	0.002306	0.01851	0.03459	7	41
14	IPR001487	Bromodomain	InterPro	2.012e-05	0.002306	0.01851	0.03459	7	41
15	SM00297	BROMO	SMART	2.012e-05	0.002306	0.01851	0.03459	7	41
16	PF00628	PHD	Pfam	2.311e-05	0.002483	0.01993	0.03973	9	74
17	IPR019787	Znf PHD-finger	InterPro	3.544e-05	0.003584	0.02877	0.06092	9	78
18	IPR000330	SNF2 N	InterPro	4.593e-05	0.004134	0.03319	0.07895	6	32
19	PF00176	SNF2 N	Pfam	4.593e-05	0.004134	0.03319	0.07895	6	32
20	IPR019786	Zinc finger PHD-type CS	InterPro	4.81e-05	0.004134	0.03319	0.08269	8	63
21	SM00249	PHD	SMART	9.246e-05	0.007568	0.06075	0.1589	9	88
22	PS00633	BROMODOMAIN 1	PROSITE	0.0001079	0.008235	0.0661	0.1855	6	37
23	IPR001965	Znf PHD	InterPro	0.0001102	0.008235	0.0661	0.1894	9	90
24	PS50016	ZF PHD 2	PROSITE	0.0001673	0.01135	0.09112	0.2876	9	95
25	PS01359	ZF PHD 1	PROSITE	0.0001673	0.01135	0.09112	0.2876	9	95
26	PF00385	Chromo	Pfam	0.0001783	0.01135	0.09112	0.3065	5	26
27	IPR018359	Bromodomain CS	InterPro	0.0001783	0.01135	0.09112	0.3065	5	26
28	IPR012677	Nucleotide-bd a/b plait	InterPro	0.0002104	0.01247	0.1001	0.3616	15	245
29	G3DSA:3.30.70.330	a b plait nuc bd	Gene3D	0.0002104	0.01247	0.1001	0.3616	15	245
30	PS50102	RRM	PROSITE	0.0002512	0.01383	0.111	0.4318	14	222
31	PS50013	CHROMO 2	PROSITE	0.0002574	0.01383	0.111	0.4425	5	28
32	PS00598	CHROMO 1	PROSITE	0.0002574	0.01383	0.111	0.4425	5	28
33	PF07717	DUF1605	Pfam	0.000361	0.01825	0.1465	0.6206	4	17
34	IPR011709	DUF1605	InterPro	0.000361	0.01825	0.1465	0.6206	4	17
35	SM00847	HA2	SMART	0.0004565	0.02083	0.1672	0.7848	4	18
36	IPR007502	Helicase-assoc dom	InterPro	0.0004565	0.02083	0.1672	0.7848	4	18
37	PF04408	HA2	Pfam	0.0004565	0.02083	0.1672	0.7848	4	18
38	IPR001214	SET dom	InterPro	0.0004695	0.02083	0.1672	0.807	6	48
39	SM00360	RRM	SMART	0.0004727	0.02083	0.1672	0.8126	13	209
40	IPR016197	Chromodomain-like	InterPro	0.0004925	0.02116	0.1699	0.8465	5	32
41	PS50280	SET	PROSITE	0.0005257	0.02204	0.1769	0.9036	6	49
42	SM00298	CHROMO	SMART	0.0005705	0.02281	0.1831	0.9808	5	33
43	IPR000953	Chromodomain	InterPro	0.0005705	0.02281	0.1831	0.9808	5	33
44	PS50077	HEAT REPEAT	PROSITE	0.0006388	0.02496	0.2003	1	7	70
45	IPR000504	RRM dom	InterPro	0.0007333	0.02801	0.2248	1	13	219
46	IPR011009	Kinase-like dom	InterPro	0.0007968	0.02978	0.239	1	23	529
47	IPR016024	ARM-type fold	InterPro	0.0008863	0.03242	0.2602	1	15	281
48	PF00076	RRM 1	Pfam	0.001105	0.03826	0.3071	1	12	201
49	IPR020578	Aminotrans V PyrdxlP BS	InterPro	0.001291	0.03826	0.3071	1	2	3
50	IPR012957	CHD C2	InterPro	0.001291	0.03826	0.3071	1	2	3
7: Pathway [Display Chart] 1320 annotations before applied cutoff / 10916 genes in category
	ID	Name	Source	pValue	FDR B&H	FDR B&Y	Bonferroni	Genes from Input	Genes in Annotation
1	198843	mRNA processing	BioSystems: WikiPathways	4.936e-08	6.516e-05	0.0005058	6.516e-05	15	136
2	105937	Gene Expression	BioSystems: REACTOME	5.641e-06	0.003723	0.0289	0.007446	45	1188
3	160950	Processing of Capped Intron-Containing Pre-mRNA	BioSystems: REACTOME	1.955e-05	0.008602	0.06678	0.02581	12	143
8: Pubmed [Display Chart] 30737 annotations before applied cutoff / 34189 genes in category
	ID	Name	Source	pValue	FDR B&H	FDR B&Y	Bonferroni	Genes from Input	Genes in Annotation
1	25921289	Temporal proteomics of NGF-TrkA signaling identifies an inhibitory role for the E3 ligase Cbl-b in neuroblastoma cell differentiation.	Pubmed	1.11e-27	3.413e-23	3.723e-22	3.413e-23	84	1922
2	17081983	Global, in vivo, and site-specific phosphorylation dynamics in signaling networks.	GeneRIF	7.757e-24	1.192e-19	1.301e-18	2.384e-19	70	1546
3	24457600	The central role of EED in the orchestration of polycomb group complexes.	Pubmed	3.16e-23	3.237e-19	3.532e-18	9.712e-19	73	1719
4	15302935	Large-scale characterization of HeLa cell nuclear phosphoproteins.	Pubmed	2.95e-17	2.267e-13	2.473e-12	9.066e-13	42	773
5	11544199	Construction of long-transcript enriched cDNA libraries from submicrogram amounts of total RNAs by a universal PCR amplification method.	Pubmed	4.563e-17	2.805e-13	3.06e-12	1.403e-12	45	900
6	26673895	A deep proteomics perspective on CRM1-mediated nuclear export and nucleocytoplasmic partitioning.	Pubmed	8.127e-17	4.163e-13	4.542e-12	2.498e-12	48	1038
7	21145461	Dynamics of cullin-RING ubiquitin ligase network revealed by systematic quantitative proteomics.	Pubmed	1.489e-16	6.537e-13	7.132e-12	4.576e-12	62	1699
8	22586326	Functional proteomics establishes the interaction of SIRT7 with chromatin remodeling complexes and expands its role in regulation of RNA polymerase I transcription.	GeneRIF	6.846e-16	2.63e-12	2.87e-11	2.104e-11	37	653
9	19322201	Ubiquitin-mediated proteolysis of HuR by heat shock.	GeneRIF	3.851e-15	1.315e-11	1.435e-10	1.184e-10	59	1671
10	26638075	A Dynamic Protein Interaction Landscape of the Human Centrosome-Cilium Interface.	Pubmed	4.449e-14	1.368e-10	1.492e-09	1.368e-09	60	1820
11	17353931	Large-scale mapping of human protein-protein interactions by mass spectrometry.	GeneRIF	3.389e-12	9.471e-09	1.033e-07	1.042e-07	46	1283
12	20360068	Systematic analysis of human protein complexes identifies chromosome segregation proteins.	Pubmed	4.493e-12	1.151e-08	1.256e-07	1.381e-07	43	1148
13	22681889	The mRNA-bound proteome and its global occupancy profile on protein-coding transcripts.	Pubmed	8.317e-12	1.966e-08	2.145e-07	2.556e-07	35	803
14	22365833	Dynamic protein-protein interaction wiring of the human spliceosome.	Pubmed	1.03e-11	2.261e-08	2.467e-07	3.166e-07	18	197
15	19946888	Defining the membrane proteome of NK cells.	Pubmed	2.701e-11	5.535e-08	6.039e-07	8.302e-07	42	1165
16	24711643	Identifying biological pathways that underlie primordial short stature using network analysis.	Pubmed	2.929e-11	5.627e-08	6.14e-07	9.004e-07	39	1024
17	25609649	Proteomic analyses reveal distinct chromatin-associated and soluble transcription factor complexes.	Pubmed	3.841e-11	6.945e-08	7.578e-07	1.181e-06	35	849
18	24332808	PRP19 transforms into a sensor of RPA-ssDNA after DNA damage and drives ATR activation via a ubiquitin-mediated circuitry.	Pubmed	4.911e-11	8.386e-08	9.149e-07	1.509e-06	22	340
19	22268729	Proteomic identification of common SCF ubiquitin ligase FBXO6-interacting glycoproteins in three kinds of cells.	GeneRIF	8.211e-11	1.328e-07	1.449e-06	2.524e-06	29	613
20	15741177	Tagging genes with cassette-exchange sites.	Pubmed	3.537e-10	5.436e-07	5.931e-06	1.087e-05	20	308
21	15226823	Genomic analysis of mouse retinal development.	Pubmed	9.841e-10	1.44e-06	1.572e-05	3.025e-05	35	959
22	23602568	The protein interaction landscape of the human CMGC kinase group.	Pubmed	1.438e-09	2.009e-06	2.192e-05	4.42e-05	29	694
23	15231748	Functional proteomics mapping of a human signaling pathway.	Pubmed	3.644e-09	4.792e-06	5.228e-05	0.000112	26	591
24	14621295	Prediction of the coding sequences of mouse homologues of KIAA gene: III. the complete nucleotide sequences of 500 mouse KIAA-homologous cDNAs identified by screening of terminal sequences of cDNA clones randomly sampled from size-fractionated libraries.	Pubmed	3.742e-09	4.792e-06	5.228e-05	0.000115	24	508
25	24778252	TRIM65 regulates microRNA activity by ubiquitination of TNRC6.	Pubmed	6.27e-09	7.708e-06	8.41e-05	0.0001927	20	364
26	15618518	Mouse brain organization revealed through direct genome-scale TF expression analysis.	Pubmed	7.698e-09	9.1e-06	9.929e-05	0.0002366	47	1686
27	9326634	Characterization of the CHD family of proteins.	Pubmed	1.519e-08	1.73e-05	0.0001887	0.000467	4	4
28	22863883	A high-throughput approach for measuring temporal changes in the interactome.	Pubmed	2.007e-08	2.103e-05	0.0002295	0.000617	42	1456
29	11124703	Characterization of 16 novel human genes showing high similarity to yeast sequences.	Pubmed	2.023e-08	2.103e-05	0.0002295	0.0006217	6	17
30	16055720	WW domains provide a platform for the assembly of multiprotein networks.	Pubmed	2.053e-08	2.103e-05	0.0002295	0.000631	13	154
31	22922362	Transcription factor Foxp3 and its protein partners form a complex regulatory network.	GeneRIF	2.619e-08	2.597e-05	0.0002833	0.0008051	19	358
32	23383273	VCP phosphorylation-dependent interaction partners prevent apoptosis in Helicobacter pylori-infected gastric epithelial cells.	GeneRIF	3.077e-08	2.956e-05	0.0003225	0.0009458	17	288
33	23455922	Interlaboratory reproducibility of large-scale human protein-complex analysis by standardized AP-MS.	Pubmed	3.949e-08	3.678e-05	0.0004013	0.001214	21	447
34	19454010	In vitro nuclear interactome of the HIV-1 Tat protein.	Pubmed	4.601e-08	4.159e-05	0.0004538	0.001414	14	195
35	8125298	Oligo-capping: a simple method to replace the cap structure of eukaryotic mRNAs with oligoribonucleotides.	Pubmed	7.782e-08	6.834e-05	0.0007456	0.002392	48	1880
36	25036637	A quantitative chaperone interaction network reveals the architecture of cellular protein homeostasis pathways.	Pubmed	1.604e-07	0.0001336	0.001457	0.004929	17	323
37	21900206	A directed protein interaction network for investigating intracellular signal transduction.	Pubmed	1.608e-07	0.0001336	0.001457	0.004942	34	1123
38	15324660	Proteomic, functional, and domain-based analysis of in vivo 14-3-3 binding proteins involved in cytoskeletal regulation and cellular organization.	Pubmed	2.092e-07	0.0001692	0.001846	0.006431	15	255
39	21832049	Interactions of pathological hallmark proteins: tubulin polymerization promoting protein/p25, beta-amyloid, and alpha-synuclein.	GeneRIF	2.458e-07	0.0001937	0.002113	0.007554	47	1894
40	23825951	Cellular RNA binding proteins NS1-BP and hnRNP K regulate influenza A virus RNA splicing.	Pubmed	2.696e-07	0.0002072	0.00226	0.008287	7	40
41	15635413	Nucleolar proteome dynamics.	GeneRIF	3.025e-07	0.0002268	0.002474	0.009298	19	419
42	16159877	Proteomic analysis of SRm160-containing complexes reveals a conserved association with cohesin.	GeneRIF	5.064e-07	0.0003577	0.003903	0.01557	12	170
43	16438943	NMDA-receptor proteins are upregulated in the hippocampus of postnatal heterozygous reeler mice.	Pubmed	5.121e-07	0.0003577	0.003903	0.01574	4	7
44	17698586	Reelin signals through phosphatidylinositol 3-kinase and Akt to control cortical development and through mTor to regulate dendritic growth.	GeneRIF	5.121e-07	0.0003577	0.003903	0.01574	4	7
45	16033648	A genome-wide in situ hybridization map of RNA-binding proteins reveals anatomically restricted expression in the developing mouse brain.	Pubmed	8.595e-07	0.0005871	0.006405	0.02642	15	285
46	25281560	Proximity biotinylation and affinity purification are complementary approaches for the interactome mapping of chromatin-associated protein complexes.	Pubmed	9.355e-07	0.0006251	0.00682	0.02875	23	636
47	23956138	Characterization of the EGFR interactome reveals associated protein complex networks and intracellular receptor dynamics.	Pubmed	1.047e-06	0.0006846	0.007469	0.03218	12	182
48	20059953	A systems approach reveals that the myogenesis genome network is regulated by the transcriptional repressor RP58.	GeneRIF	1.173e-06	0.0007514	0.008198	0.03606	37	1398
49	21190219	Chronic corticosterone exposure alters postsynaptic protein levels of PSD-95, NR1, and synaptopodin in the mouse brain.	GeneRIF	1.378e-06	0.0008642	0.009429	0.04235	3	3
50	20020773	Global analysis of TDP-43 interacting proteins reveals strong association with RNA splicing and translation machinery.	Pubmed	1.497e-06	0.0009202	0.01004	0.04601	13	223
9: Interaction [Display Chart] 6556 annotations before applied cutoff / 16502 genes in category
	ID	Name	Source	pValue	FDR B&H	FDR B&Y	Bonferroni	Genes from Input	Genes in Annotation
1	int:NTRK1	NTRK1 interactions		1.669e-10	1.094e-06	1.024e-05	1.094e-06	85	1955
2	int:SNW1	SNW1 interactions		1.198e-09	3.926e-06	3.677e-05	7.852e-06	36	527
3	int:XPO1	XPO1 interactions		9.025e-08	0.0001972	0.001847	0.0005917	56	1230
4	int:SIRT7	SIRT7 interactions		1.494e-07	0.0002448	0.002293	0.0009794	37	664
5	int:ATR	ATR interactions		4.899e-07	0.0006424	0.006016	0.003212	13	106
6	int:NXF1	NXF1 interactions		2.018e-06	0.002205	0.02065	0.01323	49	1120
7	int:SMARCA4	SMARCA4 interactions		2.375e-06	0.002225	0.02084	0.01557	19	250
8	int:RPA3	RPA3 interactions		3.223e-06	0.002503	0.02344	0.02113	24	381
9	int:EED	EED interactions		3.436e-06	0.002503	0.02344	0.02252	54	1310
10	int:BMI1	BMI1 interactions		4.291e-06	0.002641	0.02474	0.02813	23	361
11	int:RPA1	RPA1 interactions		4.432e-06	0.002641	0.02474	0.02905	27	470
12	int:PCBP2	PCBP2 interactions		5.345e-06	0.00292	0.02735	0.03504	11	93
13	int:MYC	MYC interactions		7.316e-06	0.00369	0.03456	0.04797	33	659
14	int:RNPS1	RNPS1 interactions		8.026e-06	0.003758	0.0352	0.05262	15	178
15	int:VCP	VCP interactions		8.613e-06	0.003765	0.03526	0.05647	31	604
16	int:PRKCD	PRKCD interactions		1.123e-05	0.004603	0.04311	0.07365	14	161
17	int:ELAVL1	ELAVL1 interactions		1.414e-05	0.005453	0.05107	0.09271	65	1769
18	int:TTI1	TTI1 interactions		1.508e-05	0.005492	0.05144	0.09886	7	38
19	int:IVNS1ABP	IVNS1ABP interactions		1.732e-05	0.005978	0.05599	0.1136	9	69
20	int:HIST1H3A	HIST1H3A interactions		2.044e-05	0.006702	0.06277	0.134	18	265
21	int:BCLAF1	BCLAF1 interactions		2.496e-05	0.007559	0.0708	0.1637	10	90
22	int:ILK	ILK interactions		2.569e-05	0.007559	0.0708	0.1684	16	220
23	int:COPS5	COPS5 interactions		2.781e-05	0.007559	0.0708	0.1823	36	799
24	int:CHERP	CHERP interactions		2.966e-05	0.007559	0.0708	0.1944	8	57
25	int:SRRM2	SRRM2 interactions		3.032e-05	0.007559	0.0708	0.1988	16	223
26	int:NKAP	NKAP interactions		3.113e-05	0.007559	0.0708	0.2041	6	29
27	int:VSIG2	VSIG2 interactions		3.113e-05	0.007559	0.0708	0.2041	6	29
28	int:OBSL1	OBSL1 interactions		3.257e-05	0.007626	0.07142	0.2135	30	616
29	int:RPA2	RPA2 interactions		3.923e-05	0.008869	0.08307	0.2572	24	443
30	int:MATR3	MATR3 interactions		4.722e-05	0.01032	0.09664	0.3096	14	183
31	int:TIMM50	TIMM50 interactions		4.902e-05	0.01037	0.09709	0.3214	8	61
32	int:NTPCR	NTPCR interactions		5.539e-05	0.01135	0.1063	0.3631	5	20
33	int:HIST3H3	HIST3H3 interactions		6.637e-05	0.01319	0.1235	0.4351	16	238
34	int:NBN	NBN interactions		6.996e-05	0.01349	0.1263	0.4587	9	82
35	int:CDC5L	CDC5L interactions		7.4e-05	0.01386	0.1298	0.4852	28	582
36	int:PRPF40A	PRPF40A interactions		7.953e-05	0.01448	0.1356	0.5214	14	192
37	int:NT5E	NT5E interactions		8.363e-05	0.01482	0.1388	0.5483	7	49
38	int:FBXO6	FBXO6 interactions		9.813e-05	0.0168	0.1574	0.6434	29	623
39	int:SRRM1	SRRM1 interactions		9.996e-05	0.0168	0.1574	0.6553	12	149
40	int:PDS5A	PDS5A interactions		0.0001086	0.01698	0.159	0.712	7	51
41	int:SF3B2	SF3B2 interactions		0.0001087	0.01698	0.159	0.7125	11	128
42	int:FOXP3	FOXP3 interactions		0.0001089	0.01698	0.159	0.7139	22	414
43	int:TCERG1	TCERG1 interactions		0.0001114	0.01698	0.159	0.7301	9	87
44	int:ZCCHC10	ZCCHC10 interactions		0.0001232	0.01836	0.1719	0.8077	7	52
45	int:CDH1	CDH1 interactions		0.0001505	0.02192	0.2053	0.9865	10	111
46	int:MAP2	MAP2 interactions		0.0001571	0.0224	0.2097	1	7	54
47	int:SUZ12	SUZ12 interactions		0.000162	0.0226	0.2116	1	19	339
48	int:HNRNPU	HNRNPU interactions		0.0001715	0.02317	0.217	1	25	518
49	int:ZC3H3	ZC3H3 interactions		0.0001745	0.02317	0.217	1	10	113
50	int:PFKL	PFKL interactions		0.0001767	0.02317	0.217	1	7	55
10: Cytoband [Display Chart] 287 annotations before applied cutoff / 34661 genes in category
No results to display
11: Transcription Factor Binding Site [Display Chart] 586 annotations before applied cutoff / 9770 genes in category
	ID	Name	Source	pValue	FDR B&H	FDR B&Y	Bonferroni	Genes from Input	Genes in Annotation
1	SCGGAAGY V$ELK1 02	SCGGAAGY V$ELK1 02		8.496e-09	4.979e-06	3.461e-05	4.979e-06	47	871
2	V$AP2 Q3	V$AP2 Q3		6.248e-05	0.01831	0.1273	0.03661	15	207
3	GCCATNTTG V$YY1 Q6	GCCATNTTG V$YY1 Q6		0.0001411	0.02756	0.1916	0.08269	19	328
4	TCANNTGAY V$SREBP1 01	TCANNTGAY V$SREBP1 01		0.0003152	0.04618	0.321	0.1847	20	378
12: Gene Family [Display Chart] 39 annotations before applied cutoff / 6751 genes in category
	ID	Name	Source	pValue	FDR B&H	FDR B&Y	Bonferroni	Genes from Input	Genes in Annotation
1	DHX	DEAH (Asp-Glu-Ala-His) box genes	genenames.org	2.152e-05	0.0008393	0.00357	0.0008393	4	17
2	ADAM	ADAM metallopeptidase domain family	genenames.org	0.002245	0.04378	0.1862	0.08756	3	26
13: Coexpression [Display Chart] 8666 annotations before applied cutoff / 23131 genes in category
	ID	Name	Source	pValue	FDR B&H	FDR B&Y	Bonferroni	Genes from Input	Genes in Annotation
1	M12921	Genes up-regulated in brain from patients with Alzheimer's disease.	MSigDB C2: CGP Curated Gene Sets (v5.1)	5.884e-14	5.099e-10	4.918e-09	5.099e-10	72	1690
2	M1105	Genes down-regulated in ME-A cells (breast cancer) undergoing apoptosis in response to doxorubicin [PubChem=31703].	MSigDB C2: CGP Curated Gene Sets (v5.1)	6.292e-12	1.912e-08	1.844e-07	5.452e-08	70	1781
3	M1347	Genes down-regulated in the urogenital sinus (UGS) of day E16 females exposed to the androgen dihydrotestosterone [PubChem=10635] for 6 h.	MSigDB C2: CGP Curated Gene Sets (v5.1)	6.621e-12	1.912e-08	1.844e-07	5.737e-08	34	514
4	18689800-TableS5	Human EmbryonicStemCell Thomas08 839genes	GeneSigDB	2.058e-11	4.458e-08	4.3e-07	1.783e-07	42	786
5	M4500	Genes down-regulated in fibroblasts expressing mutant forms of ERCC3 [GeneID=2071] after UV irradiation.	MSigDB C2: CGP Curated Gene Sets (v5.1)	7.748e-11	1.343e-07	1.295e-06	6.715e-07	43	854
6	M6782	Genes up-regulated in T24 (bladder cancer) cells in response to the photodynamic therapy (PDT) stress.	MSigDB C2: CGP Curated Gene Sets (v5.1)	6.819e-10	9.849e-07	9.499e-06	5.909e-06	40	811
7	17952126-SuppTable1	Human Bladder Buytaert08 832genes	GeneSigDB	1.808e-09	2.238e-06	2.159e-05	1.567e-05	39	804
8	19286929-SuppTable1	Mouse Lung Rangasamy09 2003genes	GeneSigDB	2.629e-09	2.848e-06	2.747e-05	2.279e-05	60	1621
9	M14594	Genes with copy number losses in primary neuroblastoma tumors.	MSigDB C2: CGP Curated Gene Sets (v5.1)	5.062e-09	4.874e-06	4.701e-05	4.387e-05	38	799
10	M16909	Genes up-regulated in HepaRG cells (liver cancer) expressing constituvely active form of MTOR [GeneID=2475].	MSigDB C2: CGP Curated Gene Sets (v5.1)	5.703e-09	4.91e-06	4.735e-05	4.943e-05	31	566
11	GSE21063 WT VS NFATC1 KO 8H ANTI IGM STIM BCELL DN	Genes down-regulated in B lymphocytes stimulated by anti-IgM for 8h: wildtype versus NFATC1 [GeneID=4772] knockout.	MSigDB C7: Immunologic Signatures (v5.1)	6.232e-09	4.91e-06	4.735e-05	5.401e-05	18	200
12	20003503-SuppTable1	Mouse Lung Moulos09 925genes	GeneSigDB	2.228e-08	1.609e-05	0.0001552	0.0001931	33	668
13	M13522	Common down-regulated transcripts in fibroblasts expressing either XP/CS or TDD mutant forms of ERCC3 [GeneID=2071], after UVC irradiation.	MSigDB C2: CGP Curated Gene Sets (v5.1)	3.737e-08	2.491e-05	0.0002402	0.0003238	27	483
14	M2228	Genes down-regulated in erythroid progenitor cells from fetal livers of E13.5 embryos with KLF1 [GeneID=10661] knockout compared to those from the wild type embryos.	MSigDB C2: CGP Curated Gene Sets (v5.1)	4.7e-08	2.909e-05	0.0002806	0.0004073	65	1972
15	M6826	Genes down-regulated in monocytes: untreated versus anti- FcgRIIB.	MSigDB C7: Immunologic Signatures (v5.1)	7.311e-08	4.224e-05	0.0004074	0.0006336	15	161
16	19841744-TableS5	Human Liver Tzur09 1908genes	GeneSigDB	1.123e-07	6.084e-05	0.0005868	0.0009734	53	1499
17	17676974-TableS2	Mouse StemCell Chambers07 1521genes	GeneSigDB	1.325e-07	6.756e-05	0.0006516	0.001149	42	1059
18	M3481	Genes down-regulated in CD4 [GeneID=920] T cells from cord blood versus those from adult blood.	MSigDB C7: Immunologic Signatures (v5.1)	2.237e-07	0.0001077	0.001039	0.001938	16	200
19	18310505-TableS7	Human StemCell Matushansky08 1453genes	GeneSigDB	2.482e-07	0.0001132	0.001092	0.002151	46	1245
20	17023574-TableS1	Human BoneMarrow Zhan07 2181genes	GeneSigDB	5.39e-07	0.0002336	0.002253	0.004671	55	1663
21	17660535-TableS4b	Mouse InnerEar Sajan08 2230genes	GeneSigDB	7.554e-07	0.0003117	0.003006	0.006546	61	1948
22	M2247	Late response genes: differentially expressed only 12 h after UV-C irradiation of MEF cells (embryonic fibroblast).	MSigDB C2: CGP Curated Gene Sets (v5.1)	8.704e-07	0.0003321	0.003203	0.007543	42	1137
23	M2817	Genes up-regulated in prefrontal cortex (PFC) of mice carrying a hemizygotic microdeletion in the 22q11.2 region.	MSigDB C2: CGP Curated Gene Sets (v5.1)	8.814e-07	0.0003321	0.003203	0.007638	15	195
24	M14665	Genes up-regulated in lymphoblastoid cells from the European population compared to those from the Asian population.	MSigDB C2: CGP Curated Gene Sets (v5.1)	1.478e-06	0.0005335	0.005146	0.0128	24	478
25	M1107	Genes down-regulated in ME-A cells (breast cancer, sensitive to apoptotic stimuli) exposed to doxorubicin [PubChem=31703] in the presence of medium concentrate (MC) from ME-C cells (breast cancer, resistant to apoptotic stimuli).	MSigDB C2: CGP Curated Gene Sets (v5.1)	1.694e-06	0.0005872	0.005664	0.01468	32	770
26	GSE37532 VISCERAL ADIPOSE TISSUE VS LN DERIVED PPARG KO TREG CD4 TCELL DN	Genes down-regulated in T reg cells from aged PPARG [GeneID=5468] knockout mice: visceral adipose tissue versus lymph node.	MSigDB C7: Immunologic Signatures (v5.1)	2.265e-06	0.0007551	0.007282	0.01963	12	134
27	16618758-SuppTable2	Mouse StemCell Lien06 108genes	GeneSigDB	3.062e-06	0.0009828	0.009478	0.02653	10	93
28	16484322-SuppTable3	Mouse StemCell Schimmer06 1554genes	GeneSigDB	3.89e-06	0.001204	0.01161	0.03371	44	1291
29	18631401-TableS3	Human Breast Yau08 1518genes OxidativeStress	GeneSigDB	4.444e-06	0.00131	0.01263	0.03851	40	1129
30	17683608-TableS2	Mouse StemCell Ulloa-Montoya07 757genes	GeneSigDB	4.535e-06	0.00131	0.01263	0.0393	27	618
31	M5611	Genes constituting the BRCA1-PCC network of transcripts whose expression positively correlated (Pearson correlation coefficient, PCC >= 0.4) with that of BRCA1 [GeneID=672] across a compendium of normal tissues.	MSigDB C2: CGP Curated Gene Sets (v5.1)	4.717e-06	0.001319	0.01272	0.04088	52	1651
32	M17753	Set 'Myc targets2': targets of c-Myc [GeneID=4609] and Max [GeneID=4149] identified by ChIP on chip in a Burkitt's lymphoma cell line; overlap set.	MSigDB C2: CGP Curated Gene Sets (v5.1)	5.366e-06	0.001437	0.01386	0.04651	31	775
33	M6836	Genes up-regulated in CD4 [GeneID=920] T cells from lymph nodes: naïve versus day 7 after immunization.	MSigDB C7: Immunologic Signatures (v5.1)	6.135e-06	0.001437	0.01386	0.05317	14	200
34	M4410	Genes down-regulated in comparison of unstimulated memory CD4 [GeneID=920] CD8 T cells versus stimulated CD4 [GeneID=920] CD8 T cells.	MSigDB C7: Immunologic Signatures (v5.1)	6.135e-06	0.001437	0.01386	0.05317	14	200
35	M6352	Genes up-regulated in gamma delta T cells stimulated by LPS: Vd1 versus Vd2.	MSigDB C7: Immunologic Signatures (v5.1)	6.135e-06	0.001437	0.01386	0.05317	14	200
36	M5843	Genes down-regulated in comparison of virus specific (gp33) exhausted CD8 T cells versus the virus specific (gp276) cells.	MSigDB C7: Immunologic Signatures (v5.1)	6.135e-06	0.001437	0.01386	0.05317	14	200
37	M6056	Genes down-regulated in CD4 [GeneID=920] T cells: untreated (0h) versus activated by anti-CD3 and anti-CD28 and then stimulated by TGFB1 [GeneID=7040] and IL-12 (48h).	MSigDB C7: Immunologic Signatures (v5.1)	6.135e-06	0.001437	0.01386	0.05317	14	200
38	M10351	Genes down-regulated in T24 (bladder cancer) cells in response to the photodynamic therapy (PDT) stress.	MSigDB C2: CGP Curated Gene Sets (v5.1)	7.865e-06	0.001794	0.0173	0.06816	27	637
39	18160665-TableS5	Human Lymphoma Lam08 1502genes	GeneSigDB	1.605e-05	0.003566	0.03439	0.1391	33	900
40	18757322-TableS1	Human Breast Creighton08 2154genes	GeneSigDB	1.981e-05	0.004292	0.04139	0.1717	52	1739
41	15489324-TableS2	Human Messina 04 1962genes TranscriptionFactors	GeneSigDB	2.043e-05	0.004319	0.04165	0.1771	52	1741
42	M789	Genes down-regulated in primary fibroblast cell culture point after infection with HCMV (AD169 strain) at 4 h time point that were not down-regulated at the previous time point, 2 h.	MSigDB C2: CGP Curated Gene Sets (v5.1)	2.11e-05	0.004354	0.04199	0.1829	15	253
43	M13327	Genes down-regulated in uterine fibroids with deletions in the 7q region vs those without the deletion.	MSigDB C2: CGP Curated Gene Sets (v5.1)	2.426e-05	0.00489	0.04716	0.2103	6	36
44	M18562	Genes down-regulated in response to both hypoxia and overexpression of an active form of HIF1A [GeneID=3091].	MSigDB C2: CGP Curated Gene Sets (v5.1)	2.614e-05	0.005092	0.04911	0.2265	16	289
45	19808870-ST1	Human Breast Speers09 780genes	GeneSigDB	2.721e-05	0.005092	0.04911	0.2358	29	762
46	M19927	Genes down-regulated in HCT116 cells (colon cancer) upon expression of MIR34B or MIR34C [GeneID=407041;407042] microRNAs.	MSigDB C2: CGP Curated Gene Sets (v5.1)	2.788e-05	0.005092	0.04911	0.2416	21	460
47	17952126-SuppTable2	Human Bladder Buytaert08 651genes	GeneSigDB	2.83e-05	0.005092	0.04911	0.2453	25	608
48	M6447	Genes up-regulated in CD8A CD8B [GeneID=925;926] versus B1 B lymphocytes.	MSigDB C7: Immunologic Signatures (v5.1)	2.879e-05	0.005092	0.04911	0.2495	13	200
49	GSE35435 RESTING VS IL4 TREATED MACROPHAGE UP	Genes up-regulated in macrophages: resting versus stimulated by IL4 [GeneID=3565].	MSigDB C7: Immunologic Signatures (v5.1)	2.879e-05	0.005092	0.04911	0.2495	13	200
50	17880687-TableS5	Human Embryo Heim07 327genes	GeneSigDB	3.309e-05	0.005735	0.05532	0.2868	15	263
14: Coexpression Atlas [Display Chart] 3293 annotations before applied cutoff / 20524 genes in category
	ID	Name	Source	pValue	FDR B&H	FDR B&Y	Bonferroni	Genes from Input	Genes in Annotation
1	Facebase RNAseq e8.5 Floor Plate 2500 K3	FacebaseRNAseq e8.5 Floor Plate top-relative-expression-ranked 2500 k-means-cluster#3	FaceBase_RNAseq	1.222e-08	4.024e-05	0.0003492	4.024e-05	37	708
2	Facebase RNAseq e10.5 Neural Epithelium Overlying Medial Eminence 2500 K1	FacebaseRNAseq e10.5 Neural Epithelium Overlying Medial Eminence top-relative-expression-ranked 2500 k-means-cluster#1	FaceBase_RNAseq	2.276e-07	0.0003748	0.003252	0.0007496	32	629
3	Facebase RNAseq e9.5 Mandibular Arch 2500 K3	FacebaseRNAseq e9.5 Mandibular Arch top-relative-expression-ranked 2500 k-means-cluster#3	FaceBase_RNAseq	1.709e-06	0.001759	0.01526	0.005628	20	315
4	Facebase RNAseq e9.5 Mandibular Arch 2500 K2	FacebaseRNAseq e9.5 Mandibular Arch top-relative-expression-ranked 2500 k-means-cluster#2	FaceBase_RNAseq	2.136e-06	0.001759	0.01526	0.007035	28	564
5	facebase RNAseq e10.5 NeuroEpith central 2500 K4	facebase RNAseq e10.5 NeuroEpith central 2500 K4	Gudmap RNAseq	1.29e-05	0.008495	0.07371	0.04247	48	1371
6	Facebase RNAseq e9.5 Mandibular Arch 2500 K1	FacebaseRNAseq e9.5 Mandibular Arch top-relative-expression-ranked 2500 k-means-cluster#1	FaceBase_RNAseq	2.749e-05	0.01305	0.1133	0.09051	33	828
7	gudmap developingKidney e12.5 renal vesicle 1000 k1	DevelopingKidney e12.5 renal vesicle emap-27679 k-means-cluster#1 top-relative-expression-ranked 1000	Gudmap Mouse MOE430.2	2.775e-05	0.01305	0.1133	0.09137	21	412
8	gudmap developingGonad e14.5 epididymis 1000 k3	DevelopingGonad e14.5 epididymis emap-29141 k-means-cluster#3 top-relative-expression-ranked 1000	Gudmap Mouse MOE430.2	5.604e-05	0.02307	0.2001	0.1845	16	276
9	gudmap developingGonad e12.5 epididymis 1000	DevelopingGonad e12.5 epididymis emap-29139 top-relative-expression-ranked 1000	Gudmap Mouse MOE430.2	9.296e-05	0.03401	0.2951	0.3061	31	806
10	gudmap developingKidney e12.5 renal vesicle 1000	DevelopingKidney e12.5 renal vesicle emap-27679 top-relative-expression-ranked 1000	Gudmap Mouse MOE430.2	0.0001086	0.03578	0.3104	0.3578	31	813
15: Computational [Display Chart] 543 annotations before applied cutoff / 9399 genes in category
	ID	Name	Source	pValue	FDR B&H	FDR B&Y	Bonferroni	Genes from Input	Genes in Annotation
1	GCM GSPT1	Neighborhood of GSPT1	MSigDb: C4 - CGN: Cancer Gene Neighborhood	1.242e-06	0.0006743	0.004636	0.0006743	15	137
2	GCM MLL	Neighborhood of MLL	MSigDb: C4 - CGN: Cancer Gene Neighborhood	0.0001549	0.03191	0.2194	0.08411	12	139
3	GCM NUMA1	Neighborhood of NUMA1	MSigDb: C4 - CGN: Cancer Gene Neighborhood	0.0001763	0.03191	0.2194	0.09573	7	49
4	GCM NF2	Neighborhood of NF2	MSigDb: C4 - CGN: Cancer Gene Neighborhood	0.000399	0.04865	0.3345	0.2167	16	248
5	MORF ERCC2	Neighborhood of ERCC2	MSigDb: C4 - CGN: Cancer Gene Neighborhood	0.000448	0.04865	0.3345	0.2432	9	93
16: MicroRNA [Display Chart] 3126 annotations before applied cutoff / 19844 genes in category
	ID	Name	Source	pValue	FDR B&H	FDR B&Y	Bonferroni	Genes from Input	Genes in Annotation		brown	cyan	pink		hsa-miR-561:PITA	brown and cyan
1	hsa-miR-211:PITA	hsa-miR-211:PITA TOP	PITA	6.315e-08	9.871e-05	0.0008514	0.0001974	27	431		ID	ID	ID		hsa-miR-340:TargetScan	cyan and pink
2	hsa-miR-204:PITA	hsa-miR-204:PITA TOP	PITA	6.315e-08	9.871e-05	0.0008514	0.0001974	27	431		hsa-miR-211:PITA	hsa-miR-340:TargetScan	hsa-miR-376b:TargetScan		hsa-miR-495:PITA	brown and cyan
3	CAGCCTC,MIR-485-5P:MSigDB	CAGCCTC,MIR-485-5P:MSigDB	MSigDB	1.808e-07	0.0001339	0.001155	0.0005652	14	130		hsa-miR-204:PITA	hsa-miR-586:PITA	hsa-miR-376a:TargetScan		hsa-miR-429:PITA	brown and cyan
4	hsa-miR-105:PITA	hsa-miR-105:PITA TOP	PITA	2.545e-07	0.0001339	0.001155	0.0007956	26	433		CAGCCTC,MIR-485-5P:MSigDB	hsa-miR-4255:mirSVR lowEffct	hsa-miR-188-5p:PITA		hsa-miR-570:PITA	cyan and pink
5	miR-328:PicTar	miR-328:PicTar	PicTar	4.345e-07	0.0001339	0.001155	0.001358	17	206		hsa-miR-105:PITA	hsa-miR-561:PITA	hsa-miR-1283:PITA
6	hsa-miR-561:PITA	hsa-miR-561:PITA TOP	PITA	5.148e-07	0.0001339	0.001155	0.001609	42	968		miR-328:PicTar	hsa-miR-520d-5p:PITA	hsa-miR-382:mirSVR highEffct
7	hsa-miR-429:TargetScan	hsa-miR-429:TargetScan	TargetScan	5.36e-07	0.0001339	0.001155	0.001675	37	798		hsa-miR-561:PITA	hsa-miR-524-5p:PITA	hsa-miR-19b:mirSVR highEffct
8	hsa-miR-200c:TargetScan	hsa-miR-200c:TargetScan	TargetScan	5.36e-07	0.0001339	0.001155	0.001675	37	798		hsa-miR-429:TargetScan	hsa-miR-377:PITA	CCTGTGA,MIR-513:MSigDB
9	hsa-miR-200b:TargetScan	hsa-miR-200b:TargetScan	TargetScan	5.36e-07	0.0001339	0.001155	0.001675	37	798		hsa-miR-200c:TargetScan	hsa-miR-543:PITA	hsa-miR-193a-3p:mirSVR lowEffct
10	hsa-miR-30a:TargetScan	hsa-miR-30a:TargetScan	TargetScan	5.998e-07	0.0001339	0.001155	0.001875	45	1080		hsa-miR-200b:TargetScan	hsa-miR-590-3p:PITA	hsa-miR-548c-3p:PITA
11	hsa-miR-30c:TargetScan	hsa-miR-30c:TargetScan	TargetScan	5.998e-07	0.0001339	0.001155	0.001875	45	1080		hsa-miR-30a:TargetScan	hsa-miR-335:TargetScan	hsa-miR-589*:mirSVR highEffct
12	hsa-miR-30e:TargetScan	hsa-miR-30e:TargetScan	TargetScan	5.998e-07	0.0001339	0.001155	0.001875	45	1080		hsa-miR-30c:TargetScan	hsa-miR-769-3p:mirSVR lowEffct	hsa-miR-671-5p:PITA
13	hsa-miR-30d:TargetScan	hsa-miR-30d:TargetScan	TargetScan	5.998e-07	0.0001339	0.001155	0.001875	45	1080		hsa-miR-30e:TargetScan	hsa-miR-432:PITA	hsa-miR-1264:mirSVR highEffct
14	hsa-miR-30b:TargetScan	hsa-miR-30b:TargetScan	TargetScan	5.998e-07	0.0001339	0.001155	0.001875	45	1080		hsa-miR-30d:TargetScan	hsa-miR-495:PITA	TGCACTT,MIR-519B:MSigDB
15	hsa-miR-485-5p:PITA	hsa-miR-485-5p:PITA TOP	PITA	9.575e-07	0.0001889	0.001629	0.002993	16	194		hsa-miR-30b:TargetScan	hsa-miR-553:mirSVR highEffct	TGCACTT,MIR-519A:MSigDB
16	hsa-miR-148a:TargetScan	hsa-miR-148a:TargetScan	TargetScan	1.438e-06	0.0001889	0.001629	0.004496	28	536		hsa-miR-485-5p:PITA	hsa-miR-200b:PITA	TGCACTT,MIR-519C:MSigDB
17	hsa-miR-152:TargetScan	hsa-miR-152:TargetScan	TargetScan	1.438e-06	0.0001889	0.001629	0.004496	28	536		hsa-miR-148a:TargetScan	hsa-miR-200c:PITA	hsa-miR-802:mirSVR highEffct
18	hsa-miR-148b:TargetScan	hsa-miR-148b:TargetScan	TargetScan	1.438e-06	0.0001889	0.001629	0.004496	28	536		hsa-miR-152:TargetScan	hsa-let-7g*:mirSVR highEffct	hsa-miR-542-3p:mirSVR highEffct
19	miR-30c:PicTar	miR-30c:PicTar	PicTar	1.446e-06	0.0001889	0.001629	0.004522	33	697		hsa-miR-148b:TargetScan	hsa-miR-494:TargetScan	hsa-miR-525-5p:PITA
20	miR-30b:PicTar	miR-30b:PicTar	PicTar	1.446e-06	0.0001889	0.001629	0.004522	33	697		miR-30c:PicTar	hsa-miR-138:PITA	hsa-miR-520a-5p:PITA
21	miR-30a-5p:PicTar	miR-30a-5p:PicTar	PicTar	1.492e-06	0.0001889	0.001629	0.004665	33	698		miR-30b:PicTar	hsa-miR-429:PITA	hsa-miR-193b:mirSVR lowEffct
22	miR-30d:PicTar	miR-30d:PicTar	PicTar	1.539e-06	0.0001889	0.001629	0.004812	33	699		miR-30a-5p:PicTar	hsa-miR-570:PITA	hsa-miR-182:TargetScan
23	miR-30e-5p:PicTar	miR-30e-5p:PicTar	PicTar	1.742e-06	0.0001889	0.001629	0.005446	33	703		miR-30d:PicTar	hsa-miR-520f:mirSVR highEffct	hsa-miR-570:PITA
24	TGTTTAC,MIR-30C:MSigDB	TGTTTAC,MIR-30C:MSigDB	MSigDB	1.85e-06	0.0001889	0.001629	0.005784	28	543		miR-30e-5p:PicTar	hsa-let-7a-2*:mirSVR highEffct	miR-20b:PicTar
25	TGTTTAC,MIR-30A-5P:MSigDB	TGTTTAC,MIR-30A-5P:MSigDB	MSigDB	1.85e-06	0.0001889	0.001629	0.005784	28	543		TGTTTAC,MIR-30C:MSigDB	hsa-miR-7:PITA	miR-17-5p:PicTar
26	TGTTTAC,MIR-30B:MSigDB	TGTTTAC,MIR-30B:MSigDB	MSigDB	1.85e-06	0.0001889	0.001629	0.005784	28	543		TGTTTAC,MIR-30A-5P:MSigDB	hsa-miR-876-5p:TargetScan	hsa-miR-1827:PITA
27	TGTTTAC,MIR-30D:MSigDB	TGTTTAC,MIR-30D:MSigDB	MSigDB	1.85e-06	0.0001889	0.001629	0.005784	28	543		TGTTTAC,MIR-30B:MSigDB	hsa-miR-219-2-3p:PITA	hsa-miR-548m:mirSVR highEffct
28	TGTTTAC,MIR-30E-5P:MSigDB	TGTTTAC,MIR-30E-5P:MSigDB	MSigDB	1.85e-06	0.0001889	0.001629	0.005784	28	543		TGTTTAC,MIR-30D:MSigDB	hsa-miR-590-3p:TargetScan	hsa-miR-513a-5p:mirSVR highEffct
29	hsa-miR-495:PITA	hsa-miR-495:PITA TOP	PITA	1.939e-06	0.0001889	0.001629	0.00606	34	740		TGTTTAC,MIR-30E-5P:MSigDB	hsa-miR-595:mirSVR lowEffct	hsa-miR-628-5p:PITA
30	hsa-miR-152:PITA	hsa-miR-152:PITA TOP	PITA	1.993e-06	0.0001889	0.001629	0.006231	26	483		hsa-miR-495:PITA	hsa-miR-664:PITA	hsa-miR-520h:mirSVR highEffct
31	hsa-miR-148a:PITA	hsa-miR-148a:PITA TOP	PITA	1.993e-06	0.0001889	0.001629	0.006231	26	483		hsa-miR-152:PITA	hsa-miR-890:PITA	hsa-miR-342-3p:mirSVR highEffct
32	hsa-miR-148b:PITA	hsa-miR-148b:PITA TOP	PITA	1.993e-06	0.0001889	0.001629	0.006231	26	483		hsa-miR-148a:PITA	hsa-miR-592:PITA	hsa-miR-3135:mirSVR highEffct
33	hsa-miR-186:PITA	hsa-miR-186:PITA TOP	PITA	1.994e-06	0.0001889	0.001629	0.006234	36	809		hsa-miR-148b:PITA	hsa-miR-138-2*:mirSVR highEffct	hsa-miR-340:TargetScan
34	hsa-miR-370:mirSVR lowEffct	hsa-miR-370:mirSVR conserved lowEffect-0.1-0.5	MicroRNA.org	2.399e-06	0.0002205	0.001902	0.007499	67	1994		hsa-miR-186:PITA	hsa-miR-628-5p:mirSVR lowEffct	hsa-miR-300:TargetScan
35	hsa-miR-548d-3p:PITA	hsa-miR-548d-3p:PITA TOP	PITA	2.998e-06	0.0002678	0.00231	0.009373	33	721		hsa-miR-370:mirSVR lowEffct	hsa-miR-509-5p:PITA	hsa-miR-381:TargetScan
36	hsa-miR-1915*:mirSVR lowEffct	hsa-miR-1915*:mirSVR nonconserved lowEffect-0.1-0.5	MicroRNA.org	3.938e-06	0.0003419	0.002949	0.01231	51	1386		hsa-miR-548d-3p:PITA	hsa-miR-509-3-5p:PITA	GTGCCAA,MIR-96:MSigDB
37	hsa-miR-1323:PITA	hsa-miR-1323:PITA TOP	PITA	4.18e-06	0.0003436	0.002963	0.01307	31	665		hsa-miR-1915*:mirSVR lowEffct	hsa-miR-181d:PITA	hsa-miR-183:mirSVR lowEffct
38	hsa-miR-548o:PITA	hsa-miR-548o:PITA TOP	PITA	4.18e-06	0.0003436	0.002963	0.01307	31	665		hsa-miR-1323:PITA	hsa-miR-181b:PITA	hsa-miR-342-3p:TargetScan
39	hsa-miR-544:PITA	hsa-miR-544:PITA TOP	PITA	4.286e-06	0.0003436	0.002963	0.0134	24	442		hsa-miR-548o:PITA	hsa-miR-181a:PITA	hsa-miR-644:mirSVR highEffct
40	hsa-miR-429:PITA	hsa-miR-429:PITA TOP	PITA	6.588e-06	0.0005148	0.00444	0.02059	35	818		hsa-miR-544:PITA	hsa-miR-181c:PITA	hsa-miR-152:mirSVR highEffct
41	miR-107:PicTar	miR-107:PicTar	PicTar	7.143e-06	0.0005217	0.004499	0.02233	29	616		hsa-miR-429:PITA	hsa-miR-431:mirSVR lowEffct	hsa-miR-3185:mirSVR highEffct
42	hsa-miR-497:PITA	hsa-miR-497:PITA TOP	PITA	7.677e-06	0.0005217	0.004499	0.024	33	754		miR-107:PicTar	hsa-miR-610:PITA	hsa-miR-548n:PITA
43	hsa-miR-16:PITA	hsa-miR-16:PITA TOP	PITA	7.677e-06	0.0005217	0.004499	0.024	33	754		hsa-miR-497:PITA	hsa-miR-186:TargetScan	hsa-miR-20a:mirSVR highEffct
44	hsa-miR-15b:PITA	hsa-miR-15b:PITA TOP	PITA	7.677e-06	0.0005217	0.004499	0.024	33	754		hsa-miR-16:PITA	hsa-miR-127-3p:PITA	hsa-miR-520g:mirSVR highEffct
45	hsa-miR-195:PITA	hsa-miR-195:PITA TOP	PITA	7.677e-06	0.0005217	0.004499	0.024	33	754		hsa-miR-15b:PITA	hsa-miR-450b-3p:mirSVR lowEffct	hsa-miR-221:mirSVR highEffct
46	hsa-miR-15a:PITA	hsa-miR-15a:PITA TOP	PITA	7.677e-06	0.0005217	0.004499	0.024	33	754		hsa-miR-195:PITA	hsa-miR-137:TargetScan	hsa-miR-19a:mirSVR highEffct
47	hsa-miR-545:PITA	hsa-miR-545:PITA TOP	PITA	7.974e-06	0.0005304	0.004574	0.02493	30	653		hsa-miR-15a:PITA	hsa-miR-525-5p:mirSVR highEffct	hsa-miR-628-5p:mirSVR highEffct
48	hsa-miR-211:TargetScan	hsa-miR-211:TargetScan	TargetScan	8.707e-06	0.0005555	0.004791	0.02722	24	461		hsa-miR-545:PITA	hsa-miR-30c:PITA	hsa-miR-433:PITA
49	hsa-miR-204:TargetScan	hsa-miR-204:TargetScan	TargetScan	8.707e-06	0.0005555	0.004791	0.02722	24	461		hsa-miR-211:TargetScan	hsa-miR-30e:PITA	TTTGTAG,MIR-520D:MSigDB
50	hsa-miR-4292:mirSVR lowEffct	hsa-miR-4292:mirSVR nonconserved lowEffect-0.1-0.5	MicroRNA.org	9.955e-06	0.0006187	0.005336	0.03112	56	1631		hsa-miR-204:TargetScan	hsa-miR-30a:PITA	hsa-miR-218:TargetScan
17: Drug [Display Chart] 21628 annotations before applied cutoff / 21597 genes in category											hsa-miR-4292:mirSVR lowEffct	hsa-miR-30b:PITA	hsa-miR-188-5p:mirSVR highEffct
	ID	Name	Source	pValue	FDR B&H	FDR B&Y	Bonferroni	Genes from Input	Genes in Annotation
1	C044887	beta-methylcholine	CTD	4.734e-12	1.024e-07	1.081e-06	1.024e-07	70	1654
2	D004791	Enzyme Inhibitors	CTD	1.139e-10	1.231e-06	1.3e-05	2.463e-06	67	1659
3	1439 DN	Nifenazone [2139-47-1]; Down 200; 13uM; HL60; HG-U133A	Broad Institute CMAP	4.046e-10	2.917e-06	3.08e-05	8.752e-06	20	199
4	6222 DN	Trichostatin A, from Streptomyces sp.; Down 200; 0.1uM; MCF7; HT HG-U133A	Broad Institute CMAP	2.234e-09	9.664e-06	0.000102	4.832e-05	19	197
5	1828 DN	Naproxen [22204-53-1]; Down 200; 17.4uM; PC3; HT HG-U133A	Broad Institute CMAP	2.234e-09	9.664e-06	0.000102	4.832e-05	19	197
6	7293 DN	Tranylcypromine hydrochloride [1986-47-6]; Down 200; 23.6uM; PC3; HT HG-U133A	Broad Institute CMAP	1.393e-08	5.022e-05	0.0005303	0.0003013	18	197
7	4989 DN	Thioguanosine [85-31-4]; Down 200; 12.6uM; MCF7; HT HG-U133A	Broad Institute CMAP	3.803e-08	0.0001112	0.001175	0.0008225	17	187
8	4845 DN	Primaquine diphosphate [63-45-6]; Down 200; 8.8uM; MCF7; HT HG-U133A	Broad Institute CMAP	4.115e-08	0.0001112	0.001175	0.0008899	17	188
9	C009277	sodium arsenate	CTD	5.754e-08	0.0001383	0.00146	0.001244	45	1069
10	6913 DN	SC-560; Down 200; 10uM; MCF7; HT HG-U133A	Broad Institute CMAP	6.531e-08	0.0001413	0.001491	0.001413	17	194
11	2860 DN	Tenoxicam [59804-37-4]; Down 200; 11.8uM; MCF7; HT HG-U133A	Broad Institute CMAP	8.173e-08	0.0001464	0.001546	0.001768	17	197
12	7417 DN	Homochlorcyclizine dihydrochloride [1982-36-1]; Down 200; 10.4uM; MCF7; HT HG-U133A	Broad Institute CMAP	8.799e-08	0.0001464	0.001546	0.001903	17	198
13	889 DN	5286656; Down 200; 50uM; MCF7; HT HG-U133A EA	Broad Institute CMAP	8.799e-08	0.0001464	0.001546	0.001903	17	198
14	1709 DN	Adiphenine hydrochloride [50-42-0]; Down 200; 11.4uM; MCF7; HT HG-U133A	Broad Institute CMAP	1.645e-07	0.0002542	0.002684	0.003558	16	183
15	6920 DN	AG-012559 [369370-06-9]; Down 200; 10uM; PC3; HT HG-U133A	Broad Institute CMAP	2.561e-07	0.0003693	0.003899	0.005539	16	189
16	4951 DN	Omeprazole [73590-58-6]; Down 200; 11.6uM; MCF7; HT HG-U133A	Broad Institute CMAP	3.407e-07	0.0004605	0.004862	0.007368	16	193
17	1657 DN	troglitazone; Down 200; 10uM; MCF7; HT HG-U133A	Broad Institute CMAP	3.918e-07	0.0004846	0.005117	0.008473	16	195
18	D014810	Vitamin E	CTD	4.197e-07	0.0004846	0.005117	0.009077	56	1582
19	1406 DN	Norfloxacin [70458-96-7]; Down 200; 12.6uM; HL60; HG-U133A	Broad Institute CMAP	4.497e-07	0.0004846	0.005117	0.009727	16	197
20	6262 DN	Azlocillin sodium salt [37091-65-9]; Down 200; 8.2uM; MCF7; HT HG-U133A	Broad Institute CMAP	4.816e-07	0.0004846	0.005117	0.01041	16	198
21	1101 DN	catechin; Down 200; 11uM; MCF7; HT HG-U133A EA	Broad Institute CMAP	4.816e-07	0.0004846	0.005117	0.01041	16	198
22	6461 DN	Clioquinol [130-26-7]; Down 200; 13uM; MCF7; HT HG-U133A	Broad Institute CMAP	5.154e-07	0.0004846	0.005117	0.01115	16	199
23	2331 DN	Tiapride hydrochloride [51012-33-0]; Down 200; 11uM; HL60; HT HG-U133A	Broad Institute CMAP	5.154e-07	0.0004846	0.005117	0.01115	16	199
24	D012643	Selenium	CTD	1.079e-06	0.0009727	0.01027	0.02334	56	1630
25	C012606	4-vinyl-1-cyclohexene dioxide	CTD	1.402e-06	0.001111	0.01173	0.03032	14	165
26	7098 DN	0316684-0000 [391209-55-5]; Down 200; 10uM; PC3; HT HG-U133A	Broad Institute CMAP	1.912e-06	0.001111	0.01173	0.04134	15	194
27	4312 DN	Benfotiamine [22457-89-2]; Down 200; 8.6uM; PC3; HT HG-U133A	Broad Institute CMAP	1.912e-06	0.001111	0.01173	0.04134	15	194
28	5017 DN	Trichostatin A, from Streptomyces sp.; Down 200; 0.1uM; MCF7; HT HG-U133A	Broad Institute CMAP	1.912e-06	0.001111	0.01173	0.04134	15	194
29	1437 DN	Tolfenamic acid [13710-19-5]; Down 200; 15.2uM; HL60; HG-U133A	Broad Institute CMAP	1.912e-06	0.001111	0.01173	0.04134	15	194
30	6887 DN	SB 202190; Down 200; 1uM; MCF7; HT HG-U133A	Broad Institute CMAP	2.038e-06	0.001111	0.01173	0.04408	15	195
31	4834 DN	Cyclobenzaprine hydrochloride [6202-23-9]; Down 200; 12.8uM; MCF7; HT HG-U133A	Broad Institute CMAP	2.172e-06	0.001111	0.01173	0.04698	15	196
32	7183 DN	Mifepristone [84371-65-3]; Down 200; 9.4uM; MCF7; HT HG-U133A	Broad Institute CMAP	2.172e-06	0.001111	0.01173	0.04698	15	196
33	2196 DN	Ethotoin [86-35-1]; Down 200; 19.6uM; HL60; HT HG-U133A	Broad Institute CMAP	2.172e-06	0.001111	0.01173	0.04698	15	196
34	1082 UP	haloperidol; Up 200; 10uM; MCF7; HT HG-U133A EA	Broad Institute CMAP	2.172e-06	0.001111	0.01173	0.04698	15	196
35	507 DN	SC-58125; Down 200; 10uM; SKMEL5; HG-U133A	Broad Institute CMAP	2.172e-06	0.001111	0.01173	0.04698	15	196
36	1977 UP	Miconazole [22916-47-8]; Up 200; 9.6uM; HL60; HG-U133A	Broad Institute CMAP	2.314e-06	0.001111	0.01173	0.05005	15	197
37	7213 DN	Vinpocetine [42971-09-5]; Down 200; 11.4uM; MCF7; HT HG-U133A	Broad Institute CMAP	2.314e-06	0.001111	0.01173	0.05005	15	197
38	7009 UP	Levocabastine hydrochloride [79547-78-7]; Up 200; 8.8uM; MCF7; HT HG-U133A	Broad Institute CMAP	2.314e-06	0.001111	0.01173	0.05005	15	197
39	2917 DN	Molindone hydrochloride [15622-65-8]; Down 200; 12.8uM; HL60; HT HG-U133A	Broad Institute CMAP	2.314e-06	0.001111	0.01173	0.05005	15	197
40	281 UP	fludrocortisone acetate; Up 200; 1uM; MCF7; HG-U133A	Broad Institute CMAP	2.314e-06	0.001111	0.01173	0.05005	15	197
41	6935 DN	LY 294002; Down 200; 0.1uM; MCF7; HT HG-U133A	Broad Institute CMAP	2.314e-06	0.001111	0.01173	0.05005	15	197
42	2029 UP	Famotidine [76824-35-6]; Up 200; 11.8uM; HL60; HG-U133A	Broad Institute CMAP	2.465e-06	0.001111	0.01173	0.0533	15	198
43	4837 DN	Catechin-(+,-) hydrate [7295-85-4]; Down 200; 13.8uM; MCF7; HT HG-U133A	Broad Institute CMAP	2.465e-06	0.001111	0.01173	0.0533	15	198
44	917 DN	quercetin dihydrate; Down 200; 1uM; MCF7; HT HG-U133A EA	Broad Institute CMAP	2.465e-06	0.001111	0.01173	0.0533	15	198
45	5314 DN	Amikacin hydrate [37517-28-5]; Down 200; 6.6uM; MCF7; HT HG-U133A	Broad Institute CMAP	2.465e-06	0.001111	0.01173	0.0533	15	198
46	1853 DN	Diprophylline [479-18-5]; Down 200; 15.8uM; HL60; HT HG-U133A	Broad Institute CMAP	2.465e-06	0.001111	0.01173	0.0533	15	198
47	2362 DN	Phentolamine hydrochloride [73-05-2]; Down 200; 12.6uM; HL60; HT HG-U133A	Broad Institute CMAP	2.465e-06	0.001111	0.01173	0.0533	15	198
48	1615 DN	Brinzolamide [138890-62-7]; Down 200; 10.4uM; HL60; HG-U133A	Broad Institute CMAP	2.465e-06	0.001111	0.01173	0.0533	15	198
49	2349 DN	Hydralazine hydrochloride [304-20-1]; Down 200; 20.4uM; HL60; HT HG-U133A	Broad Institute CMAP	2.623e-06	0.001113	0.01175	0.05674	15	199
50	6942 DN	nordihydroguaiaretic acid; Down 200; 1uM; MCF7; HT HG-U133A	Broad Institute CMAP	2.623e-06	0.001113	0.01175	0.05674	15	199
18: Disease [Display Chart] 2605 annotations before applied cutoff / 16149 genes in category
	ID	Name	Source	pValue	FDR B&H	FDR B&Y	Bonferroni	Genes from Input	Genes in Annotation
1	umls:C0039101 BeFree	synovial sarcoma	DisGeNET BeFree	2.744e-06	0.007149	0.06035	0.007149	14	169

## Sheet: cyan
Results
1: GO: Molecular Function [Display Chart] 704 annotations before applied cutoff / 18661 genes in category											nucleolus
	ID	Name	Source	pValue	FDR B&H	FDR B&Y	Bonferroni	Genes from Input	Genes in Annotation
1	GO:0003723	RNA binding		9.15e-13	6.441e-10	4.596e-09	6.441e-10	50	1632
2	GO:0044822	poly(A) RNA binding		3.186e-09	1.121e-06	8.001e-06	2.243e-06	36	1182
3	GO:0008757	S-adenosylmethionine-dependent methyltransferase activity		4.635e-08	1.088e-05	7.76e-05	3.263e-05	13	181
4	GO:0016741	transferase activity, transferring one-carbon groups		8.44e-08	1.485e-05	0.000106	5.942e-05	14	225
5	GO:0008276	protein methyltransferase activity		2.407e-07	3.389e-05	0.0002418	0.0001694	11	142
6	GO:0008168	methyltransferase activity		3.096e-07	3.633e-05	0.0002592	0.000218	13	213
7	GO:0016279	protein-lysine N-methyltransferase activity		5.093e-07	4.835e-05	0.000345	0.0003585	10	122
8	GO:0016278	lysine N-methyltransferase activity		5.495e-07	4.835e-05	0.000345	0.0003868	10	123
9	GO:0008170	N-methyltransferase activity		1.929e-06	0.0001509	0.001077	0.001358	10	141
10	GO:0042054	histone methyltransferase activity		2.294e-06	0.0001615	0.001152	0.001615	7	59
11	GO:0018024	histone-lysine N-methyltransferase activity		7.083e-06	0.0004533	0.003234	0.004986	6	46
12	GO:0016427	tRNA (cytosine) methyltransferase activity		2.097e-05	0.00123	0.008776	0.01476	7	82
13	GO:0008175	tRNA methyltransferase activity		5.092e-05	0.002757	0.01967	0.03585	7	94
14	GO:0008173	RNA methyltransferase activity		9.698e-05	0.004877	0.03479	0.06827	7	104
15	GO:0018423	protein C-terminal leucine carboxyl O-methyltransferase activity		0.0001704	0.007996	0.05705	0.1199	6	80
16	GO:0016428	tRNA (cytosine-5-)-methyltransferase activity		0.0001825	0.008028	0.05728	0.1285	6	81
17	GO:0003880	protein C-terminal carboxyl O-methyltransferase activity		0.0001952	0.008084	0.05768	0.1374	6	82
18	GO:0010340	carboxyl-O-methyltransferase activity		0.0002377	0.008808	0.06284	0.1674	6	85
19	GO:0051998	protein carboxyl O-methyltransferase activity		0.0002377	0.008808	0.06284	0.1674	6	85
20	GO:0008171	O-methyltransferase activity		0.0003873	0.01265	0.09029	0.2726	6	93
21	GO:0017069	snRNA binding		0.0004344	0.01265	0.09029	0.3058	4	35
22	GO:0008270	zinc ion binding		0.0005577	0.01265	0.09029	0.3926	25	1200
23	GO:0043774	coenzyme F420-2 alpha-glutamyl ligase activity		0.0008927	0.01265	0.09029	0.6285	9	242
24	GO:0043773	coenzyme F420-0 gamma-glutamyl ligase activity		0.0008927	0.01265	0.09029	0.6285	9	242
25	GO:0070735	protein-glycine ligase activity		0.0008927	0.01265	0.09029	0.6285	9	242
26	GO:0070738	tubulin-glycine ligase activity		0.0008927	0.01265	0.09029	0.6285	9	242
27	GO:0070736	protein-glycine ligase activity, initiating		0.0008927	0.01265	0.09029	0.6285	9	242
28	GO:0018169	ribosomal S6-glutamic acid ligase activity		0.0008927	0.01265	0.09029	0.6285	9	242
29	GO:0008766	UDP-N-acetylmuramoylalanyl-D-glutamyl-2,6-diaminopimelate-D-alanyl-D-alanine ligase activity		0.0008927	0.01265	0.09029	0.6285	9	242
30	GO:0070737	protein-glycine ligase activity, elongating		0.0008927	0.01265	0.09029	0.6285	9	242
31	GO:0070740	tubulin-glutamic acid ligase activity		0.0009735	0.01265	0.09029	0.6854	9	245
32	GO:0042799	histone methyltransferase activity (H4-K20 specific)		0.001021	0.01265	0.09029	0.7189	2	5
33	GO:0070739	protein-glutamic acid ligase activity		0.001031	0.01265	0.09029	0.7256	9	247
34	GO:0042800	histone methyltransferase activity (H3-K4 specific)		0.001058	0.01265	0.09029	0.7451	3	20
35	GO:0043803	hydroxyneurosporene-O-methyltransferase activity		0.001302	0.01265	0.09029	0.9166	5	79
36	GO:0051995	Se-methyltransferase activity		0.001302	0.01265	0.09029	0.9166	5	79
37	GO:0043852	monomethylamine methyltransferase activity		0.001302	0.01265	0.09029	0.9166	5	79
38	GO:0019702	protein-arginine N5-methyltransferase activity		0.001302	0.01265	0.09029	0.9166	5	79
39	GO:0018707	1-phenanthrol methyltransferase activity		0.001302	0.01265	0.09029	0.9166	5	79
40	GO:0008988	rRNA (adenine-N6-)-methyltransferase activity		0.001302	0.01265	0.09029	0.9166	5	79
41	GO:0016435	rRNA (guanine) methyltransferase activity		0.001302	0.01265	0.09029	0.9166	5	79
42	GO:0043777	cobalt-precorrin-7 C15-methyltransferase activity		0.001302	0.01265	0.09029	0.9166	5	79
43	GO:0043782	cobalt-precorrin-3 C17-methyltransferase activity		0.001302	0.01265	0.09029	0.9166	5	79
44	GO:0043834	trimethylamine methyltransferase activity		0.001302	0.01265	0.09029	0.9166	5	79
45	GO:0043776	cobalt-precorrin-6B C5-methyltransferase activity		0.001302	0.01265	0.09029	0.9166	5	79
46	GO:0034931	1-hydroxypyrene methyltransferase activity		0.001302	0.01265	0.09029	0.9166	5	79
47	GO:0043851	methanol-specific methylcobalamin:coenzyme M methyltransferase activity		0.001302	0.01265	0.09029	0.9166	5	79
48	GO:0043770	demethylmenaquinone methyltransferase activity		0.001302	0.01265	0.09029	0.9166	5	79
49	GO:0052666	tRNA (cytosine-2'-O-)-methyltransferase activity		0.001302	0.01265	0.09029	0.9166	5	79
50	GO:0043827	tRNA (adenine-57, 58-N(1)-) methyltransferase activity		0.001302	0.01265	0.09029	0.9166	5	79
2: GO: Biological Process [Display Chart] 2761 annotations before applied cutoff / 18623 genes in category
	ID	Name	Source	pValue	FDR B&H	FDR B&Y	Bonferroni	Genes from Input	Genes in Annotation
1	GO:0006396	RNA processing		4.568e-13	1.261e-09	1.072e-08	1.261e-09	37	913
2	GO:0016071	mRNA metabolic process		1.844e-10	2.545e-07	2.164e-06	5.09e-07	28	664
3	GO:0034660	ncRNA metabolic process		1.619e-08	1.49e-05	0.0001267	4.471e-05	23	563
4	GO:0034470	ncRNA processing		2.85e-08	1.967e-05	0.0001672	7.868e-05	19	399
5	GO:0006401	RNA catabolic process		2.554e-07	0.0001411	0.001199	0.0007053	14	247
6	GO:0006397	mRNA processing		2.129e-06	0.0009796	0.008327	0.005878	18	479
7	GO:0006402	mRNA catabolic process		2.55e-06	0.001006	0.008551	0.007041	12	218
8	GO:0043414	macromolecule methylation		4.796e-06	0.001655	0.01407	0.01324	13	273
9	GO:0022613	ribonucleoprotein complex biogenesis		6.476e-06	0.001987	0.01689	0.01788	17	468
10	GO:0000956	nuclear-transcribed mRNA catabolic process		7.465e-06	0.002061	0.01752	0.02061	11	202
11	GO:0016570	histone modification		5.712e-05	0.01414	0.1202	0.1577	15	447
12	GO:0032259	methylation		6.353e-05	0.01414	0.1202	0.1754	13	349
13	GO:0008213	protein alkylation		7.622e-05	0.01414	0.1202	0.2105	9	174
14	GO:0006479	protein methylation		7.622e-05	0.01414	0.1202	0.2105	9	174
15	GO:0051276	chromosome organization		7.681e-05	0.01414	0.1202	0.2121	27	1189
16	GO:0016569	covalent chromatin modification		8.267e-05	0.01427	0.1213	0.2283	15	462
17	GO:0016072	rRNA metabolic process		9.701e-05	0.01576	0.1339	0.2679	11	267
18	GO:0034655	nucleobase-containing compound catabolic process		0.0001034	0.01586	0.1348	0.2855	14	418
19	GO:0042254	ribosome biogenesis		0.0001213	0.01694	0.144	0.335	12	322
20	GO:0009057	macromolecule catabolic process		0.0001227	0.01694	0.144	0.3389	27	1223
21	GO:0030488	tRNA methylation		0.0001533	0.02016	0.1713	0.4233	4	27
22	GO:0044265	cellular macromolecule catabolic process		0.000162	0.02034	0.1729	0.4474	23	977
23	GO:0010629	negative regulation of gene expression		0.0002342	0.02686	0.2283	0.6465	32	1627
24	GO:0035195	gene silencing by miRNA		0.0002413	0.02686	0.2283	0.6661	5	55
25	GO:0035196	production of miRNAs involved in gene silencing by miRNA		0.0002662	0.02686	0.2283	0.7351	4	31
26	GO:0044270	cellular nitrogen compound catabolic process		0.0002904	0.02686	0.2283	0.8018	14	462
27	GO:0070918	production of small RNA involved in gene silencing by RNA		0.0003019	0.02686	0.2283	0.8334	4	32
28	GO:0031050	dsRNA fragmentation		0.0003019	0.02686	0.2283	0.8334	4	32
29	GO:0046700	heterocycle catabolic process		0.0003033	0.02686	0.2283	0.8375	14	464
30	GO:0016568	chromatin modification		0.0003225	0.02686	0.2283	0.8904	17	642
31	GO:0035194	posttranscriptional gene silencing by RNA		0.000336	0.02686	0.2283	0.9276	5	59
32	GO:0016441	posttranscriptional gene silencing		0.000336	0.02686	0.2283	0.9276	5	59
33	GO:0006325	chromatin organization		0.0003475	0.02686	0.2283	0.9594	19	770
34	GO:0006364	rRNA processing		0.0003489	0.02686	0.2283	0.9634	10	260
35	GO:0016246	RNA interference		0.0003502	0.02686	0.2283	0.967	3	14
36	GO:0031054	pre-miRNA processing		0.0003502	0.02686	0.2283	0.967	3	14
37	GO:0019439	aromatic compound catabolic process		0.0003758	0.02804	0.2384	1	14	474
38	GO:0016571	histone methylation		0.0004968	0.0361	0.3069	1	7	136
39	GO:0006399	tRNA metabolic process		0.0005316	0.03763	0.3199	1	8	180
40	GO:1903047	mitotic cell cycle process		0.0005554	0.03834	0.3259	1	21	931
41	GO:0046398	UDP-glucuronate metabolic process		0.000613	0.04128	0.3509	1	2	4
42	GO:0019080	viral gene expression		0.0006832	0.04491	0.3818	1	8	187
43	GO:0016075	rRNA catabolic process		0.0007619	0.04737	0.4027	1	3	18
44	GO:0010586	miRNA metabolic process		0.0007619	0.04737	0.4027	1	3	18
45	GO:1901361	organic cyclic compound catabolic process		0.000772	0.04737	0.4027	1	14	510
3: GO: Cellular Component [Display Chart] 387 annotations before applied cutoff / 19061 genes in category
	ID	Name	Source	pValue	FDR B&H	FDR B&Y	Bonferroni	Genes from Input	Genes in Annotation
1	GO:0044451	nucleoplasm part		1.634e-05	0.006324	0.04134	0.006324	21	732
2	GO:0030529	intracellular ribonucleoprotein complex		6.634e-05	0.008293	0.05421	0.02567	20	745
3	GO:1990904	ribonucleoprotein complex		6.634e-05	0.008293	0.05421	0.02567	20	745
4	GO:0016604	nuclear body		8.572e-05	0.008293	0.05421	0.03317	13	364
5	GO:0097525	spliceosomal snRNP complex		0.0002086	0.01615	0.1055	0.08073	5	54
6	GO:0030532	small nuclear ribonucleoprotein complex		0.0003707	0.02391	0.1563	0.1435	5	61
7	GO:0016605	PML body		0.0004981	0.02475	0.1618	0.1927	6	99
8	GO:0071004	U2-type prespliceosome		0.0005115	0.02475	0.1618	0.198	3	16
9	GO:0005685	U1 snRNP		0.0006166	0.02651	0.1733	0.2386	3	17
10	GO:0000178	exosome (RNase complex)		0.001171	0.03775	0.2468	0.4531	3	21
11	GO:1902555	endoribonuclease complex		0.001171	0.03775	0.2468	0.4531	3	21
12	GO:0071010	prespliceosome		0.001171	0.03775	0.2468	0.4531	3	21
13	GO:0022626	cytosolic ribosome		0.001307	0.03891	0.2544	0.5059	6	119
14	GO:0070578	RISC-loading complex		0.001474	0.04075	0.2664	0.5706	2	6
15	GO:0005730	nucleolus		0.001698	0.04381	0.2864	0.6571	19	891
16	GO:0000243	commitment complex		0.00205	0.04668	0.3051	0.7935	2	7
17	GO:0035068	micro-ribonucleoprotein complex		0.00205	0.04668	0.3051	0.7935	2	7
18	GO:0005795	Golgi stack		0.002215	0.04763	0.3114	0.8574	6	132
4: Human Phenotype [Display Chart] 974 annotations before applied cutoff / 4309 genes in category
	ID	Name	Source	pValue	FDR B&H	FDR B&Y	Bonferroni	Genes from Input	Genes in Annotation
1	HP:0003826	Stillbirth		3.637e-05	0.01866	0.1392	0.03542	4	25
2	HP:0001028	Hemangioma		4.99e-05	0.01866	0.1392	0.0486	4	27
3	HP:0004232	Accessory carpal bones		6.09e-05	0.01866	0.1392	0.05931	2	2
4	HP:0000269	Prominent occiput		7.662e-05	0.01866	0.1392	0.07463	4	30
5	HP:0003256	Abnormality of the coagulation cascade		0.000154	0.02929	0.2185	0.15	3	14
6	HP:0008127	Bipartite calcaneus		0.0001804	0.02929	0.2185	0.1757	2	3
7	HP:0002176	Spinal cord compression		0.0002344	0.03262	0.2433	0.2283	3	16
8	HP:0000347	Micrognathia		0.0003461	0.03982	0.297	0.3371	10	365
9	HP:0002119	Ventriculomegaly		0.0003806	0.03982	0.297	0.3707	7	178
10	HP:0003745	Sporadic		0.0004699	0.03982	0.297	0.4577	6	131
11	HP:0007360	Aplasia/Hypoplasia of the cerebellum		0.0005243	0.03982	0.297	0.5107	5	87
12	HP:0001263	Global developmental delay		0.0005721	0.03982	0.297	0.5572	14	716
13	HP:0006731	Follicular thyroid carcinoma		0.0005955	0.03982	0.297	0.58	2	5
14	HP:0003304	Spondylolysis		0.0005955	0.03982	0.297	0.58	2	5
15	HP:0000154	Wide mouth		0.0006132	0.03982	0.297	0.5972	5	90
5: Mouse Phenotype [Display Chart] 2318 annotations before applied cutoff / 8483 genes in category
No results to display
6: Domain [Display Chart] 868 annotations before applied cutoff / 16924 genes in category
	ID	Name	Source	pValue	FDR B&H	FDR B&Y	Bonferroni	Genes from Input	Genes in Annotation
1	PS50103	ZF C3H1	PROSITE	1.346e-06	0.0007557	0.00555	0.001169	7	53
2	IPR000571	Znf CCCH	InterPro	1.741e-06	0.0007557	0.00555	0.001511	7	55
3	PF00856	SET	Pfam	3.143e-06	0.0008546	0.006276	0.002728	6	39
4	PS50102	RRM	PROSITE	4.366e-06	0.0008546	0.006276	0.00379	12	222
5	SM00356	ZnF C3H1	SMART	4.923e-06	0.0008546	0.006276	0.004273	6	42
6	SM00317	SET	SMART	8.488e-06	0.000974	0.007153	0.007367	6	46
7	PF00076	RRM 1	Pfam	9.829e-06	0.000974	0.007153	0.008532	11	201
8	IPR001214	SET dom	InterPro	1.093e-05	0.000974	0.007153	0.009484	6	48
9	IPR012677	Nucleotide-bd a/b plait	InterPro	1.189e-05	0.000974	0.007153	0.01032	12	245
10	G3DSA:3.30.70.330	a b plait nuc bd	Gene3D	1.189e-05	0.000974	0.007153	0.01032	12	245
11	PS50280	SET	PROSITE	1.234e-05	0.000974	0.007153	0.01071	6	49
12	SM00360	RRM	SMART	1.419e-05	0.001027	0.007539	0.01232	11	209
13	PS50868	POST SET	PROSITE	1.994e-05	0.001331	0.009778	0.01731	4	16
14	IPR000504	RRM dom	InterPro	2.193e-05	0.00136	0.009988	0.01904	11	219
15	IPR003616	Post-SET dom	InterPro	2.586e-05	0.001403	0.0103	0.02245	4	17
16	SM00508	PostSET	SMART	2.586e-05	0.001403	0.0103	0.02245	4	17
17	PF00628	PHD	Pfam	0.0001314	0.006495	0.0477	0.1141	6	74
18	IPR011011	Znf FYVE PHD	InterPro	0.0001347	0.006495	0.0477	0.1169	8	142
19	IPR019787	Znf PHD-finger	InterPro	0.000176	0.00804	0.05905	0.1528	6	78
20	IPR017280	MeTrfase METTL2 prd	InterPro	0.0003314	0.01343	0.09862	0.2877	2	3
21	IPR011691	Vesicle transpt SFT2	InterPro	0.0003314	0.01343	0.09862	0.2877	2	3
22	SM00249	PHD	SMART	0.0003404	0.01343	0.09862	0.2954	6	88
23	IPR001965	Znf PHD	InterPro	0.0003843	0.0145	0.1065	0.3336	6	90
24	PS50016	ZF PHD 2	PROSITE	0.0005136	0.01783	0.131	0.4458	6	95
25	PS01359	ZF PHD 1	PROSITE	0.0005136	0.01783	0.131	0.4458	6	95
26	IPR013083	Znf RING/FYVE/PHD	InterPro	0.0007182	0.02359	0.1732	0.6234	13	433
27	G3DSA:3.30.40.10	Znf RING/FYVE/PHD	Gene3D	0.0007337	0.02359	0.1732	0.6368	13	434
28	IPR006560	AWS	InterPro	0.001089	0.02865	0.2104	0.9456	2	5
29	IPR006536	HnRNP-L PTB	InterPro	0.001089	0.02865	0.2104	0.9456	2	5
30	PF04178	Got1	Pfam	0.001089	0.02865	0.2104	0.9456	2	5
31	PS51215	AWS	PROSITE	0.001089	0.02865	0.2104	0.9456	2	5
32	IPR007305	Vesicle transpt Got1/SFT2	InterPro	0.001089	0.02865	0.2104	0.9456	2	5
33	SM00570	AWS	SMART	0.001089	0.02865	0.2104	0.9456	2	5
34	SM00184	RING	SMART	0.001236	0.03156	0.2318	1	10	296
35	PF00642	zf-CCCH	Pfam	0.001514	0.03754	0.2757	1	4	47
36	IPR013217	Methyltransf 12	InterPro	0.001623	0.03807	0.2796	1	2	6
37	PF08242	Methyltransf 12	Pfam	0.001623	0.03807	0.2796	1	2	6
38	G3DSA:3.30.160.20	dsRNA-bd-like	Gene3D	0.001763	0.03924	0.2882	1	3	23
39	IPR014720	dsRNA-bd-like	InterPro	0.001763	0.03924	0.2882	1	3	23
40	IPR001841	Znf RING	InterPro	0.002005	0.04351	0.3195	1	10	316
7: Pathway [Display Chart] 845 annotations before applied cutoff / 10916 genes in category
	ID	Name	Source	pValue	FDR B&H	FDR B&Y	Bonferroni	Genes from Input	Genes in Annotation
1	82956	Lysine degradation	BioSystems: KEGG	2.226e-07	0.0001881	0.001376	0.0001881	7	49
2	106334	Regulatory RNA pathways	BioSystems: REACTOME	7.539e-05	0.03185	0.2331	0.0637	4	26
3	138067	p53 pathway	BioSystems: Pathway Interaction Database	0.0001577	0.04441	0.325	0.1332	5	58
8: Pubmed [Display Chart] 11940 annotations before applied cutoff / 34189 genes in category
	ID	Name	Source	pValue	FDR B&H	FDR B&Y	Bonferroni	Genes from Input	Genes in Annotation
1	24457600	The central role of EED in the orchestration of polycomb group complexes.	Pubmed	5.333e-17	6.368e-13	6.345e-12	6.368e-13	44	1719
2	25921289	Temporal proteomics of NGF-TrkA signaling identifies an inhibitory role for the E3 ligase Cbl-b in neuroblastoma cell differentiation.	Pubmed	3e-15	1.704e-11	1.698e-10	3.582e-11	44	1922
3	22681889	The mRNA-bound proteome and its global occupancy profile on protein-coding transcripts.	Pubmed	4.281e-15	1.704e-11	1.698e-10	5.111e-11	29	803
4	17081983	Global, in vivo, and site-specific phosphorylation dynamics in signaling networks.	GeneRIF	9.262e-13	2.765e-09	2.755e-08	1.106e-08	36	1546
5	21145461	Dynamics of cullin-RING ubiquitin ligase network revealed by systematic quantitative proteomics.	Pubmed	3.071e-12	7.333e-09	7.308e-08	3.667e-08	37	1699
6	24711643	Identifying biological pathways that underlie primordial short stature using network analysis.	Pubmed	1.068e-11	2.124e-08	2.117e-07	1.275e-07	28	1024
7	22863883	A high-throughput approach for measuring temporal changes in the interactome.	Pubmed	1.922e-11	3.278e-08	3.266e-07	2.294e-07	33	1456
8	22586326	Functional proteomics establishes the interaction of SIRT7 with chromatin remodeling complexes and expands its role in regulation of RNA polymerase I transcription.	GeneRIF	4.157e-11	6.204e-08	6.182e-07	4.963e-07	22	653
9	14621295	Prediction of the coding sequences of mouse homologues of KIAA gene: III. the complete nucleotide sequences of 500 mouse KIAA-homologous cDNAs identified by screening of terminal sequences of cDNA clones randomly sampled from size-fractionated libraries.	Pubmed	1.216e-09	1.613e-06	1.608e-05	1.452e-05	18	508
10	16033648	A genome-wide in situ hybridization map of RNA-binding proteins reveals anatomically restricted expression in the developing mouse brain.	Pubmed	1.476e-09	1.762e-06	1.756e-05	1.762e-05	14	285
11	26673895	A deep proteomics perspective on CRM1-mediated nuclear export and nucleocytoplasmic partitioning.	Pubmed	2.018e-09	2.19e-06	2.183e-05	2.409e-05	25	1038
12	15302935	Large-scale characterization of HeLa cell nuclear phosphoproteins.	Pubmed	5.483e-09	5.456e-06	5.437e-05	6.547e-05	21	773
13	16964243	A probability-based approach for high-throughput protein phosphorylation analysis and site localization.	Pubmed	7.205e-09	6.617e-06	6.594e-05	8.603e-05	17	503
14	11544199	Construction of long-transcript enriched cDNA libraries from submicrogram amounts of total RNAs by a universal PCR amplification method.	Pubmed	1.55e-08	1.29e-05	0.0001286	0.0001851	22	900
15	22990118	Charting the landscape of tandem BRCT domain-mediated protein interactions.	Pubmed	1.621e-08	1.29e-05	0.0001286	0.0001935	19	672
16	24778252	TRIM65 regulates microRNA activity by ubiquitination of TNRC6.	Pubmed	3.271e-08	2.441e-05	0.0002432	0.0003905	14	364
17	19322201	Ubiquitin-mediated proteolysis of HuR by heat shock.	GeneRIF	3.73e-08	2.62e-05	0.000261	0.0004453	30	1671
18	22623428	Proteomic analysis of ¿4ß1 integrin adhesion complexes reveals ¿-subunit-dependent protein recruitment.	GeneRIF	2.094e-07	0.0001389	0.001384	0.0025	15	491
19	26638075	A Dynamic Protein Interaction Landscape of the Human Centrosome-Cilium Interface.	Pubmed	7.666e-07	0.0004763	0.004746	0.009154	29	1820
20	24332808	PRP19 transforms into a sensor of RPA-ssDNA after DNA damage and drives ATR activation via a ubiquitin-mediated circuitry.	Pubmed	7.978e-07	0.0004763	0.004746	0.009526	12	340
21	26527279	Analysis of the Histone H3.1 Interactome: A Suitable Chaperone for the Right Event.	Pubmed	1.273e-06	0.000724	0.007215	0.0152	9	182
22	26693507	The dynamic interactome of human Aha1 upon Y223 phosphorylation.	Pubmed	1.515e-06	0.0008222	0.008193	0.01809	7	96
23	21182205	Identification of proteins associated with ligand-activated estrogen receptor ¿ in human breast cancer cell nuclei by tandem affinity purification and nano LC-MS/MS.	Pubmed	1.856e-06	0.0009635	0.009601	0.02216	10	245
24	9872452	Prediction of the coding sequences of unidentified human genes. XI. The complete sequences of 100 new cDNA clones from brain which code for large proteins in vitro.	GeneRIF	2.133e-06	0.001061	0.01058	0.02547	7	101
25	24019522	Histone H2A ubiquitination inhibits the enzymatic activity of H3 lysine 36 methyltransferases.	Pubmed	3.778e-06	0.001754	0.01748	0.0451	3	6
26	22145905	A cohesin-RAD21 interactome.	Pubmed	3.819e-06	0.001754	0.01748	0.0456	9	208
27	19738201	Proteomic analysis of integrin-associated complexes identifies RCC2 as a dual regulator of Rac1 and Arf6.	GeneRIF	4.164e-06	0.001841	0.01835	0.04972	16	707
28	15618518	Mouse brain organization revealed through direct genome-scale TF expression analysis.	Pubmed	5.458e-06	0.002327	0.02319	0.06517	26	1686
29	20020773	Global analysis of TDP-43 interacting proteins reveals strong association with RNA splicing and translation machinery.	Pubmed	6.714e-06	0.002764	0.02755	0.08017	9	223
30	22922362	Transcription factor Foxp3 and its protein partners form a complex regulatory network.	GeneRIF	8.638e-06	0.003437	0.03425	0.1031	11	358
31	25756610	DNA damage shifts circadian clock time via Hausp-dependent Cry1 stabilization.	Pubmed	8.924e-06	0.003437	0.03425	0.1066	8	175
32	23130995	Skirting the pitfalls: a clear-cut nomenclature for H3K4 methyltransferases.	GeneRIF	1.049e-05	0.003913	0.03899	0.1252	3	8
33	24169447	Proteomic analysis of the SIRT6 interactome: novel links to genome maintenance and cellular stress signaling.	Pubmed	1.196e-05	0.004327	0.04312	0.1428	6	87
34	19946888	Defining the membrane proteome of NK cells.	Pubmed	1.595e-05	0.0056	0.05581	0.1904	20	1165
35	26584622	Elf5-centered transcription factor hub controls trophoblast stem cell self-renewal and differentiation through stoichiometry-sensitive shifts in target gene networks.	Pubmed	1.981e-05	0.006757	0.06734	0.2365	6	95
36	20811636	The protein network surrounding the human telomere repeat binding factors TRF1, TRF2, and POT1.	GeneRIF	2.104e-05	0.006852	0.06828	0.2512	8	197
37	21081666	Nuclear import of histone deacetylase 5 by requisite nuclear localization signal phosphorylation.	GeneRIF	2.144e-05	0.006852	0.06828	0.256	9	258
38	8034026	Isolation of tyrosine kinase related genes expressed in the early hematopoietic system.	Pubmed	2.228e-05	0.006852	0.06828	0.266	3	10
39	21319273	An important role for CDK2 in G1 to S checkpoint activation and DNA damage response in human embryonic stem cells.	GeneRIF	2.251e-05	0.006852	0.06828	0.2687	11	397
40	21942715	Proteomic dissection of the von Hippel-Lindau (VHL) interactome.	GeneRIF	2.365e-05	0.006852	0.06828	0.2824	6	98
41	23398456	The P-body component USP52/PAN2 is a novel regulator of HIF1A mRNA stability.	GeneRIF	2.38e-05	0.006852	0.06828	0.2842	10	328
42	23443559	LGALS3BP regulates centriole biogenesis and centrosome hypertrophy in cancer cells.	GeneRIF	2.41e-05	0.006852	0.06828	0.2878	14	639
43	25693804	Interactions of the Antiviral Factor Interferon Gamma-Inducible Protein 16 (IFI16) Mediate Immune Signaling and Herpes Simplex Virus-1 Immunosuppression.	Pubmed	2.638e-05	0.00691	0.06885	0.315	10	332
44	22174317	Host cell interactome of HIV-1 Rev includes RNA helicases involved in multiple facets of virus production.	Pubmed	2.896e-05	0.00691	0.06885	0.3458	8	206
45	15146197	Transcriptome characterization elucidates signaling networks that control human ES cell growth and differentiation.	Pubmed	2.943e-05	0.00691	0.06885	0.3514	18	1018
46	10819331	Prediction of the coding sequences of unidentified human genes. XVII. The complete sequences of 100 new cDNA clones from brain which code for large proteins in vitro.	Pubmed	3.136e-05	0.00691	0.06885	0.3745	6	103
47	18339867	The protein phosphatase activity of PTEN regulates SRC family kinases and controls glioma migration.	Pubmed	3.356e-05	0.00691	0.06885	0.4008	2	2
48	9648856	Association of the Src family tyrosine kinase Fyn with TrkB.	Pubmed	3.356e-05	0.00691	0.06885	0.4008	2	2
49	21325628	Filamin depletion blocks endoplasmic spreading and destabilizes force-bearing adhesions.	GeneRIF	3.356e-05	0.00691	0.06885	0.4008	2	2
50	17635842	Disruption of the Flnb gene in mice phenocopies the human disease spondylocarpotarsal synostosis syndrome.	GeneRIF	3.356e-05	0.00691	0.06885	0.4008	2	2
9: Interaction [Display Chart] 4566 annotations before applied cutoff / 16502 genes in category
	ID	Name	Source	pValue	FDR B&H	FDR B&Y	Bonferroni	Genes from Input	Genes in Annotation
1	int:NTRK1	NTRK1 interactions		5.357e-06	0.01482	0.1335	0.02446	44	1955
2	int:SIRT7	SIRT7 interactions		6.493e-06	0.01482	0.1335	0.02965	22	664
3	int:TP53	TP53 interactions		1.049e-05	0.01498	0.1349	0.0479	28	1013
4	int:BMI1	BMI1 interactions		1.603e-05	0.01498	0.1349	0.0732	15	361
5	int:ESR1	ESR1 interactions		1.64e-05	0.01498	0.1349	0.0749	23	758
6	int:EED	EED interactions		2.793e-05	0.02125	0.1914	0.1275	32	1310
7	int:CUL3	CUL3 interactions		3.745e-05	0.02443	0.22	0.171	30	1207
8	int:RELA	RELA interactions		6.612e-05	0.03774	0.3398	0.3019	13	316
9	int:DBT	DBT interactions		7.46e-05	0.03785	0.3408	0.3406	5	39
10	int:RPA1	RPA1 interactions		9.222e-05	0.04211	0.3791	0.4211	16	470
11	int:TTBK2	TTBK2 interactions		0.0001144	0.04749	0.4275	0.5223	3	9
10: Cytoband [Display Chart] 158 annotations before applied cutoff / 34661 genes in category
No results to display
11: Transcription Factor Binding Site [Display Chart] 474 annotations before applied cutoff / 9770 genes in category
No results to display
12: Gene Family [Display Chart] 19 annotations before applied cutoff / 6751 genes in category
	ID	Name	Source	pValue	FDR B&H	FDR B&Y	Bonferroni	Genes from Input	Genes in Annotation
1	ZBTB	Zinc fingers, C2H2 and BTB domain containing	genenames.org	5.655e-05	0.001074	0.003812	0.001074	4	47
2	RNF	RING-type zinc fingers	genenames.org	0.0003495	0.00332	0.01178	0.00664	6	213
13: Coexpression [Display Chart] 7237 annotations before applied cutoff / 23131 genes in category
	ID	Name	Source	pValue	FDR B&H	FDR B&Y	Bonferroni	Genes from Input	Genes in Annotation
1	M2228	Genes down-regulated in erythroid progenitor cells from fetal livers of E13.5 embryos with KLF1 [GeneID=10661] knockout compared to those from the wild type embryos.	MSigDB C2: CGP Curated Gene Sets (v5.1)	7.937e-08	0.0003146	0.002978	0.0005744	41	1972
2	M4500	Genes down-regulated in fibroblasts expressing mutant forms of ERCC3 [GeneID=2071] after UV irradiation.	MSigDB C2: CGP Curated Gene Sets (v5.1)	8.694e-08	0.0003146	0.002978	0.0006292	25	854
3	19621087-Table1d	Mouse EmbryonicStemCell Abranches09 1170genes	GeneSigDB	8.87e-07	0.001739	0.01645	0.006419	20	651
4	M13522	Common down-regulated transcripts in fibroblasts expressing either XP/CS or TDD mutant forms of ERCC3 [GeneID=2071], after UVC irradiation.	MSigDB C2: CGP Curated Gene Sets (v5.1)	9.829e-07	0.001739	0.01645	0.007113	17	483
5	15474998-tableS1c	Mouse StemCell Lindmark04 2514genes	GeneSigDB	1.316e-06	0.001739	0.01645	0.009523	38	1951
6	M12591	Genes up-regulated by 3 h of euglycemic hyperinsulinemic clamp in the vastus lateralis muscle of healthy lean subjects.	MSigDB C2: CGP Curated Gene Sets (v5.1)	1.441e-06	0.001739	0.01645	0.01043	16	442
7	18535662-TableS2d	Mouse Lymphoma Wu08 1167genes	GeneSigDB	2.064e-06	0.002134	0.02019	0.01494	19	627
8	17676974-TableS1	Mouse StemCell Chambers07 1667genes	GeneSigDB	2.466e-06	0.002231	0.02112	0.01785	28	1236
9	M1105	Genes down-regulated in ME-A cells (breast cancer) undergoing apoptosis in response to doxorubicin [PubChem=31703].	MSigDB C2: CGP Curated Gene Sets (v5.1)	3.058e-06	0.002232	0.02113	0.02213	35	1781
10	M1107	Genes down-regulated in ME-A cells (breast cancer, sensitive to apoptotic stimuli) exposed to doxorubicin [PubChem=31703] in the presence of medium concentrate (MC) from ME-C cells (breast cancer, resistant to apoptotic stimuli).	MSigDB C2: CGP Curated Gene Sets (v5.1)	3.085e-06	0.002232	0.02113	0.02232	21	770
11	GSE12198 LOW IL2 STIM NK CELL VS HIGH IL2 STIM NK CELL UP	Genes up-regulated in NK cells: low dose versus high dose of IL2 [GeneID=3558].	MSigDB C7: Immunologic Signatures (v5.1)	9.244e-06	0.005575	0.05276	0.0669	10	200
12	GSE24671 CTRL VS BAKIMULC INFECTED MOUSE SPLENOCYTES UP	Genes up-regulated in splenocytes: control versus infected with Baki-1 MuLV virus.	MSigDB C7: Immunologic Signatures (v5.1)	9.244e-06	0.005575	0.05276	0.0669	10	200
13	19286929-SuppTable2q	Mouse Lung Rangasamy09 1540genes	GeneSigDB	1.095e-05	0.005998	0.05677	0.07923	23	974
14	18285497-tableS1	Mouse Liver Garcia08 454genes	GeneSigDB	1.16e-05	0.005998	0.05677	0.08398	13	352
15	16818684-Table2b	Human Breast Kote-Jarai06 200genes BCRA2	GeneSigDB	1.656e-05	0.007987	0.0756	0.1198	9	170
16	17234769-TableS2a	Human StemCell West07 350genes	GeneSigDB	4.21e-05	0.01904	0.1802	0.3047	11	289
17	M1918	Up-regulated genes in pediatric adrenocortical tumors (ACT) compared to the normal tissue.	MSigDB C2: CGP Curated Gene Sets (v5.1)	4.767e-05	0.01948	0.1844	0.345	11	293
18	14767473-Table4	Human Pancreas Nakamura04 84genes	GeneSigDB	4.846e-05	0.01948	0.1844	0.3507	6	76
19	GSE25123 CTRL VS IL4 STIM MACROPHAGE DN	Genes down-regulated in wildtype bone marrow-derived macrophages: control versus treated with IL4 [GeneID=3565].	MSigDB C7: Immunologic Signatures (v5.1)	5.486e-05	0.02089	0.1977	0.397	9	198
20	M3153	Genes up-regulated in comparison of T follicular helper (Tfh) cells versus Th2 cells.	MSigDB C7: Immunologic Signatures (v5.1)	5.929e-05	0.02145	0.203	0.4291	9	200
21	18310505-TableS7	Human StemCell Matushansky08 1453genes	GeneSigDB	6.603e-05	0.02275	0.2154	0.4778	25	1245
22	M6685	Genes down-regulated in ndothelial cells: untreated versus interferon alpha.	MSigDB C7: Immunologic Signatures (v5.1)	8.377e-05	0.02756	0.2608	0.6063	8	163
23	GSE9946 MATURE STIMULATORY VS LISTERIA INF MATURE DC UP	Genes up-regulated in mature dendritic cells: stimulatory versus inhibitory infected with L. monocytogenes.	MSigDB C7: Immunologic Signatures (v5.1)	0.000103	0.03241	0.3068	0.7455	7	125
24	14695196-Table4	Human Colon Mariadason03 308genes	GeneSigDB	0.000136	0.04102	0.3882	0.9845	9	223
25	M4911	Genes down-regulated in peripheral blood mononuclear cells (PBMC) from sickle cell disease patients compared to those from healthy subjects.	MSigDB C2: CGP Curated Gene Sets (v5.1)	0.0001665	0.04475	0.4235	1	8	180
26	M1613	Transcripts depleted in pseudopodia of NIH/3T3 cells (fibroblast) in response to the chemotactic migration stimulus by lysophosphatidic acid (LPA) [PubChem=3988].	MSigDB C2: CGP Curated Gene Sets (v5.1)	0.0001667	0.04475	0.4235	1	13	457
27	M5611	Genes constituting the BRCA1-PCC network of transcripts whose expression positively correlated (Pearson correlation coefficient, PCC >= 0.4) with that of BRCA1 [GeneID=672] across a compendium of normal tissues.	MSigDB C2: CGP Curated Gene Sets (v5.1)	0.0001758	0.04475	0.4235	1	29	1651
28	19096012-TableS5	Human Viral Chetaille09 666genes	GeneSigDB	0.0001812	0.04475	0.4235	1	15	590
29	M6489	Genes down-regulated in cancer stem cells isolated from mammary tumors compared to the non-tumorigenic cells.	MSigDB C2: CGP Curated Gene Sets (v5.1)	0.0002584	0.04475	0.4235	1	7	145
30	17660535-TableS4b	Mouse InnerEar Sajan08 2230genes	GeneSigDB	0.0002655	0.04475	0.4235	1	32	1948
31	M6218	Genes up-regulated in polymorphonuclear leukocytes (24h) infection by A. phagocytophilum: heat killed versus live bacteria.	MSigDB C7: Immunologic Signatures (v5.1)	0.0002869	0.04475	0.4235	1	8	195
32	20436685-ST4-1	Human Breast Pothuri10 811genes	GeneSigDB	0.0003062	0.04475	0.4235	1	17	760
33	M6077	Genes down-regulated in CD4 [GeneID=920] T cells activated by anti-CD3 and anti-CD28: TGFB1 and IL4 [GeneID=7040;3565] (2h) versus TGFB1 [GeneID=7040] and IL-12 (2h).	MSigDB C7: Immunologic Signatures (v5.1)	0.0003073	0.04475	0.4235	1	8	197
34	M3101	Genes down-regulated in comparison of macrophages treated with control (hIgG1) versus those treated with TNFRSF6B [GeneID=8771].	MSigDB C7: Immunologic Signatures (v5.1)	0.0003073	0.04475	0.4235	1	8	197
35	M11318	Genes down-regulated in the MM1S cells (multiple myeloma) after treatment with aplidin [PubChem=44152164], a marine-derived compound with potential anti-cancer properties.	MSigDB C2: CGP Curated Gene Sets (v5.1)	0.0003088	0.04475	0.4235	1	9	249
36	GSE19401 PLN VS PEYERS PATCH FOLLICULAR DC UP	Genes up-regulated in ex vivo follicular dendritic cells: peripheral lymph node versus Peyers patch.	MSigDB C7: Immunologic Signatures (v5.1)	0.0003179	0.04475	0.4235	1	8	198
37	17683608-TableS3	Mouse StemCell Ulloa-Montoya07 800genes	GeneSigDB	0.000321	0.04475	0.4235	1	16	692
38	GSE41867 DAY8 EFFECTOR VS DAY30 MEMORY CD8 TCELL LCMV ARMSTRONG DN	Genes down-regulated in CD8 T cells, acute infection with LCMV-Armstrong: effectors at day 8 versus memory at day 30.	MSigDB C7: Immunologic Signatures (v5.1)	0.0003288	0.04475	0.4235	1	8	199
39	18310505-TableS1	Human StemCell Matushansky08 886genes	GeneSigDB	0.0003366	0.04475	0.4235	1	16	695
40	GSE41867 NAIVE VS DAY8 LCMV EFFECTOR CD8 TCELL DN	Genes down-regulated in CD8 T cells: naïve versus effectors at day 8.	MSigDB C7: Immunologic Signatures (v5.1)	0.0003401	0.04475	0.4235	1	8	200
41	M3381	Genes down-regulated in comparison of Th1 cells versus natural regulatory T cell (Treg).	MSigDB C7: Immunologic Signatures (v5.1)	0.0003401	0.04475	0.4235	1	8	200
42	M3712	Genes down-regulated in comparison of control dendritic cells (DC) at 2 h versus those stimulated with poly(I:C) (TLR3 agonist) at 2 h.	MSigDB C7: Immunologic Signatures (v5.1)	0.0003401	0.04475	0.4235	1	8	200
43	M4822	Genes up-regulated in comparison of CD4 [GeneID=920] T cells versus NK cells.	MSigDB C7: Immunologic Signatures (v5.1)	0.0003401	0.04475	0.4235	1	8	200
44	M5528	Genes up-regulated in comparison of neutrophils versus central memory CD4 [GeneID=920] T cells.	MSigDB C7: Immunologic Signatures (v5.1)	0.0003401	0.04475	0.4235	1	8	200
45	GSE43260 BTLA POS VS NEG INTRATUMORAL CD8 TCELL DN	Genes down-regulated in tumor-infiltrating CD8 T cells: BTLA+ [GeneID=151888] versus BTLA- [GeneID=151888].	MSigDB C7: Immunologic Signatures (v5.1)	0.0003401	0.04475	0.4235	1	8	200
46	M3880	Genes down-regulated in comparison of dendritic cells (DC) stimulated with CpG DNA (TLR9 agonist) at 1 h versus DC cells stimulated with Gardiquimod (TLR7 agonist) at 1 h.	MSigDB C7: Immunologic Signatures (v5.1)	0.0003401	0.04475	0.4235	1	8	200
47	M6839	Genes up-regulated in CD4 [GeneID=920] T cells from lymph nodes: naïve versus day 28 after immunization.	MSigDB C7: Immunologic Signatures (v5.1)	0.0003401	0.04475	0.4235	1	8	200
48	GSE15330 WT VS IKAROS KO LYMPHOID MULTIPOTENT PROGENITOR DN	Genes down-regulated in lymphoid-primed multipotent progenitors: wildtype versus IKZF1 [GeneID=10320] knockout.	MSigDB C7: Immunologic Signatures (v5.1)	0.0003401	0.04475	0.4235	1	8	200
49	GSE15330 HSC VS GRANULOCYTE MONOCYTE PROGENITOR UP	Genes up-regulated in hematopoietic stem cells versus granulo-monocyte progenitors.	MSigDB C7: Immunologic Signatures (v5.1)	0.0003401	0.04475	0.4235	1	8	200
50	M6211	Genes down-regulated in polymorphonuclear leukocytes (1.5h): control versus infection by A. phagocytophilum.	MSigDB C7: Immunologic Signatures (v5.1)	0.0003401	0.04475	0.4235	1	8	200
14: Coexpression Atlas [Display Chart] 2542 annotations before applied cutoff / 20524 genes in category
	ID	Name	Source	pValue	FDR B&H	FDR B&Y	Bonferroni	Genes from Input	Genes in Annotation
1	gudmap developingGonad e14.5 epididymis 1000	DevelopingGonad e14.5 epididymis emap-29141 top-relative-expression-ranked 1000	Gudmap Mouse MOE430.2	3.188e-06	0.008104	0.06822	0.008104	23	802
2	gudmap developingGonad e18.5 epididymis 1000	DevelopingGonad e18.5 epididymis emap-13166 top-relative-expression-ranked 1000	Gudmap Mouse MOE430.2	1.024e-05	0.01302	0.1096	0.02604	22	800
3	gudmap developingGonad e18.5 epididymis 500 k5	DevelopingGonad e18.5 epididymis emap-13166 k-means-cluster#5 top-relative-expression-ranked 500	Gudmap Mouse MOE430.2	6.878e-05	0.04397	0.3701	0.1748	6	72
4	gudmap developingGonad e11.5 testes 1000	DevelopingGonad e11.5 testes emap-3226 top-relative-expression-ranked 1000	Gudmap Mouse MOE430.2	6.918e-05	0.04397	0.3701	0.1759	21	843
5	gudmap developingGonad e18.5 epididymis 1000 k3	DevelopingGonad e18.5 epididymis emap-13166 k-means-cluster#3 top-relative-expression-ranked 1000	Gudmap Mouse MOE430.2	9.422e-05	0.0479	0.4033	0.2395	11	281
15: Computational [Display Chart] 462 annotations before applied cutoff / 9399 genes in category
No results to display
16: MicroRNA [Display Chart] 2998 annotations before applied cutoff / 19844 genes in category
	ID	Name	Source	pValue	FDR B&H	FDR B&Y	Bonferroni	Genes from Input	Genes in Annotation
1	hsa-miR-340:TargetScan	hsa-miR-340:TargetScan	TargetScan	3.51e-06	0.006322	0.05426	0.01052	26	963
2	hsa-miR-586:PITA	hsa-miR-586:PITA TOP	PITA	7.633e-06	0.006322	0.05426	0.02288	18	539
3	hsa-miR-4255:mirSVR lowEffct	hsa-miR-4255:mirSVR nonconserved lowEffect-0.1-0.5	MicroRNA.org	8.792e-06	0.006322	0.05426	0.02636	35	1613
4	hsa-miR-561:PITA	hsa-miR-561:PITA TOP	PITA	1.179e-05	0.006322	0.05426	0.03535	25	968
5	hsa-miR-520d-5p:PITA	hsa-miR-520d-5p:PITA TOP	PITA	1.389e-05	0.006322	0.05426	0.04164	24	915
6	hsa-miR-524-5p:PITA	hsa-miR-524-5p:PITA TOP	PITA	1.389e-05	0.006322	0.05426	0.04164	24	915
7	hsa-miR-377:PITA	hsa-miR-377:PITA TOP	PITA	1.476e-05	0.006322	0.05426	0.04426	16	459
8	hsa-miR-543:PITA	hsa-miR-543:PITA TOP	PITA	1.822e-05	0.006827	0.0586	0.05461	18	575
9	hsa-miR-590-3p:PITA	hsa-miR-590-3p:PITA TOP	PITA	2.339e-05	0.007547	0.06477	0.07013	32	1477
10	hsa-miR-335:TargetScan	hsa-miR-335:TargetScan	TargetScan	2.517e-05	0.007547	0.06477	0.07547	9	155
11	hsa-miR-769-3p:mirSVR lowEffct	hsa-miR-769-3p:mirSVR nonconserved lowEffect-0.1-0.5	MicroRNA.org	3.165e-05	0.008081	0.06936	0.09489	30	1361
12	hsa-miR-432:PITA	hsa-miR-432:PITA TOP	PITA	3.235e-05	0.008081	0.06936	0.09698	9	160
13	hsa-miR-495:PITA	hsa-miR-495:PITA TOP	PITA	5.012e-05	0.0101	0.08671	0.1503	20	740
14	hsa-miR-553:mirSVR highEffct	hsa-miR-553:mirSVR nonconserved highEffect-0.5	MicroRNA.org	5.033e-05	0.0101	0.08671	0.1509	14	401
15	hsa-miR-200b:PITA	hsa-miR-200b:PITA TOP	PITA	6.397e-05	0.0101	0.08671	0.1918	21	815
16	hsa-miR-200c:PITA	hsa-miR-200c:PITA TOP	PITA	6.397e-05	0.0101	0.08671	0.1918	21	815
17	hsa-let-7g*:mirSVR highEffct	hsa-let-7g*:mirSVR nonconserved highEffect-0.5	MicroRNA.org	6.418e-05	0.0101	0.08671	0.1924	27	1207
18	hsa-miR-494:TargetScan	hsa-miR-494:TargetScan	TargetScan	6.673e-05	0.0101	0.08671	0.2001	13	360
19	hsa-miR-138:PITA	hsa-miR-138:PITA TOP	PITA	6.713e-05	0.0101	0.08671	0.2012	11	263
20	hsa-miR-429:PITA	hsa-miR-429:PITA TOP	PITA	6.74e-05	0.0101	0.08671	0.2021	21	818
21	hsa-miR-570:PITA	hsa-miR-570:PITA TOP	PITA	7.38e-05	0.01054	0.09042	0.2212	24	1016
22	hsa-miR-520f:mirSVR highEffct	hsa-miR-520f:mirSVR nonconserved highEffect-0.5	MicroRNA.org	9.68e-05	0.01319	0.1132	0.2902	27	1237
23	hsa-let-7a-2*:mirSVR highEffct	hsa-let-7a-2*:mirSVR nonconserved highEffect-0.5	MicroRNA.org	0.0001035	0.01349	0.1158	0.3103	27	1242
24	hsa-miR-7:PITA	hsa-miR-7:PITA TOP	PITA	0.0001086	0.01357	0.1165	0.3257	10	231
25	hsa-miR-876-5p:TargetScan	hsa-miR-876-5p:TargetScan	TargetScan	0.0001178	0.01408	0.1209	0.3532	8	148
26	hsa-miR-219-2-3p:PITA	hsa-miR-219-2-3p:PITA TOP	PITA	0.0001221	0.01408	0.1209	0.3662	9	190
27	hsa-miR-590-3p:TargetScan	hsa-miR-590-3p:TargetScan	TargetScan	0.0001329	0.01432	0.1229	0.3984	20	795
28	hsa-miR-595:mirSVR lowEffct	hsa-miR-595:mirSVR nonconserved lowEffect-0.1-0.5	MicroRNA.org	0.0001523	0.01432	0.1229	0.4565	34	1778
29	hsa-miR-664:PITA	hsa-miR-664:PITA TOP	PITA	0.0001537	0.01432	0.1229	0.4606	18	679
30	hsa-miR-890:PITA	hsa-miR-890:PITA TOP	PITA	0.0001537	0.01432	0.1229	0.4607	10	241
31	hsa-miR-592:PITA	hsa-miR-592:PITA TOP	PITA	0.0001545	0.01432	0.1229	0.4631	9	196
32	hsa-miR-138-2*:mirSVR highEffct	hsa-miR-138-2*:mirSVR nonconserved highEffect-0.5	MicroRNA.org	0.0001659	0.01432	0.1229	0.4974	29	1420
33	hsa-miR-628-5p:mirSVR lowEffct	hsa-miR-628-5p:mirSVR nonconserved lowEffect-0.1-0.5	MicroRNA.org	0.0001683	0.01432	0.1229	0.5045	32	1639
34	hsa-miR-509-5p:PITA	hsa-miR-509-5p:PITA TOP	PITA	0.0001793	0.01432	0.1229	0.5376	11	294
35	hsa-miR-509-3-5p:PITA	hsa-miR-509-3-5p:PITA TOP	PITA	0.0001793	0.01432	0.1229	0.5376	11	294
36	hsa-miR-181d:PITA	hsa-miR-181d:PITA TOP	PITA	0.0001877	0.01432	0.1229	0.5628	20	816
37	hsa-miR-181b:PITA	hsa-miR-181b:PITA TOP	PITA	0.0001877	0.01432	0.1229	0.5628	20	816
38	hsa-miR-181a:PITA	hsa-miR-181a:PITA TOP	PITA	0.0001908	0.01432	0.1229	0.5719	20	817
39	hsa-miR-181c:PITA	hsa-miR-181c:PITA TOP	PITA	0.0001908	0.01432	0.1229	0.5719	20	817
40	hsa-miR-431:mirSVR lowEffct	hsa-miR-431:mirSVR conserved lowEffect-0.1-0.5	MicroRNA.org	0.0001911	0.01432	0.1229	0.5729	31	1577
41	hsa-miR-610:PITA	hsa-miR-610:PITA TOP	PITA	0.0001973	0.01443	0.1238	0.5916	7	120
42	hsa-miR-186:TargetScan	hsa-miR-186:TargetScan	TargetScan	0.0002453	0.01751	0.1503	0.7355	15	524
43	hsa-miR-127-3p:PITA	hsa-miR-127-3p:PITA TOP	PITA	0.0003236	0.02235	0.1918	0.97	3	14
44	hsa-miR-450b-3p:mirSVR lowEffct	hsa-miR-450b-3p:mirSVR nonconserved lowEffect-0.1-0.5	MicroRNA.org	0.000328	0.02235	0.1918	0.9834	27	1334
45	hsa-miR-137:TargetScan	hsa-miR-137:TargetScan	TargetScan	0.0003546	0.02239	0.1922	1	20	857
46	hsa-miR-525-5p:mirSVR highEffct	hsa-miR-525-5p:mirSVR nonconserved highEffect-0.5	MicroRNA.org	0.0003811	0.02239	0.1922	1	22	996
47	hsa-miR-30c:PITA	hsa-miR-30c:PITA TOP	PITA	0.0003876	0.02239	0.1922	1	20	863
48	hsa-miR-30e:PITA	hsa-miR-30e:PITA TOP	PITA	0.0003876	0.02239	0.1922	1	20	863
49	hsa-miR-30a:PITA	hsa-miR-30a:PITA TOP	PITA	0.0003876	0.02239	0.1922	1	20	863
50	hsa-miR-30b:PITA	hsa-miR-30b:PITA TOP	PITA	0.0003876	0.02239	0.1922	1	20	863
17: Drug [Display Chart] 16419 annotations before applied cutoff / 21597 genes in category
	ID	Name	Source	pValue	FDR B&H	FDR B&Y	Bonferroni	Genes from Input	Genes in Annotation
1	5802 DN	Trichostatin A, from Streptomyces sp.; Down 200; 0.1uM; PC3; HT HG-U133A	Broad Institute CMAP	1.459e-09	2.396e-05	0.0002464	2.396e-05	14	182
2	D004791	Enzyme Inhibitors	CTD	1.348e-08	0.0001107	0.001138	0.0002213	40	1659
3	6609 DN	Trichostatin A, from Streptomyces sp.; Down 200; 0.1uM; PC3; HT HG-U133A	Broad Institute CMAP	8.443e-07	0.003915	0.04026	0.01386	11	179
4	6967 DN	Rapamycin; Down 200; 0.1uM; MCF7; HT HG-U133A	Broad Institute CMAP	1.77e-06	0.003915	0.04026	0.02906	11	193
5	544 DN	radicicol; Down 200; 0.1uM; HL60; HG-U133A	Broad Institute CMAP	1.957e-06	0.003915	0.04026	0.03214	11	195
6	2406 DN	Pinacidil [85371-64-8]; Down 200; 16.4uM; HL60; HT HG-U133A	Broad Institute CMAP	2.057e-06	0.003915	0.04026	0.03378	11	196
7	2436 DN	Cholecalciferol [67-97-0]; Down 200; 10.4uM; HL60; HT HG-U133A	Broad Institute CMAP	2.057e-06	0.003915	0.04026	0.03378	11	196
8	5287 DN	Nafronyl oxalate [3200-06-4]; Down 200; 8.4uM; MCF7; HT HG-U133A	Broad Institute CMAP	2.162e-06	0.003915	0.04026	0.03549	11	197
9	4553 DN	U-62066 [87151-85-7]; Down 200; 1uM; PC3; HT HG-U133A	Broad Institute CMAP	2.162e-06	0.003915	0.04026	0.03549	11	197
10	3074 DN	Tyloxapol [25301-02-4]; Down 200; 4uM; HL60; HT HG-U133A	Broad Institute CMAP	2.385e-06	0.003915	0.04026	0.03915	11	199
11	1637 DN	Trichostatin A, Streptomyces sp.; Down 200; 0.1uM; MCF7; HT HG-U133A	Broad Institute CMAP	4.417e-06	0.006043	0.06215	0.07252	10	172
12	5209 DN	Trichostatin A, Streptomyces sp.; Down 200; 0.1uM; MCF7; HT HG-U133A	Broad Institute CMAP	4.417e-06	0.006043	0.06215	0.07252	10	172
13	3462 DN	Trichostatin A, from Streptomyces sp.; Down 200; 0.1uM; MCF7; HT HG-U133A	Broad Institute CMAP	4.896e-06	0.006183	0.06358	0.08038	10	174
14	7550 DN	trichostatin A, Streptomyces sp.; Down 200; 1uM; MCF7; HT HG-U133A	Broad Institute CMAP	5.698e-06	0.006683	0.06872	0.09356	10	177
15	1951 DN	Trichostatin A, from Streptomyces sp.; Down 200; 0.1uM; PC3; HG-U133A	Broad Institute CMAP	7.289e-06	0.007979	0.08205	0.1197	10	182
16	C035207	4-amino-2,6-dinitrotoluene	CTD	9.273e-06	0.008623	0.08867	0.1523	17	534
17	4725 UP	Folinic acid calcium salt [6035-45-6]; Up 200; 7.8uM; MCF7; HT HG-U133A	Broad Institute CMAP	1.219e-05	0.008623	0.08867	0.2002	10	193
18	6604 DN	Naphazoline hydrochloride [550-99-2]; Down 200; 16.2uM; PC3; HT HG-U133A	Broad Institute CMAP	1.275e-05	0.008623	0.08867	0.2094	10	194
19	1715 DN	Resveratrol [501-36-0]; Down 200; 17.6uM; HL60; HG-U133A	Broad Institute CMAP	1.275e-05	0.008623	0.08867	0.2094	10	194
20	1864 DN	Chlorpromazine hydrochloride [69-09-0]; Down 200; 11.2uM; HL60; HT HG-U133A	Broad Institute CMAP	1.395e-05	0.008623	0.08867	0.229	10	196
21	4998 DN	Sulconazole nitrate [61318-91-0]; Down 200; 8.6uM; MCF7; HT HG-U133A	Broad Institute CMAP	1.458e-05	0.008623	0.08867	0.2393	10	197
22	3176 DN	Fipexide hydrochloride [34161-23-4]; Down 200; 9.4uM; MCF7; HT HG-U133A	Broad Institute CMAP	1.458e-05	0.008623	0.08867	0.2393	10	197
23	2034 DN	Josamycin [16846-24-5]; Down 200; 4.8uM; HL60; HG-U133A	Broad Institute CMAP	1.458e-05	0.008623	0.08867	0.2393	10	197
24	5356 DN	Fluoxetine hydrochloride [59333-67-4]; Down 200; 11.6uM; MCF7; HT HG-U133A	Broad Institute CMAP	1.458e-05	0.008623	0.08867	0.2393	10	197
25	1583 DN	Ketotifen fumarate [34580-14-8]; Down 200; 9.4uM; HL60; HG-U133A	Broad Institute CMAP	1.523e-05	0.008623	0.08867	0.2501	10	198
26	1849 DN	Imipramine hydrochloride [113-52-0]; Down 200; 12.6uM; HL60; HT HG-U133A	Broad Institute CMAP	1.523e-05	0.008623	0.08867	0.2501	10	198
27	1291 DN	Benzbromarone [3562-84-3]; Down 200; 9.4uM; HL60; HT HG-U133A	Broad Institute CMAP	1.523e-05	0.008623	0.08867	0.2501	10	198
28	1566 DN	Clomipramine hydrochloride [17321-77-6]; Down 200; 11.4uM; HL60; HG-U133A	Broad Institute CMAP	1.523e-05	0.008623	0.08867	0.2501	10	198
29	7414 DN	Norethindrone [68-22-4]; Down 200; 13.4uM; MCF7; HT HG-U133A	Broad Institute CMAP	1.523e-05	0.008623	0.08867	0.2501	10	198
30	5309 DN	Diltiazem hydrochloride [33286-22-5]; Down 200; 8.8uM; MCF7; HT HG-U133A	Broad Institute CMAP	1.591e-05	0.008707	0.08954	0.2612	10	199
31	3428 DN	Trichostatin A, from Streptomyces sp.; Down 200; 0.1uM; MCF7; HT HG-U133A	Broad Institute CMAP	3.095e-05	0.01588	0.1633	0.5081	9	172
32	4344 DN	Trichostatin A, from Streptomyces sp.; Down 200; 0.1uM; PC3; HT HG-U133A	Broad Institute CMAP	3.095e-05	0.01588	0.1633	0.5081	9	172
33	2881 DN	Trichostatin A, from Streptomyces sp.; Down 200; 0.1uM; MCF7; HT HG-U133A	Broad Institute CMAP	3.239e-05	0.01612	0.1657	0.5318	9	173
34	1014 DN	Trichostatin A, Streptomyces sp.; Down 200; 1uM; MCF7; HT HG-U133A EA	Broad Institute CMAP	3.545e-05	0.01712	0.176	0.5821	9	175
35	4652 DN	Phenoxybenzamine hydrochloride [63-92-3]; Down 200; 11.8uM; PC3; HT HG-U133A	Broad Institute CMAP	3.875e-05	0.01801	0.1852	0.6362	9	177
36	5086 DN	Trichostatin A, from Streptomyces sp.; Down 200; 0.1uM; PC3; HT HG-U133A	Broad Institute CMAP	4.049e-05	0.01801	0.1852	0.6649	9	178
37	CID000000193	S-adenosyl-D-homocysteine	Stitch	4.058e-05	0.01801	0.1852	0.6662	10	222
38	3275 DN	Digitoxigenin [143-62-4]; Down 200; 10.6uM; MCF7; HT HG-U133A	Broad Institute CMAP	4.613e-05	0.01942	0.1997	0.7574	9	181
39	7077 DN	trichostatin A, Streptomyces sp.; Down 200; 1uM; PC3; HT HG-U133A	Broad Institute CMAP	4.613e-05	0.01942	0.1997	0.7574	9	181
40	4527 DN	Rifabutin [72559-06-9]; Down 200; 4.8uM; PC3; HT HG-U133A	Broad Institute CMAP	5.025e-05	0.02063	0.2121	0.825	9	183
41	3945 DN	Helveticoside [630-64-8]; Down 200; 7.4uM; MCF7; HT HG-U133A	Broad Institute CMAP	5.467e-05	0.02189	0.2251	0.8976	9	185
42	3257 DN	Apigenin [520-36-5]; Down 200; 14.8uM; MCF7; HT HG-U133A	Broad Institute CMAP	6.191e-05	0.02215	0.2278	1	9	188
43	4845 DN	Primaquine diphosphate [63-45-6]; Down 200; 8.8uM; MCF7; HT HG-U133A	Broad Institute CMAP	6.191e-05	0.02215	0.2278	1	9	188
44	5677 DN	Bisacodyl [603-50-9]; Down 200; 11uM; MCF7; HT HG-U133A	Broad Institute CMAP	6.45e-05	0.02215	0.2278	1	9	189
45	7280 DN	Meclofenamic acid sodium salt monohydrate [6385-02-0]; Down 200; 11.8uM; PC3; HT HG-U133A	Broad Institute CMAP	7.282e-05	0.02215	0.2278	1	9	192
46	1982 DN	Hexamethonium dibromide dihydrate [55-97-0]; Down 200; 10uM; HL60; HG-U133A	Broad Institute CMAP	7.578e-05	0.02215	0.2278	1	9	193
47	1550 DN	Labetalol hydrochloride [32780-64-6]; Down 200; 11uM; HL60; HG-U133A	Broad Institute CMAP	7.578e-05	0.02215	0.2278	1	9	193
48	6981 DN	Rapamycin; Down 200; 0.1uM; MCF7; HT HG-U133A	Broad Institute CMAP	7.578e-05	0.02215	0.2278	1	9	193
49	5544 DN	Prednicarbate [73771-04-7]; Down 200; 8.2uM; MCF7; HT HG-U133A	Broad Institute CMAP	7.885e-05	0.02215	0.2278	1	9	194
50	2430 DN	Hydroxytacrine maleate (R,S) [118909-22-1]; Down 200; 12.2uM; HL60; HT HG-U133A	Broad Institute CMAP	7.885e-05	0.02215	0.2278	1	9	194
18: Disease [Display Chart] 1639 annotations before applied cutoff / 16149 genes in category
No results to display

## Sheet: darkgreen
Results
1: GO: Molecular Function [Display Chart] 704 annotations before applied cutoff / 18326 genes in category
	ID	Name	Source	pValue	FDR B&H	FDR B&Y	Bonferroni	Genes from Input	Genes in Annotation
1	GO:0008430	selenium binding		4.321e-05	0.02105	0.1502	0.03042	4	16
2	GO:0009055	electron carrier activity		5.979e-05	0.02105	0.1502	0.04209	8	104
3	GO:0045155	electron transporter, transferring electrons from CoQH2-cytochrome c reductase complex and cytochrome c oxidase complex activity		0.0001673	0.03926	0.2801	0.1178	2	2
2: GO: Biological Process [Display Chart] 2667 annotations before applied cutoff / 18482 genes in category
	ID	Name	Source	pValue	FDR B&H	FDR B&Y	Bonferroni	Genes from Input	Genes in Annotation
1	GO:0006091	generation of precursor metabolites and energy		5.95e-08	0.0001587	0.001343	0.0001587	22	442
2	GO:0022904	respiratory electron transport chain		1.49e-07	0.0001752	0.001483	0.0003974	11	109
3	GO:0022900	electron transport chain		1.971e-07	0.0001752	0.001483	0.0005256	11	112
4	GO:0015980	energy derivation by oxidation of organic compounds		6.479e-07	0.000432	0.003657	0.001728	18	351
5	GO:0045333	cellular respiration		1.735e-06	0.0009257	0.007837	0.004628	12	168
6	GO:0070647	protein modification by small protein conjugation or removal		2.258e-06	0.001004	0.008499	0.006023	27	774
7	GO:0006900	membrane budding		6.897e-06	0.002628	0.02225	0.01839	7	56
8	GO:0046907	intracellular transport		1.074e-05	0.003051	0.02583	0.02865	40	1532
9	GO:0055114	oxidation-reduction process		1.217e-05	0.003051	0.02583	0.03246	31	1052
10	GO:0090199	regulation of release of cytochrome c from mitochondria		1.258e-05	0.003051	0.02583	0.03356	6	41
11	GO:0006901	vesicle coating		1.258e-05	0.003051	0.02583	0.03356	6	41
12	GO:0006888	ER to Golgi vesicle-mediated transport		2.296e-05	0.005102	0.0432	0.06123	7	67
13	GO:0032446	protein modification by small protein conjugation		2.727e-05	0.005254	0.04448	0.07274	23	690
14	GO:0000209	protein polyubiquitination		2.95e-05	0.005254	0.04448	0.07867	11	187
15	GO:0016567	protein ubiquitination		2.978e-05	0.005254	0.04448	0.07942	22	646
16	GO:0019941	modification-dependent protein catabolic process		3.152e-05	0.005254	0.04448	0.08407	18	465
17	GO:0043632	modification-dependent macromolecule catabolic process		3.525e-05	0.005468	0.0463	0.09402	18	469
18	GO:0016482	cytoplasmic transport		3.691e-05	0.005468	0.0463	0.09843	27	904
19	GO:0044265	cellular macromolecule catabolic process		3.922e-05	0.005506	0.04661	0.1046	26	856
20	GO:1902582	single-organism intracellular transport		4.612e-05	0.00615	0.05207	0.123	34	1292
21	GO:0002474	antigen processing and presentation of peptide antigen via MHC class I		6.036e-05	0.007665	0.0649	0.161	8	105
22	GO:0002478	antigen processing and presentation of exogenous peptide antigen		7.499e-05	0.008887	0.07524	0.2	10	172
23	GO:0001836	release of cytochrome c from mitochondria		7.746e-05	0.008887	0.07524	0.2066	6	56
24	GO:0006511	ubiquitin-dependent protein catabolic process		8.321e-05	0.008887	0.07524	0.2219	17	456
25	GO:0051603	proteolysis involved in cellular protein catabolic process		8.657e-05	0.008887	0.07524	0.2309	18	503
26	GO:0019884	antigen processing and presentation of exogenous antigen		8.663e-05	0.008887	0.07524	0.2311	10	175
27	GO:0045184	establishment of protein localization		9.104e-05	0.008993	0.07613	0.2428	38	1567
28	GO:0044257	cellular protein catabolic process		0.0001282	0.01219	0.1032	0.3419	18	519
29	GO:0010388	cullin deneddylation		0.0001631	0.01219	0.1032	0.4351	3	9
30	GO:0043328	protein targeting to vacuole involved in ubiquitin-dependent protein catabolic process via the multivesicular body sorting pathway		0.0001645	0.01219	0.1032	0.4387	2	2
31	GO:0052490	negative regulation by organism of programmed cell death in other organism involved in symbiotic interaction		0.0001645	0.01219	0.1032	0.4387	2	2
32	GO:0039526	modulation by virus of host apoptotic process		0.0001645	0.01219	0.1032	0.4387	2	2
33	GO:0032511	late endosome to vacuole transport via multivesicular body sorting pathway		0.0001645	0.01219	0.1032	0.4387	2	2
34	GO:0052041	negative regulation by symbiont of host programmed cell death		0.0001645	0.01219	0.1032	0.4387	2	2
35	GO:0033668	negative regulation by symbiont of host apoptotic process		0.0001645	0.01219	0.1032	0.4387	2	2
36	GO:0019050	suppression by virus of host apoptotic process		0.0001645	0.01219	0.1032	0.4387	2	2
37	GO:0010821	regulation of mitochondrion organization		0.0001889	0.01283	0.1086	0.5038	7	93
38	GO:0006977	DNA damage response, signal transduction by p53 class mediator resulting in cell cycle arrest		0.0001949	0.01283	0.1086	0.5199	6	66
39	GO:0048002	antigen processing and presentation of peptide antigen		0.000202	0.01283	0.1086	0.5387	10	194
40	GO:0072431	signal transduction involved in mitotic G1 DNA damage checkpoint		0.0002119	0.01283	0.1086	0.565	6	67
41	GO:1902400	intracellular signal transduction involved in G1 DNA damage checkpoint		0.0002119	0.01283	0.1086	0.565	6	67
42	GO:0009057	macromolecule catabolic process		0.0002286	0.01283	0.1086	0.6097	28	1064
43	GO:1902402	signal transduction involved in mitotic DNA damage checkpoint		0.0002299	0.01283	0.1086	0.6132	6	68
44	GO:0072413	signal transduction involved in mitotic cell cycle checkpoint		0.0002299	0.01283	0.1086	0.6132	6	68
45	GO:1902403	signal transduction involved in mitotic DNA integrity checkpoint		0.0002299	0.01283	0.1086	0.6132	6	68
46	GO:0072422	signal transduction involved in DNA damage checkpoint		0.0002299	0.01283	0.1086	0.6132	6	68
47	GO:0072401	signal transduction involved in DNA integrity checkpoint		0.0002299	0.01283	0.1086	0.6132	6	68
48	GO:0000338	protein deneddylation		0.0002309	0.01283	0.1086	0.6157	3	10
49	GO:0072395	signal transduction involved in cell cycle checkpoint		0.0002491	0.01356	0.1148	0.6645	6	69
50	GO:0016032	viral process		0.0003444	0.01837	0.1555	0.9184	21	714
3: GO: Cellular Component [Display Chart] 429 annotations before applied cutoff / 18865 genes in category
	ID	Name	Source	pValue	FDR B&H	FDR B&Y	Bonferroni	Genes from Input	Genes in Annotation
1	GO:0005739	mitochondrion		6.526e-10	2.8e-07	1.859e-06	2.8e-07	52	1665
2	GO:0044429	mitochondrial part		1.141e-08	2.204e-06	1.464e-05	4.895e-06	33	858
3	GO:0005740	mitochondrial envelope		1.541e-08	2.204e-06	1.464e-05	6.613e-06	27	609
4	GO:0031966	mitochondrial membrane		7.429e-08	7.967e-06	5.29e-05	3.187e-05	25	573
5	GO:0005743	mitochondrial inner membrane		1.672e-07	1.435e-05	9.527e-05	7.174e-05	20	397
6	GO:0019866	organelle inner membrane		8.198e-07	5.862e-05	0.0003892	0.0003517	20	439
7	GO:0005783	endoplasmic reticulum		1.064e-06	6.522e-05	0.000433	0.0004565	42	1518
8	GO:0005730	nucleolus		5.639e-06	0.0002693	0.001788	0.002419	45	1793
9	GO:0031967	organelle envelope		5.676e-06	0.0002693	0.001788	0.002435	30	973
10	GO:0031975	envelope		6.276e-06	0.0002693	0.001788	0.002693	30	978
11	GO:0030120	vesicle coat		1.789e-05	0.0006978	0.004633	0.007676	6	44
12	GO:0044432	endoplasmic reticulum part		3.698e-05	0.001322	0.008778	0.01586	29	1020
13	GO:0044455	mitochondrial membrane part		5.303e-05	0.00175	0.01162	0.02275	10	167
14	GO:0042175	nuclear outer membrane-endoplasmic reticulum membrane network		0.0001154	0.003537	0.02349	0.04952	25	872
15	GO:0030662	coated vesicle membrane		0.0001508	0.004314	0.02865	0.06471	8	121
16	GO:0005789	endoplasmic reticulum membrane		0.0002139	0.005736	0.03809	0.09178	24	854
17	GO:0005758	mitochondrial intermembrane space		0.000253	0.006383	0.04238	0.1085	6	70
18	GO:0008021	synaptic vesicle		0.0003037	0.007239	0.04806	0.1303	8	134
19	GO:1902494	catalytic complex		0.0003985	0.008998	0.05975	0.171	23	837
20	GO:0070469	respiratory chain		0.0005222	0.0112	0.07437	0.224	6	80
21	GO:0031970	organelle envelope lumen		0.0005959	0.01217	0.08083	0.2556	6	82
22	GO:0030117	membrane coat		0.0006774	0.01264	0.0839	0.2906	6	84
23	GO:0048475	coated membrane		0.0006774	0.01264	0.0839	0.2906	6	84
24	GO:0030135	coated vesicle		0.0007083	0.01266	0.08406	0.3039	9	190
25	GO:0098589	membrane region		0.00135	0.02316	0.1538	0.5789	30	1326
26	GO:0005654	nucleoplasm		0.001641	0.0266	0.1766	0.7039	32	1465
27	GO:0000502	proteasome complex		0.001674	0.0266	0.1766	0.7181	5	68
28	GO:0010008	endosome membrane		0.001872	0.02758	0.1831	0.803	12	354
29	GO:0005794	Golgi apparatus		0.00188	0.02758	0.1831	0.8067	30	1355
30	GO:0005839	proteasome core complex		0.001929	0.02758	0.1831	0.8274	3	20
31	GO:0008287	protein serine/threonine phosphatase complex		0.002072	0.02868	0.1904	0.889	4	43
32	GO:0030125	clathrin vesicle coat		0.002229	0.02901	0.1926	0.9564	3	21
33	GO:0000164	protein phosphatase type 1 complex		0.002299	0.02901	0.1926	0.9864	2	6
34	GO:0030008	TRAPP complex		0.002299	0.02901	0.1926	0.9864	2	6
35	GO:0044440	endosomal part		0.002409	0.02952	0.196	1	12	365
36	GO:1990234	transferase complex		0.002789	0.0329	0.2184	1	16	577
37	GO:0005763	mitochondrial small ribosomal subunit		0.002914	0.0329	0.2184	1	3	23
38	GO:0000314	organellar small ribosomal subunit		0.002914	0.0329	0.2184	1	3	23
39	GO:0072357	PTW/PP1 phosphatase complex		0.003192	0.03512	0.2332	1	2	7
40	GO:0030118	clathrin coat		0.003355	0.03598	0.2389	1	4	49
41	GO:0016023	cytoplasmic membrane-bounded vesicle		0.004167	0.04116	0.2733	1	24	1062
42	GO:0000812	Swr1 complex		0.004221	0.04116	0.2733	1	2	8
43	GO:0070688	MLL5-L complex		0.004221	0.04116	0.2733	1	2	8
44	GO:0042587	glycogen granule		0.004221	0.04116	0.2733	1	2	8
4: Human Phenotype [Display Chart] 1300 annotations before applied cutoff / 4141 genes in category
No results to display
5: Mouse Phenotype [Display Chart] 1803 annotations before applied cutoff / 7992 genes in category
No results to display
6: Domain [Display Chart] 1060 annotations before applied cutoff / 16924 genes in category
No results to display
7: Pathway [Display Chart] 1124 annotations before applied cutoff / 10567 genes in category
	ID	Name	Source	pValue	FDR B&H	FDR B&Y	Bonferroni	Genes from Input	Genes in Annotation
1	477135	Metabolism	BioSystems: REACTOME	1.416e-07	0.0001591	0.00121	0.0001591	43	1575
2	105921	Respiratory electron transport, ATP synthesis by chemiosmotic coupling, and heat production by uncoupling proteins.	BioSystems: REACTOME	2.85e-07	0.0001602	0.001218	0.0003203	10	97
3	160962	Respiratory electron transport	BioSystems: REACTOME	4.864e-07	0.0001822	0.001385	0.0005467	9	79
4	477137	The citric acid (TCA) cycle and respiratory electron transport	BioSystems: REACTOME	6.426e-06	0.001806	0.01373	0.007223	10	136
5	105983	HIV Infection	BioSystems: REACTOME	2.042e-05	0.00383	0.02912	0.02295	12	225
6	366161	Class I MHC mediated antigen processing & presentation	BioSystems: REACTOME	2.045e-05	0.00383	0.02912	0.02298	13	263
7	105648	Apoptosis	BioSystems: REACTOME	2.983e-05	0.004076	0.03098	0.03353	10	162
8	105686	Regulation of activated PAK-2p34 by proteasome mediated degradation	BioSystems: REACTOME	3.149e-05	0.004076	0.03098	0.03539	6	50
9	83098	Parkinson's disease	BioSystems: KEGG	3.263e-05	0.004076	0.03098	0.03668	9	131
10	82942	Oxidative phosphorylation	BioSystems: KEGG	3.68e-05	0.004136	0.03144	0.04136	9	133
11	160939	Autodegradation of the E3 ubiquitin ligase COP1	BioSystems: REACTOME	4.414e-05	0.004251	0.03231	0.04961	6	53
12	198860	Electron Transport Chain	BioSystems: WikiPathways	4.644e-05	0.004251	0.03231	0.05219	8	106
13	105744	Stabilization of p53	BioSystems: REACTOME	4.916e-05	0.004251	0.03231	0.05526	6	54
14	106510	Signaling by Wnt	BioSystems: REACTOME	8.017e-05	0.005549	0.04219	0.09011	10	182
15	105741	p53-Dependent G1/S DNA damage checkpoint	BioSystems: REACTOME	8.157e-05	0.005549	0.04219	0.09168	6	59
16	105743	p53-Dependent G1 DNA Damage Response	BioSystems: REACTOME	8.157e-05	0.005549	0.04219	0.09168	6	59
17	83100	Huntington's disease	BioSystems: KEGG	8.393e-05	0.005549	0.04219	0.09434	10	183
18	105685	Regulation of Apoptosis	BioSystems: REACTOME	9.852e-05	0.006152	0.04677	0.1107	6	61
19	105740	G1/S DNA Damage Checkpoints	BioSystems: REACTOME	0.000108	0.006388	0.04857	0.1214	6	62
20	477124	ER-Phagosome pathway	BioSystems: REACTOME	0.0001408	0.007536	0.05729	0.1582	6	65
21	198786	Proteasome Degradation	BioSystems: WikiPathways	0.0001408	0.007536	0.05729	0.1582	6	65
22	105770	Cyclin E associated events during G1/S transition	BioSystems: REACTOME	0.0001533	0.007833	0.05955	0.1723	6	66
23	105783	Cyclin A:Cdk2-associated events at S phase entry	BioSystems: REACTOME	0.0001667	0.008148	0.06194	0.1874	6	67
24	576251	Activation of NF-kappaB in B Cells	BioSystems: REACTOME	0.000181	0.008479	0.06446	0.2035	6	68
25	167325	Protein processing in endoplasmic reticulum	BioSystems: KEGG	0.0002129	0.009571	0.07276	0.2393	9	167
26	83097	Alzheimer's disease	BioSystems: KEGG	0.0002226	0.009624	0.07317	0.2502	9	168
27	106010	Host Interactions of HIV factors	BioSystems: REACTOME	0.0002664	0.01109	0.08432	0.2995	8	136
28	477126	Cross-presentation of soluble exogenous antigens (endosomes)	BioSystems: REACTOME	0.0003224	0.01294	0.09838	0.3624	5	49
29	106176	Regulation of ornithine decarboxylase (ODC)	BioSystems: REACTOME	0.0003547	0.01326	0.1008	0.3987	5	50
30	366162	Antigen processing: Ubiquitination & Proteasome degradation	BioSystems: REACTOME	0.0003766	0.01326	0.1008	0.4233	10	220
31	105797	Ubiquitin-dependent degradation of Cyclin D1	BioSystems: REACTOME	0.0003894	0.01326	0.1008	0.4377	5	51
32	105788	CDK-mediated phosphorylation and removal of Cdc6	BioSystems: REACTOME	0.0003894	0.01326	0.1008	0.4377	5	51
33	105796	Ubiquitin-dependent degradation of Cyclin D	BioSystems: REACTOME	0.0003894	0.01326	0.1008	0.4377	5	51
34	106026	Vpu mediated degradation of CD4	BioSystems: REACTOME	0.0004266	0.01394	0.106	0.4795	5	52
35	105748	p53-Independent DNA Damage Response	BioSystems: REACTOME	0.0004665	0.01394	0.106	0.5243	5	53
36	105749	Ubiquitin Mediated Degradation of Phosphorylated Cdc25A	BioSystems: REACTOME	0.0004665	0.01394	0.106	0.5243	5	53
37	105747	p53-Independent G1/S DNA damage checkpoint	BioSystems: REACTOME	0.0004665	0.01394	0.106	0.5243	5	53
38	477122	Antigen processing-Cross presentation	BioSystems: REACTOME	0.0004713	0.01394	0.106	0.5297	6	81
39	862188	Non-alcoholic fatty liver disease (NAFLD)	BioSystems: KEGG	0.000539	0.0152	0.1156	0.6059	8	151
40	105828	SCF-beta-TrCP mediated degradation of Emi1	BioSystems: REACTOME	0.0005545	0.0152	0.1156	0.6233	5	55
41	187212	Destabilization of mRNA by AUF1 (hnRNP D0)	BioSystems: REACTOME	0.0005545	0.0152	0.1156	0.6233	5	55
42	106017	Vif-mediated degradation of APOBEC3G	BioSystems: REACTOME	0.0006029	0.01614	0.1227	0.6777	5	56
43	105771	SCF(Skp2)-mediated degradation of p27/p21	BioSystems: REACTOME	0.0006545	0.01695	0.1289	0.7356	5	57
44	106160	Membrane Trafficking	BioSystems: REACTOME	0.0006647	0.01695	0.1289	0.7472	9	195
45	645292	TGF-beta receptor signaling activates SMADs	BioSystems: REACTOME	0.0006788	0.01695	0.1289	0.7629	4	33
46	160976	Metabolism of lipids and lipoproteins	BioSystems: REACTOME	0.0007032	0.01718	0.1306	0.7904	17	578
47	PW:0000016	amyotrophic lateral sclerosis disease	Pathway Ontology	0.000743	0.01777	0.1351	0.8351	3	15
48	105824	CDT1 association with the CDC6:ORC:origin complex	BioSystems: REACTOME	0.0007673	0.01797	0.1366	0.8625	5	59
49	366160	Adaptive Immune System	BioSystems: REACTOME	0.0009454	0.02169	0.1649	1	18	648
50	105836	Autodegradation of Cdh1 by Cdh1:APC/C	BioSystems: REACTOME	0.001113	0.02502	0.1902	1	5	64
8: Pubmed [Display Chart] 11939 annotations before applied cutoff / 31489 genes in category
	ID	Name	Source	pValue	FDR B&H	FDR B&Y	Bonferroni	Genes from Input	Genes in Annotation
1	22863883	A high-throughput approach for measuring temporal changes in the interactome.	Pubmed	4.037e-25	4.82e-21	4.803e-20	4.82e-21	57	1456
2	17353931	Large-scale mapping of human protein-protein interactions by mass spectrometry.	GeneRIF	8.942e-25	5.338e-21	5.319e-20	1.068e-20	52	1206
3	23376485	Proteomic analysis of podocyte exosome-enriched fraction from normal human urine.	Pubmed	6.511e-21	2.591e-17	2.582e-16	7.774e-17	56	1715
4	11042152	Cloning and functional analysis of cDNAs with open reading frames for 300 previously undefined genes expressed in CD34+ hematopoietic stem/progenitor cells.	Pubmed	3.486e-17	1.041e-13	1.037e-12	4.162e-13	24	316
5	24457600	The central role of EED in the orchestration of polycomb group complexes.	Pubmed	2.929e-15	6.994e-12	6.969e-11	3.497e-11	48	1719
6	16169070	A human protein-protein interaction network: a resource for annotating the proteome.	GeneRIF	2.454e-14	4.884e-11	4.867e-10	2.93e-10	46	1679
7	21145461	Dynamics of cullin-RING ubiquitin ligase network revealed by systematic quantitative proteomics.	Pubmed	3.76e-14	6.413e-11	6.39e-10	4.489e-10	46	1699
8	8125298	Oligo-capping: a simple method to replace the cap structure of eukaryotic mRNAs with oligoribonucleotides.	Pubmed	8.344e-14	1.223e-10	1.219e-09	9.962e-10	48	1880
9	14651853	Integrated analysis of protein composition, tissue diversity, and gene regulation in mouse mitochondria.	Pubmed	9.222e-14	1.223e-10	1.219e-09	1.101e-09	25	495
10	21900206	A directed protein interaction network for investigating intracellular signal transduction.	Pubmed	2.539e-13	3.031e-10	3.02e-09	3.031e-09	36	1122
11	22119785	Defining human ERAD networks through an integrative mapping strategy.	Pubmed	3.594e-13	3.9e-10	3.887e-09	4.29e-09	16	173
12	20877624	Genetic variants in nuclear-encoded mitochondrial genes influence AIDS progression.	GeneRIF	8.789e-13	8.744e-10	8.713e-09	1.049e-08	32	926
13	19738201	Proteomic analysis of integrin-associated complexes identifies RCC2 as a dual regulator of Rac1 and Arf6.	GeneRIF	6.388e-12	5.866e-09	5.846e-08	7.626e-08	27	707
14	19615732	Defining the human deubiquitinating enzyme interaction landscape.	Pubmed	7.532e-12	6.423e-09	6.4e-08	8.992e-08	32	1005
15	18614015	A mitochondrial protein compendium elucidates complex I disease biology.	GeneRIF	2.048e-11	1.63e-08	1.625e-07	2.446e-07	31	982
16	21832049	Interactions of pathological hallmark proteins: tubulin polymerization promoting protein/p25, beta-amyloid, and alpha-synuclein.	GeneRIF	2.476e-11	1.847e-08	1.841e-07	2.956e-07	44	1894
17	24711643	Identifying biological pathways that underlie primordial short stature using network analysis.	Pubmed	5.815e-11	4.084e-08	4.07e-07	6.943e-07	31	1024
18	24583282	A systems wide mass spectrometric based linear motif screen to identify dominant in-vivo interacting proteins for the ubiquitin ligase MDM2.	Pubmed	6.477e-11	4.296e-08	4.281e-07	7.733e-07	20	413
19	18614564	Proteomics analysis identifies phosphorylation-dependent alpha-synuclein protein interactions.	GeneRIF	2.657e-10	1.67e-07	1.664e-06	3.172e-06	13	158
20	25147182	Quantitative Lys-¿-Gly-Gly (diGly) proteomics coupled with inducible RNAi reveals ubiquitin-mediated proteolysis of DNA damage-inducible transcript 4 (DDIT4) by the E3 ligase HUWE1.	Pubmed	2.854e-10	1.704e-07	1.698e-06	3.407e-06	19	401
21	19946888	Defining the membrane proteome of NK cells.	Pubmed	1.332e-09	7.571e-07	7.544e-06	1.59e-05	31	1165
22	20458337	MHC class II-associated proteins in B-cell exosomes and potential functional implications for exosome biogenesis.	Pubmed	2.412e-09	1.283e-06	1.278e-05	2.88e-05	21	563
23	22190034	Global landscape of HIV-human protein complexes.	Pubmed	2.485e-09	1.283e-06	1.278e-05	2.967e-05	19	457
24	16196087	Large-scale analysis of the human ubiquitin-related proteome.	Pubmed	2.579e-09	1.283e-06	1.278e-05	3.079e-05	16	313
25	22623428	Proteomic analysis of a4ß1 integrin adhesion complexes reveals a-subunit-dependent protein recruitment.	GeneRIF	7.699e-09	3.677e-06	3.664e-05	9.192e-05	19	490
26	22268729	Proteomic identification of common SCF ubiquitin ligase FBXO6-interacting glycoproteins in three kinds of cells.	GeneRIF	1.065e-08	4.891e-06	4.874e-05	0.0001272	21	613
27	20360068	Systematic analysis of human protein complexes identifies chromosome segregation proteins.	Pubmed	1.493e-08	6.6e-06	6.577e-05	0.0001782	29	1148
28	17643375	Systematic analysis of the protein interaction network for the human transcription machinery reveals the identity of the 7SK capping enzyme.	Pubmed	5.632e-08	2.401e-05	0.0002393	0.0006724	16	390
29	16189514	Towards a proteome-scale map of the human protein-protein interaction network.	Pubmed	9.638e-08	3.957e-05	0.0003943	0.001151	33	1560
30	17500595	Huntingtin interacting proteins are genetic modifiers of neurodegeneration.	GeneRIF	9.943e-08	3.957e-05	0.0003943	0.001187	11	174
31	23824909	Bcl2-associated athanogene 3 interactome analysis reveals a new role in modulating proteasome activity.	Pubmed	1.976e-07	7.612e-05	0.0007585	0.00236	15	374
32	21630459	Proteomic characterization of the human sperm nucleus.	Pubmed	2.63e-07	9.812e-05	0.0009778	0.00314	16	437
33	17403899	CIF-1, a shared subunit of the COP9/signalosome and eukaryotic initiation factor 3 complexes, regulates MEL-26 levels in the Caenorhabditis elegans embryo.	Pubmed	3.342e-07	0.0001209	0.001205	0.00399	5	20
34	21319273	An important role for CDK2 in G1 to S checkpoint activation and DNA damage response in human embryonic stem cells.	GeneRIF	4.221e-07	0.0001465	0.00146	0.005039	15	397
35	11739707	Calcineurin-dependent mitochondrial disturbances in calcium-induced apoptosis of human immunodeficiency virus gp160-expressing CD4+ cells.	Pubmed	4.296e-07	0.0001465	0.00146	0.005129	3	3
36	17314511	Large-scale identification of c-MYC-associated proteins using a combined TAP/MudPIT approach.	Pubmed	7.206e-07	0.000239	0.002381	0.008603	11	212
37	22304920	PKCe promotes oncogenic functions of ATF2 in the nucleus while blocking its apoptotic function at mitochondria.	GeneRIF	1.007e-06	0.0003197	0.003185	0.01202	9	136
38	22990118	Charting the landscape of tandem BRCT domain-mediated protein interactions.	Pubmed	1.017e-06	0.0003197	0.003185	0.01215	19	672
39	18973680	Microarray analysis of Foxa2 mutant mouse embryos reveals novel gene expression and inductive roles for the gastrula organizer and its derivatives.	GeneRIF	1.514e-06	0.0004634	0.004618	0.01807	12	277
40	14564014	Induction of APOBEC3G ubiquitination and degradation by an HIV-1 Vif-Cul5-SCF complex.	GeneRIF	1.647e-06	0.0004916	0.004899	0.01966	6	48
41	23533145	In-depth proteomic analyses of exosomes isolated from expressed prostatic secretions in urine.	Pubmed	1.743e-06	0.0005077	0.005059	0.02081	24	1053
42	16236267	Proteomic analysis of SUMO4 substrates in HEK293 cells under serum starvation-induced stress.	GeneRIF	2.16e-06	0.0006139	0.006118	0.02578	7	78
43	11256614	Systematic subcellular localization of novel proteins identified by large-scale cDNA sequencing.	GeneRIF	2.75e-06	0.0007635	0.007608	0.03283	16	523
44	12931191	BAD and glucokinase reside in a mitochondrial complex that integrates glycolysis and apoptosis.	GeneRIF	3.001e-06	0.0008144	0.008115	0.03583	4	14
45	19199708	Proteomic analysis of human parotid gland exosomes by multidimensional protein identification technology (MudPIT).	Pubmed	3.45e-06	0.0009152	0.00912	0.04119	14	411
46	10931946	Gene expression profiling in the human hypothalamus-pituitary-adrenal axis and full-length cDNA cloning.	Pubmed	3.609e-06	0.0009368	0.009335	0.04309	8	119
47	23798571	Novel, gel-free proteomics approach identifies RNF5 and JAMP as modulators of GPCR stability.	Pubmed	3.874e-06	0.0009715	0.00968	0.04625	9	160
48	16503656	Analysis of Nedd8-associated polypeptides: a model for deciphering the pathway for ubiquitin-like modifications.	Pubmed	4.032e-06	0.0009715	0.00968	0.04813	5	32
49	16964240	Molecular architecture and assembly of the DDB1-CUL4A ubiquitin ligase machinery.	GeneRIF	4.032e-06	0.0009715	0.00968	0.04813	5	32
50	9150948	A two-dimensional gel database of human colon carcinoma proteins.	Pubmed	4.068e-06	0.0009715	0.00968	0.04857	4	15
9: Interaction [Display Chart] 4187 annotations before applied cutoff / 16250 genes in category
	ID	Name	Source	pValue	FDR B&H	FDR B&Y	Bonferroni	Genes from Input	Genes in Annotation
1	int:PARK2	PARK2 interactions		9.049e-09	3.789e-05	0.0003378	3.789e-05	23	396
2	int:DDB2	DDB2 interactions		7.93e-07	0.00166	0.0148	0.00332	8	54
3	int:VCAM1	VCAM1 interactions		1.246e-06	0.00174	0.01551	0.005219	21	444
4	int:COPS8	COPS8 interactions		1.734e-06	0.001816	0.01619	0.007262	7	42
5	int:UBE2D2	UBE2D2 interactions		3.632e-06	0.002602	0.0232	0.01521	13	194
6	int:MDM2	MDM2 interactions		3.798e-06	0.002602	0.0232	0.0159	27	726
7	int:NEDD8	NEDD8 interactions		4.35e-06	0.002602	0.0232	0.01821	34	1052
8	int:DCAF11	DCAF11 interactions		6.794e-06	0.003556	0.03171	0.02845	5	20
9	int:PRDX6	PRDX6 interactions		8.693e-06	0.004044	0.03606	0.0364	7	53
10	int:VPRBP	VPRBP interactions		1.118e-05	0.004679	0.04172	0.04679	7	55
11	int:PPP1R10	PPP1R10 interactions		1.425e-05	0.005423	0.04836	0.05966	5	23
12	int:SUMO2	SUMO2 interactions		1.701e-05	0.00577	0.05145	0.07122	44	1635
13	int:PRDX2	PRDX2 interactions		1.792e-05	0.00577	0.05145	0.07501	7	59
14	int:BAG3	BAG3 interactions		2.297e-05	0.006464	0.05764	0.09617	18	414
15	int:UBE2E3	UBE2E3 interactions		2.316e-05	0.006464	0.05764	0.09696	8	84
16	int:RBX1	RBX1 interactions		2.838e-05	0.007427	0.06623	0.1188	10	140
17	int:ATF2	ATF2 interactions		3.186e-05	0.007847	0.06997	0.1334	12	204
18	int:PSMC6	PSMC6 interactions		3.831e-05	0.008912	0.07947	0.1604	8	90
19	int:MOV10	MOV10 interactions		4.591e-05	0.01012	0.09022	0.1922	30	979
20	int:PPP6R2	PPP6R2 interactions		5.57e-05	0.01128	0.1006	0.2332	5	30
21	int:BCL2L1	BCL2L1 interactions		5.658e-05	0.01128	0.1006	0.2369	8	95
22	int:SNCA	SNCA interactions		6.4e-05	0.01218	0.1086	0.268	10	154
23	int:SUMO4	SUMO4 interactions		7.596e-05	0.01325	0.1181	0.318	8	99
24	int:ACO1	ACO1 interactions		7.782e-05	0.01325	0.1181	0.3258	4	17
25	int:NPLOC4	NPLOC4 interactions		7.909e-05	0.01325	0.1181	0.3312	7	74
26	int:PLD3	PLD3 interactions		9.896e-05	0.0145	0.1293	0.4144	4	18
27	int:ITGA4	ITGA4 interactions		0.0001011	0.0145	0.1293	0.4232	19	507
28	int:CUL7	CUL7 interactions		0.0001013	0.0145	0.1293	0.424	22	640
29	int:SYVN1	SYVN1 interactions		0.000102	0.0145	0.1293	0.4271	7	77
30	int:COPS7B	COPS7B interactions		0.0001039	0.0145	0.1293	0.435	5	34
31	int:CUL3	CUL3 interactions		0.0001084	0.01464	0.1306	0.4539	33	1179
32	int:CUL1	CUL1 interactions		0.0001381	0.01807	0.1611	0.5782	22	654
33	int:HUWE1	HUWE1 interactions		0.0001544	0.01906	0.17	0.6464	16	396
34	int:ERCC8	ERCC8 interactions		0.0001573	0.01906	0.17	0.6586	5	37
35	int:AMFR	AMFR interactions		0.0001593	0.01906	0.17	0.6672	8	110
36	int:CAPNS1	CAPNS1 interactions		0.00019	0.0221	0.1971	0.7956	6	60
37	int:SNX1	SNX1 interactions		0.0002295	0.02597	0.2315	0.9607	5	40
38	int:CDK2	CDK2 interactions		0.0002647	0.02768	0.2468	1	20	592
39	int:WIPI2	WIPI2 interactions		0.000271	0.02768	0.2468	1	4	23
40	int:LRR1	LRR1 interactions		0.000271	0.02768	0.2468	1	4	23
41	int:HSP90AA2P	HSP90AA2P interactions		0.000271	0.02768	0.2468	1	4	23
42	int:SUMO3	SUMO3 interactions		0.0002827	0.02818	0.2513	1	25	833
43	int:MCF2L	MCF2L interactions		0.0003042	0.02962	0.2641	1	3	10
44	int:ENO1	ENO1 interactions		0.0003321	0.0305	0.2719	1	11	224
45	int:HDAC5	HDAC5 interactions		0.000339	0.0305	0.2719	1	14	341
46	int:RFC5	RFC5 interactions		0.0003619	0.0305	0.2719	1	5	44
47	int:PSMD2	PSMD2 interactions		0.0003621	0.0305	0.2719	1	8	124
48	int:VIM	VIM interactions		0.0003719	0.0305	0.2719	1	11	227
49	int:UBE2D1	UBE2D1 interactions		0.0003719	0.0305	0.2719	1	11	227
50	int:COPS3	COPS3 interactions		0.0003785	0.0305	0.2719	1	6	68
10: Cytoband [Display Chart] 187 annotations before applied cutoff / 34661 genes in category
	ID	Name	Source	pValue	FDR B&H	FDR B&Y	Bonferroni	Genes from Input	Genes in Annotation
1	1q21-q23	1q21-q23		0.0001073	0.02007	0.1166	0.02007	3	14
11: Transcription Factor Binding Site [Display Chart] 508 annotations before applied cutoff / 9770 genes in category
No results to display
12: Gene Family [Display Chart] 17 annotations before applied cutoff / 6751 genes in category
	ID	Name	Source	pValue	FDR B&H	FDR B&Y	Bonferroni	Genes from Input	Genes in Annotation
1	RNF	RING-type zinc fingers	genenames.org	2.105e-07	3.578e-06	1.231e-05	3.578e-06	9	213
2	PSM	Proteasome (prosome, macropain) subunit genes	genenames.org	6.624e-06	5.631e-05	0.0001937	0.0001126	5	62
13: Coexpression [Display Chart] 4916 annotations before applied cutoff / 22914 genes in category
	ID	Name	Source	pValue	FDR B&H	FDR B&Y	Bonferroni	Genes from Input	Genes in Annotation
1	M17728	Genes down-regulated in brain from patients with Alzheimer's disease.	MSigDB C2: University of Washington	6.897e-26	3.39e-22	3.078e-21	3.39e-22	62	1237
2	M10914	Genes down-regulated in prefrontal cortex (PFC) of mice carrying a hemizygotic microdeletion in the 22q11.2 region.	MSigDB C2: Broad Institute	1.66e-20	4.08e-17	3.704e-16	8.161e-17	37	517
3	16872506-SuppTable1	Human Leukemia Yukinawa06 2000genes	GeneSigDB	2.621e-19	4.295e-16	3.899e-15	1.289e-15	59	1505
4	M535	Genes up-regulated in CD34+ [GeneID=947] cells isolated from bone marrow of CML (chronic myelogenous leukemia) patients, compared to those from normal donors.	MSigDB C2: Broad Institute	6.054e-15	7.44e-12	6.754e-11	2.976e-11	50	1382
5	M2105	Genes whose expression was significantly and positively correlated with the number of perineuronal oligodendrocytes in the layer III of BA9 brain region.	MSigDB C2: Broad Institute	2.235e-14	2.198e-11	1.995e-10	1.099e-10	36	756
6	16484322-SuppTable3	Mouse StemCell Schimmer06 1554genes	GeneSigDB	1.562e-13	1.28e-10	1.162e-09	7.679e-10	46	1291
7	M9577	Mitochondrial genes	MSigDB C2: Broad Institute	2.09e-13	1.468e-10	1.332e-09	1.027e-09	27	447
8	M9433	Mitochondrial genes; based on literature and sequence annotation resources and converted to Affymetrix HG-U133A probe sets.	MSigDB C2: Broad Institute	5.552e-13	3.412e-10	3.097e-09	2.729e-09	26	429
9	19965622-TableS1a	Human LymphaticEndothelialCells Norrmen09 107genes	GeneSigDB	7.125e-13	3.892e-10	3.533e-09	3.503e-09	14	92
10	M2107	Genes whose expression significantly and positively correlated with oligodendrocyte density in layer VI of BA9 brain region in patients with bipolar disorder.	MSigDB C2: Broad Institute	5.4e-12	2.655e-09	2.41e-08	2.655e-08	31	681
11	19841744-TableS5	Human Liver Tzur09 1908genes	GeneSigDB	7.661e-12	3.424e-09	3.108e-08	3.766e-08	47	1499
12	19965622-TableS2a	Human LymphaticEndothelialCells Norrmen09 56genes	GeneSigDB	1.189e-11	4.869e-09	4.42e-08	5.843e-08	11	56
13	15474998-tableS1c	Mouse StemCell Lindmark04 2514genes	GeneSigDB	1.898e-11	7.176e-09	6.514e-08	9.329e-08	54	1951
14	18667080-TableS2	Human StemCell Kocer08 864genes	GeneSigDB	1.111e-10	3.9e-08	3.54e-07	5.46e-07	31	768
15	M2188	Genes encoding mRNA transcripts specifically bound by DCP2 [GeneID=167227].	MSigDB C2: Broad Institute	1.4e-10	4.589e-08	4.165e-07	6.883e-07	12	89
16	17660535-TableS4b	Mouse InnerEar Sajan08 2230genes	GeneSigDB	1.828e-10	5.617e-08	5.099e-07	8.987e-07	52	1948
17	M3600	Genes down-regulated in comparison of CD8 T cells at 0 h versus those at 48 h after stimulation with IL12.	MSigDB C7: Nick Haining lab (DFCI)	3.446e-10	9.964e-08	9.045e-07	1.694e-06	16	200
18	M4950	Genes up-regulated in liver tumor compared to the normal adjacent tissue.	MSigDB C2: Broad Institute	4.569e-10	1.248e-07	1.133e-06	2.246e-06	32	863
19	M7488	Antigen processing and presentation genes up-regulated in JY cells (B lymphocytes) treated with TSA [PubChem=5562].	MSigDB C2: Broad Institute	1.121e-09	2.901e-07	2.634e-06	5.513e-06	10	64
20	17676974-TableS2	Mouse StemCell Chambers07 1521genes	GeneSigDB	1.36e-09	3.344e-07	3.035e-06	6.688e-06	35	1059
21	M3604	Genes down-regulated in comparison of CD8 T cells at 0 h versus those at 48 h after stimulation with antigen-B7-1.	MSigDB C7: Nick Haining lab (DFCI)	3.032e-09	6.775e-07	6.15e-06	1.49e-05	15	200
22	M3597	Genes down-regulated in comparison of CD8 T cells at 0 h versus those at 48 h.	MSigDB C7: Nick Haining lab (DFCI)	3.032e-09	6.775e-07	6.15e-06	1.49e-05	15	200
23	M2110	Genes whose expression significantly and positively correlated with the density of CALB1-positive [GeneID=793] GABAergic interneurons in the BA9 brain region across all subjects with psychiatric disorders.	MSigDB C2: Broad Institute	3.39e-09	6.987e-07	6.343e-06	1.667e-05	24	548
24	M9788	Genes up-regulated in differentiating C2C12 cells (myoblasts) upon expression of PPARGC1A [GeneID=10891] off an adenoviral vector.	MSigDB C2: Broad Institute	3.411e-09	6.987e-07	6.343e-06	1.677e-05	21	420
25	M13713	Genes co-regulated in uterus during a time course response to progesterone [PubChem=5994]: SOM cluster 13.	MSigDB C2: Broad Institute	3.588e-09	7.056e-07	6.405e-06	1.764e-05	14	172
26	18160665-TableS5	Human Lymphoma Lam08 1502genes	GeneSigDB	5.046e-09	9.54e-07	8.66e-06	2.48e-05	31	900
27	17676974-TableS1	Mouse StemCell Chambers07 1667genes	GeneSigDB	2.088e-08	3.802e-06	3.451e-05	0.0001026	36	1236
28	17009876-tableS1b	Mouse StemCell Ramos06 1087genes	GeneSigDB	2.181e-08	3.83e-06	3.476e-05	0.0001072	28	801
29	16081686-SuppTable4	Human Lymphoma Tome05 1333genes	GeneSigDB	2.352e-08	3.94e-06	3.576e-05	0.0001156	25	654
30	M18264	Genes involved in oxidative phosphorylation; based on literature and sequence annotation resources and converted to Affymetrix HG-U133A probe sets.	MSigDB C2: Broad Institute	2.404e-08	3.94e-06	3.576e-05	0.0001182	10	87
31	19096012-TableS2	Human Viral Chetaille09 501genes	GeneSigDB	3.845e-08	6.097e-06	5.534e-05	0.000189	20	439
32	M10791	Genes up-regulated in NHEK cells (normal epidermal keratinocytes) after UVB irradiation.	MSigDB C2: Broad Institute	4.092e-08	6.287e-06	5.707e-05	0.0002012	22	530
33	20460173-ImmPortCD40LandAnti-IgMvsControl	Human Immune Kong10 2491genes ImmPort CD40LandAnti-IgMvsControl	GeneSigDB	5.4e-08	8.044e-06	7.302e-05	0.0002654	41	1586
34	16424041-SuppTable1	Human Brain Lu06 1128genes	GeneSigDB	6.736e-08	9.739e-06	8.841e-05	0.0003311	31	1008
35	M15709	Genes up-regulated in hepatocellular carcinoma (HCC) compared to normal liver samples.	MSigDB C2: Broad Institute	1.06e-07	1.489e-05	0.0001351	0.000521	30	973
36	M18491	Genes up-regulated by ESRRA [GeneID=2101] only.	MSigDB C2: Broad Institute	1.442e-07	1.969e-05	0.0001788	0.000709	18	388
37	M5611	Genes constituting the BRCA1-PCC network of transcripts whose expression positively correlated (Pearson correlation coefficient, PCC >= 0.4) with that of BRCA1 [GeneID=672] across a compendium of normal tissues.	MSigDB C2: Broad Institute	1.6e-07	2.126e-05	0.000193	0.0007866	41	1651
38	M3329	Genes down-regulated in comparison of polysome bound (translated) mRNA versus total mRNA 4 h after LPS (TLR4 agonist) stimulation.	MSigDB C7: Nick Haining lab (DFCI)	1.67e-07	2.16e-05	0.0001961	0.0008209	13	198
39	M4525	Genes down-regulated in comparison of naive CD4 [GeneID=920] T cells versus stimulated CD4 [GeneID=920] Th1 cells at 48 h.	MSigDB C7: Nick Haining lab (DFCI)	1.876e-07	2.196e-05	0.0001993	0.0009223	13	200
40	M4929	Genes down-regulated in comparison of peripheral blood mononuclear cells (PBMC) from TIV influenza vaccinee pre-vaccination versus those at day 3 post-vaccination.	MSigDB C7: Nick Haining lab (DFCI)	1.876e-07	2.196e-05	0.0001993	0.0009223	13	200
41	M4161	Genes down-regulated in comparison of untreated CD4 [GeneID=920] T cells at 0 h versus the untreated cells at 4 h.	MSigDB C7: Nick Haining lab (DFCI)	1.876e-07	2.196e-05	0.0001993	0.0009223	13	200
42	M3591	Genes down-regulated in comparison of CD8 T cells at 0 h versus those at 24 h after stimulation with IL12 .	MSigDB C7: Nick Haining lab (DFCI)	1.876e-07	2.196e-05	0.0001993	0.0009223	13	200
43	17023574-TableS1	Human BoneMarrow Zhan07 2181genes	GeneSigDB	1.941e-07	2.219e-05	0.0002014	0.0009542	41	1663
44	16651409-SuppTable5	Mouse StemCell Lawlor06 1431genes	GeneSigDB	2.003e-07	2.238e-05	0.0002031	0.0009847	31	1059
45	M843	Genes regulated by ESRRA [GeneID=2101] in MCF-7 cells (breast cancer).	MSigDB C2: Broad Institute	2.14e-07	2.337e-05	0.0002122	0.001052	21	535
46	M1859	Genes down-regulated in ALL (acute lymphoblastic leukemia) blasts after 1 week of treatment with glucocorticoids.	MSigDB C2: Broad Institute	2.726e-07	2.914e-05	0.0002645	0.00134	17	362
47	M15896	Genes up-regulated in mice with skin specific double knockout of both RB1 and TP53 [GeneID=5925;7157] by Cre-lox.	MSigDB C2: Broad Institute	3.577e-07	3.69e-05	0.000335	0.001758	22	601
48	M5042	Up-regulated genes in the canonical gene expression signature of the fibroblast core serum response (CSR) defined by the Stanford group.	MSigDB C2: Broad Institute	3.669e-07	3.69e-05	0.000335	0.001804	13	212
49	M4371	Genes up-regulated in mice with skin specific knockout of TP53 [GeneID=7157].	MSigDB C2: Broad Institute	3.678e-07	3.69e-05	0.000335	0.001808	22	602
50	M1463	Genes up-regulated in Caco-2 cells (intestinal epithelium) after coculture with the probiotic bacteria L. casei for 24h.	MSigDB C2: Broad Institute	4.022e-07	3.954e-05	0.0003589	0.001977	21	556
14: Coexpression Atlas [Display Chart] 2268 annotations before applied cutoff / 20489 genes in category
	ID	Name	Source	pValue	FDR B&H	FDR B&Y	Bonferroni	Genes from Input	Genes in Annotation
1	gudmap RNAseq e15.5 Mesangium 2500 K2	gudmap RNAseq e15.5 Mesangium 2500 K2	Gudmap RNAseq	4.483e-09	1.017e-05	8.444e-05	1.017e-05	41	1299
2	Facebase RNAseq e9.5 Mandibular Arch 2500 K4	FacebaseRNAseq e9.5 Mandibular Arch top-relative-expression-ranked 2500 k-means-cluster#4	FaceBase_RNAseq	1.035e-08	1.173e-05	9.742e-05	2.346e-05	24	520
3	Facebase RNAseq ratio e10.5 MandibularArch vs MaxillaryArch 1000 K2	FacebaseRNAseq ratio e10.5 MandibularArch vs MaxillaryArch top-relative-expression-ranked 1000 k-means-cluster#2	FaceBase_RNAseq	1.992e-08	1.506e-05	0.000125	4.518e-05	20	378
4	gudmap dev lower uro neuro e14.5 PelvicGanglion Sox10 1000	dev lower uro neuro e14.5 PelvicGanglion Sox10 top-relative-expression-ranked 1000	Gudmap Mouse ST 1.0	7.013e-08	3.976e-05	0.0003302	0.000159	31	904
5	Facebase RNAseq ratio e10.5 MandibularArch vs MaxillaryArch 2500 K3	FacebaseRNAseq ratio e10.5 MandibularArch vs MaxillaryArch top-relative-expression-ranked 2500 k-means-cluster#3	FaceBase_RNAseq	3.669e-07	0.0001664	0.001382	0.0008321	22	539
6	gudmap developingGonad e14.5 testes 1000 k5	DevelopingGonad e14.5 testes emap-6710 k-means-cluster#5 top-relative-expression-ranked 1000	Gudmap Mouse MOE430.2	7.078e-07	0.0002187	0.001816	0.001605	19	429
7	gudmap dev lower uro neuro e14.5 PelvicGanglion Sox10 k1 1000	dev lower uro neuro e14.5 PelvicGanglion Sox10 k-means-cluster#1 top-relative-expression-ranked 1000	Gudmap Mouse ST 1.0	7.566e-07	0.0002187	0.001816	0.001716	16	310
8	gudmap RNAseq e15.5 CollectIng Duct 2500 K0	gudmap RNAseq e15.5 CollectIng Duct 2500 K0	Gudmap RNAseq	7.713e-07	0.0002187	0.001816	0.001749	27	803
9	gudmap developingGonad e12.5 testes k1 1000	DevelopingGonad e12.5 testes emap-29069 k-means-cluster#1 top-relative-expression-ranked 1000	Gudmap Mouse MOE430.2	9.184e-07	0.0002314	0.001922	0.002083	21	524
10	Facebase RNAseq e8.5 Hind Brain Neural Epithelium 2500 K2	FacebaseRNAseq e8.5 Hind Brain Neural Epithelium top-relative-expression-ranked 2500 k-means-cluster#2	FaceBase_RNAseq	1.433e-06	0.0003098	0.002573	0.00325	29	933
11	Facebase RNAseq e8.5 Floor Plate 2500 K4	FacebaseRNAseq e8.5 Floor Plate top-relative-expression-ranked 2500 k-means-cluster#4	FaceBase_RNAseq	1.518e-06	0.0003098	0.002573	0.003442	22	587
12	gudmap kidney single cell adult RenalCortexMixed Scamp 1000	kidney single cell adult RenalCortexMixed StemCellamp top-relative-expression-ranked 1000	Gudmap Mouse MOE430.2	1.639e-06	0.0003098	0.002573	0.003718	28	887
13	gudmap dev lower uro neuro e15.5 BladdPelvicGanglion Sox10 k1 1000	dev lower uro neuro e15.5 BladdPelvicGanglion Sox10 k-means-cluster#1 top-relative-expression-ranked 1000	Gudmap Mouse ST 1.0	1.922e-06	0.0003239	0.00269	0.004359	12	186
14	Facebase RNAseq e10.5 Neural Epithelium Overlying Medial Eminence 2500 K2	FacebaseRNAseq e10.5 Neural Epithelium Overlying Medial Eminence top-relative-expression-ranked 2500 k-means-cluster#2	FaceBase_RNAseq	2e-06	0.0003239	0.00269	0.004535	22	597
15	gudmap dev lower uro neuro e14.5 PelvicGanglion Sox10 k3 1000	dev lower uro neuro e14.5 PelvicGanglion Sox10 k-means-cluster#3 top-relative-expression-ranked 1000	Gudmap Mouse ST 1.0	2.536e-06	0.0003834	0.003184	0.005751	10	128
16	gudmap developingGonad e11.5 testes and mesonephros k5 1000	DevelopingGonad e11.5 testes and mesonephros emap-3226 k-means-cluster#5 top-relative-expression-ranked 1000	Gudmap Mouse MOE430.2	4.549e-06	0.0006448	0.005355	0.01032	20	533
17	gudmap developingGonad e18.5 testes 1000 k3	DevelopingGonad e18.5 testes emap-11164 k-means-cluster#3 top-relative-expression-ranked 1000	Gudmap Mouse MOE430.2	5.617e-06	0.0007493	0.006223	0.01274	16	362
18	gudmap RNAseq e15.5 Mesangium 2500	gudmap RNAseq e15.5 Mesangium 2500	Gudmap RNAseq	1.043e-05	0.001314	0.01091	0.02366	43	1867
19	Facebase RNAseq e10.5 Neural Epithelium Flanking Eminence 2500 K2	FacebaseRNAseq e10.5 Neural Epithelium Flanking Eminence top-relative-expression-ranked 2500 k-means-cluster#2	FaceBase_RNAseq	1.319e-05	0.001575	0.01308	0.02992	19	525
20	gudmap kidney single cell adult RenalCortexMixed Scamp k1 1000	kidney single cell adult RenalCortexMixed StemCellamp k-means-cluster#1 top-relative-expression-ranked 1000	Gudmap Mouse MOE430.2	1.398e-05	0.001585	0.01316	0.0317	25	831
21	Facebase RNAseq e10.5 Lateral Nasal Eminence 2500 K5	FacebaseRNAseq e10.5 Lateral Nasal Eminence top-relative-expression-ranked 2500 k-means-cluster#5	FaceBase_RNAseq	1.517e-05	0.001595	0.01325	0.0344	18	483
22	ratio ECTO vs SC 2500 K5	ratio induced-Ectoderm vs StemCell top-relative-expression-ranked 2500 k-means-cluster#5	PCBC	1.547e-05	0.001595	0.01325	0.03509	24	783
23	Top High Proliferative Uncommitted Epithelial Cells versus Lipo Epithelial Noncycling AT2	Top High Proliferative Uncommitted Epithelial Cells versus Lipo Epithelial Noncycling AT2	Lungmap_MouseSingleCell_E16.5	1.622e-05	0.001599	0.01328	0.03679	8	96
24	gudmap developingGonad e11.5 testes and mesonephros 1000	DevelopingGonad e11.5 testes and mesonephros emap-3226 top-relative-expression-ranked 1000	Gudmap Mouse MOE430.2	1.813e-05	0.001712	0.01422	0.04112	25	844
25	Facebase RNAseq ratio e10.5 MandibularArch vs MaxillaryArch 500	FacebaseRNAseq ratio e10.5 MandibularArch vs MaxillaryArch top-relative-expression-ranked 500	FaceBase_RNAseq	1.888e-05	0.001712	0.01422	0.04281	18	491
26	gudmap developingGonad e11.5 testes k2 500	DevelopingGonad e11.5 testes emap-3226 k-means-cluster#2 top-relative-expression-ranked 500	Gudmap Mouse MOE430.2	2.677e-05	0.002335	0.01939	0.06071	11	203
27	gudmap developingGonad e12.5 testes 1000	DevelopingGonad e12.5 testes emap-29069 top-relative-expression-ranked 1000	Gudmap Mouse MOE430.2	3.194e-05	0.002683	0.02228	0.07243	24	819
28	gudmap dev lower uro neuro e14.5 BladdPelvicGanglion Sox10 k1 1000	dev lower uro neuro e14.5 BladdPelvicGanglion Sox10 k-means-cluster#1 top-relative-expression-ranked 1000	Gudmap Mouse ST 1.0	4.724e-05	0.003826	0.03177	0.1071	11	216
29	Facebase RNAseq e10.5 Maxillary Arch 2500 K2	FacebaseRNAseq e10.5 Maxillary Arch top-relative-expression-ranked 2500 k-means-cluster#2	FaceBase_RNAseq	5.69e-05	0.00445	0.03695	0.129	15	391
30	gudmap kidney single cell adult RenalCortexMixed Scamp k4 500	kidney single cell adult RenalCortexMixed StemCellamp k-means-cluster#4 top-relative-expression-ranked 500	Gudmap Mouse MOE430.2	6.026e-05	0.004465	0.03708	0.1367	15	393
31	gudmap RNAseq e15.5 Endothelial 2500 K1	gudmap RNAseq e15.5 Endothelial 2500 K1	Gudmap RNAseq	6.103e-05	0.004465	0.03708	0.1384	33	1378
32	gudmap developingGonad e11.5 testes k5 1000	DevelopingGonad e11.5 testes emap-3226 k-means-cluster#5 top-relative-expression-ranked 1000	Gudmap Mouse MOE430.2	7.799e-05	0.005528	0.0459	0.1769	17	498
33	gudmap developingGonad e16.5 testes 1000 k3	DevelopingGonad e16.5 testes emap-8444 k-means-cluster#3 top-relative-expression-ranked 1000	Gudmap Mouse MOE430.2	0.0001453	0.009985	0.08292	0.3295	14	378
34	Facebase RNAseq ratio e10.5 MandibularArch vs MaxillaryArch 1000	FacebaseRNAseq ratio e10.5 MandibularArch vs MaxillaryArch top-relative-expression-ranked 1000	FaceBase_RNAseq	0.0001883	0.01256	0.1043	0.4271	25	977
35	Facebase RNAseq ratio e10.5 MandibularArch vs MaxillaryArch 500 K4	FacebaseRNAseq ratio e10.5 MandibularArch vs MaxillaryArch top-relative-expression-ranked 500 k-means-cluster#4	FaceBase_RNAseq	0.0001969	0.01276	0.1059	0.4465	9	173
36	gudmap developingGonad P2 testes 1000 k2	DevelopingGonad P2 testes emap-30171 k-means-cluster#2 top-relative-expression-ranked 1000	Gudmap Mouse MOE430.2	0.0002368	0.01492	0.1239	0.537	13	349
37	gudmap developingGonad e14.5 testes 1000	DevelopingGonad e14.5 testes emap-6710 top-relative-expression-ranked 1000	Gudmap Mouse MOE430.2	0.0002506	0.01536	0.1276	0.5684	22	822
38	gudmap dev lower uro neuro e15.5 BladdPelvicGanglion Sox10 1000	dev lower uro neuro e15.5 BladdPelvicGanglion Sox10 top-relative-expression-ranked 1000	Gudmap Mouse ST 1.0	0.0002864	0.01695	0.1407	0.6496	22	830
39	Epithelial SubClass High Proliferative Uncommitted Epithelial Cells Top 500 Cluster 0	Epithelial SubClass High Proliferative Uncommitted Epithelial Cells Top 500 Cluster 0	Lungmap_MouseSingleCell_E16.5	0.0002948	0.01695	0.1407	0.6687	6	78
40	LungmapSingleCell E16.5 Matrix fibroblast SubClass Early Matrix fibroblast Top 500 Cluster 4	LungmapSingleCell E16.5 Matrix fibroblast SubClass Early Matrix fibroblast Top 500 Cluster 4	LungMap	0.0002989	0.01695	0.1407	0.678	9	183
41	Epithelial SubClass Immature Noncycling Epithelial Top 500 Cluster 4	Epithelial SubClass Immature Noncycling Epithelial Top 500 Cluster 4	Lungmap_MouseSingleCell_E16.5	0.0003383	0.01872	0.1554	0.7674	6	80
42	gudmap dev lower uro neuro e14.5 PelvicGanglion Sox10 500	dev lower uro neuro e14.5 PelvicGanglion Sox10 top-relative-expression-ranked 500	Gudmap Mouse ST 1.0	0.0003588	0.01894	0.1573	0.8136	15	463
43	gudmap RNAseq e15.5 CollectIng Duct 2500	gudmap RNAseq e15.5 CollectIng Duct 2500	Gudmap RNAseq	0.0003591	0.01894	0.1573	0.8144	37	1776
44	gudmap developingGonad e11.5 testes and mesonephros k4 500	DevelopingGonad e11.5 testes and mesonephros emap-3226 k-means-cluster#4 top-relative-expression-ranked 500	Gudmap Mouse MOE430.2	0.0003873	0.01996	0.1658	0.8784	10	231
45	Proliferative fibroblast Top 500 ALL	Proliferative fibroblast Top 500 ALL	Lungmap_MouseSingleCell_E16.5	0.0004105	0.02069	0.1718	0.931	15	469
46	geo heart 2500 K1	geo heart top-relative-expression-ranked 2500 k-means-cluster#1	PCBC	0.0004287	0.02114	0.1755	0.9722	10	234
47	Proliferative fibroblast Top 500 Cluster 0	Proliferative fibroblast Top 500 Cluster 0	Lungmap_MouseSingleCell_E16.5	0.0004781	0.02307	0.1916	1	5	56
48	Proliferative fibroblast SubClass Proliferative Fibroblast late phase Top 500 Cluster 4	Proliferative fibroblast SubClass Proliferative Fibroblast late phase Top 500 Cluster 4	Lungmap_MouseSingleCell_E16.5	0.0007168	0.03387	0.2812	1	7	127
49	LungmapSingleCell E16.5 Prolifmyo-fibroblast Top 500 Cluster 1	LungmapSingleCell E16.5 Prolifmyo-fibroblast Top 500 Cluster 1	LungMap	0.000865	0.03895	0.3235	1	9	212
50	gudmap developingGonad e11.5 testes 1000	DevelopingGonad e11.5 testes emap-3226 top-relative-expression-ranked 1000	Gudmap Mouse MOE430.2	0.0008755	0.03895	0.3235	1	21	843
15: Computational [Display Chart] 461 annotations before applied cutoff / 9399 genes in category
	ID	Name	Source	pValue	FDR B&H	FDR B&Y	Bonferroni	Genes from Input	Genes in Annotation
1	MORF CSNK2B	Neighborhood of CSNK2B	MSigDb: C4 - CGN: Cancer Gene Neighborhood	9.318e-12	4.296e-09	2.883e-08	4.296e-09	23	261
2	MORF RAN	Neighborhood of RAN	MSigDb: C4 - CGN: Cancer Gene Neighborhood	2.424e-11	5.587e-09	3.75e-08	1.117e-08	22	248
3	MORF AP2M1	Neighborhood of AP2M1	MSigDb: C4 - CGN: Cancer Gene Neighborhood	1.848e-09	2.164e-07	1.452e-06	8.519e-07	18	203
4	MORF DAP3	Neighborhood of DAP3	MSigDb: C4 - CGN: Cancer Gene Neighborhood	1.877e-09	2.164e-07	1.452e-06	8.655e-07	17	179
5	MORF GPX4	Neighborhood of GPX4	MSigDb: C4 - CGN: Cancer Gene Neighborhood	4.163e-09	3.744e-07	2.513e-06	1.919e-06	10	51
6	module 114	Genes in module 114	MSigDb: C4 - CM: Cancer Modules	4.873e-09	3.744e-07	2.513e-06	2.246e-06	22	327
7	MORF RAC1	Neighborhood of RAC1	MSigDb: C4 - CGN: Cancer Gene Neighborhood	1.023e-08	5.564e-07	3.734e-06	4.717e-06	17	200
8	MORF HDAC1	Neighborhood of HDAC1	MSigDb: C4 - CGN: Cancer Gene Neighborhood	1.024e-08	5.564e-07	3.734e-06	4.723e-06	18	226
9	MORF SOD1	Neighborhood of SOD1	MSigDb: C4 - CGN: Cancer Gene Neighborhood	1.086e-08	5.564e-07	3.734e-06	5.008e-06	19	254
10	module 151	Genes in module 151	MSigDb: C4 - CM: Cancer Modules	4.737e-08	2.184e-06	1.466e-05	2.184e-05	20	308
11	MORF NME2	Neighborhood of NME2	MSigDb: C4 - CGN: Cancer Gene Neighborhood	5.774e-08	2.23e-06	1.497e-05	2.662e-05	14	148
12	MORF MAP2K2	Neighborhood of MAP2K2	MSigDb: C4 - CGN: Cancer Gene Neighborhood	6.266e-08	2.23e-06	1.497e-05	2.888e-05	13	126
13	MORF PPP1CA	Neighborhood of PPP1CA	MSigDb: C4 - CGN: Cancer Gene Neighborhood	6.29e-08	2.23e-06	1.497e-05	2.9e-05	14	149
14	MORF SKP1A	Neighborhood of SKP1A	MSigDb: C4 - CGN: Cancer Gene Neighborhood	1.037e-07	3.414e-06	2.291e-05	4.779e-05	15	180
15	MORF PRKAR1A	Neighborhood of PRKAR1A	MSigDb: C4 - CGN: Cancer Gene Neighborhood	1.556e-07	4.782e-06	3.21e-05	7.173e-05	13	136
16	module 83	Genes in module 83	MSigDb: C4 - CM: Cancer Modules	2.249e-07	6.48e-06	4.349e-05	0.0001037	19	307
17	MORF RAD23A	Neighborhood of RAD23A	MSigDb: C4 - CGN: Cancer Gene Neighborhood	4.272e-07	1.158e-05	7.775e-05	0.0001969	19	320
18	GCM ACTG1	Neighborhood of ACTG1	MSigDb: C4 - CGN: Cancer Gene Neighborhood	1.453e-06	3.721e-05	0.0002497	0.0006697	11	115
19	MORF BUB3	Neighborhood of BUB3	MSigDb: C4 - CGN: Cancer Gene Neighborhood	2.351e-06	5.704e-05	0.0003828	0.001084	16	260
20	MORF AP3D1	Neighborhood of AP3D1	MSigDb: C4 - CGN: Cancer Gene Neighborhood	2.832e-06	6.217e-05	0.0004173	0.001306	11	123
21	module 152	Genes in module 152	MSigDb: C4 - CM: Cancer Modules	2.832e-06	6.217e-05	0.0004173	0.001306	11	123
22	MORF ANP32B	Neighborhood of ANP32B	MSigDb: C4 - CGN: Cancer Gene Neighborhood	3.413e-06	7.152e-05	0.00048	0.001573	13	178
23	MORF CTBP1	Neighborhood of CTBP1	MSigDb: C4 - CGN: Cancer Gene Neighborhood	3.686e-06	7.387e-05	0.0004958	0.001699	12	152
24	MORF PRDX3	Neighborhood of PRDX3	MSigDb: C4 - CGN: Cancer Gene Neighborhood	3.918e-06	7.526e-05	0.0005051	0.001806	9	81
25	MORF UBE2I	Neighborhood of UBE2I	MSigDb: C4 - CGN: Cancer Gene Neighborhood	4.886e-06	8.933e-05	0.0005995	0.002253	14	213
26	MORF ERH	Neighborhood of ERH	MSigDb: C4 - CGN: Cancer Gene Neighborhood	5.038e-06	8.933e-05	0.0005995	0.002323	10	106
27	MORF RAD23B	Neighborhood of RAD23B	MSigDb: C4 - CGN: Cancer Gene Neighborhood	8.097e-06	0.0001383	0.0009279	0.003733	12	164
28	MORF EI24	Neighborhood of EI24	MSigDb: C4 - CGN: Cancer Gene Neighborhood	8.678e-06	0.000139	0.0009328	0.004001	11	138
29	MORF EIF3S2	Neighborhood of EIF3S2	MSigDb: C4 - CGN: Cancer Gene Neighborhood	8.742e-06	0.000139	0.0009328	0.00403	14	224
30	module 91	Genes in module 91	MSigDb: C4 - CM: Cancer Modules	1.905e-05	0.0002927	0.001965	0.008782	6	37
31	MORF RAB1A	Neighborhood of RAB1A	MSigDb: C4 - CGN: Cancer Gene Neighborhood	2.199e-05	0.000327	0.002195	0.01014	12	181
32	MORF PPP2R5E	Neighborhood of PPP2R5E	MSigDb: C4 - CGN: Cancer Gene Neighborhood	2.492e-05	0.0003487	0.00234	0.01149	8	78
33	MORF XPC	Neighborhood of XPC	MSigDb: C4 - CGN: Cancer Gene Neighborhood	2.496e-05	0.0003487	0.00234	0.01151	7	57
34	MORF PSMC2	Neighborhood of PSMC2	MSigDb: C4 - CGN: Cancer Gene Neighborhood	2.614e-05	0.0003545	0.002379	0.01205	9	102
35	MORF PSMC1	Neighborhood of PSMC1	MSigDb: C4 - CGN: Cancer Gene Neighborhood	4.916e-05	0.0006475	0.004346	0.02266	11	166
36	module 62	Genes in module 62	MSigDb: C4 - CM: Cancer Modules	6.001e-05	0.0007685	0.005158	0.02767	8	88
37	module 93	Genes in module 93	MSigDb: C4 - CM: Cancer Modules	0.0001024	0.001276	0.008561	0.04719	11	180
38	module 28	Genes in module 28	MSigDb: C4 - CM: Cancer Modules	0.0001174	0.001424	0.009558	0.05412	5	32
39	MORF RAB11A	Neighborhood of RAB11A	MSigDb: C4 - CGN: Cancer Gene Neighborhood	0.0001891	0.002235	0.015	0.08718	6	55
40	MORF RAD21	Neighborhood of RAD21	MSigDb: C4 - CGN: Cancer Gene Neighborhood	0.0001962	0.002261	0.01517	0.09043	10	162
41	MORF GNB1	Neighborhood of GNB1	MSigDb: C4 - CGN: Cancer Gene Neighborhood	0.0004057	0.004562	0.03062	0.187	13	282
42	MORF PPP6C	Neighborhood of PPP6C	MSigDb: C4 - CGN: Cancer Gene Neighborhood	0.0004314	0.004736	0.03178	0.1989	7	89
43	module 307	Genes in module 307	MSigDb: C4 - CM: Cancer Modules	0.0004541	0.004841	0.03249	0.2094	4	24
44	MORF XRCC5	Neighborhood of XRCC5	MSigDb: C4 - CGN: Cancer Gene Neighborhood	0.0004621	0.004841	0.03249	0.213	11	214
45	MORF UBE2A	Neighborhood of UBE2A	MSigDb: C4 - CGN: Cancer Gene Neighborhood	0.0006063	0.006212	0.04169	0.2795	5	45
46	MORF FBL	Neighborhood of FBL	MSigDb: C4 - CGN: Cancer Gene Neighborhood	0.0006805	0.006819	0.04577	0.3137	8	125
47	module 103	Genes in module 103	MSigDb: C4 - CM: Cancer Modules	0.0007144	0.006974	0.04681	0.3293	3	12
48	module 43	Genes in module 43	MSigDb: C4 - CM: Cancer Modules	0.0007262	0.006974	0.04681	0.3348	7	97
49	MORF BAG5	Neighborhood of BAG5	MSigDb: C4 - CGN: Cancer Gene Neighborhood	0.0008189	0.007583	0.05089	0.3775	5	48
50	MORF DAP	Neighborhood of DAP	MSigDb: C4 - CGN: Cancer Gene Neighborhood	0.0008224	0.007583	0.05089	0.3791	6	72
16: MicroRNA [Display Chart] 2849 annotations before applied cutoff / 19844 genes in category
No results to display
17: Drug [Display Chart] 18343 annotations before applied cutoff / 20154 genes in category
	ID	Name	Source	pValue	FDR B&H	FDR B&Y	Bonferroni	Genes from Input	Genes in Annotation
1	D014810	Vitamin E	CTD	8.343e-10	1.53e-05	0.0001591	1.53e-05	48	1571
2	C111237	vorinostat	CTD	1.732e-09	1.589e-05	0.0001652	3.178e-05	23	429
3	D007657	Ketone Bodies	CTD	8.681e-09	5.308e-05	0.0005517	0.0001592	24	507
4	6920 DN	AG-012559 [369370-06-9]; Down 200; 10uM; PC3; HT HG-U133A	Broad Institute CMAP	5.844e-08	0.000268	0.002786	0.001072	14	189
5	D020111	Chlorodiphenyl (54% Chlorine)	CTD	8.98e-08	0.0003294	0.003424	0.001647	43	1534
6	D015632	1-Methyl-4-phenyl-1,2,3,6-tetrahydropyridine	CTD	3.1e-07	0.0009476	0.009849	0.005685	15	250
7	C049325	1,2-dithiol-3-thione	CTD	4.267e-07	0.001118	0.01162	0.007828	28	815
8	614 DN	monastrol; Down 200; 20uM; MCF7; HG-U133A	Broad Institute CMAP	6.255e-07	0.001434	0.01491	0.01147	13	196
9	D012402	Rotenone	CTD	7.599e-07	0.001549	0.0161	0.01394	28	839
10	D014415	Tunicamycin	CTD	1.663e-06	0.003051	0.03171	0.03051	40	1532
11	CID000002204	AC1L1D5O	Stitch	1.984e-06	0.003308	0.03439	0.03639	11	152
12	D012643	Selenium	CTD	2.446e-06	0.003739	0.03886	0.04487	41	1615
13	CID000003577	AC1L1G8T	Stitch	3.673e-06	0.005183	0.05387	0.06738	7	55
14	C086401	pentabromodiphenyl ether	CTD	5.709e-06	0.00714	0.07422	0.1047	27	879
15	D014241	Trichloroethylene	CTD	6.175e-06	0.00714	0.07422	0.1133	23	679
16	C016614	1-nitronaphthalene	CTD	6.228e-06	0.00714	0.07422	0.1142	5	23
17	CID000010542	D-raffinose	Stitch	6.82e-06	0.007358	0.07648	0.1251	9	111
18	C014707	nitrosobenzylmethylamine	CTD	1.021e-05	0.009864	0.1025	0.1874	20	554
19	CID000002997	nordiazepam	Stitch	1.028e-05	0.009864	0.1025	0.1885	7	64
20	CID000001003	phosphate	Stitch	1.076e-05	0.009864	0.1025	0.1973	41	1716
21	CID000447920	ubiquinols	Stitch	1.689e-05	0.01475	0.1533	0.3098	8	95
22	1741 DN	Laudanosine (R,S) [1699-51-0]; Down 200; 11.2uM; HL60; HG-U133A	Broad Institute CMAP	2.043e-05	0.01703	0.1771	0.3748	11	194
23	4824 UP	Letrozole [112809-51-5]; Up 200; 14uM; MCF7; HT HG-U133A	Broad Institute CMAP	2.356e-05	0.01879	0.1953	0.4321	11	197
24	C005460	uranyl acetate	CTD	2.659e-05	0.02032	0.2112	0.4877	12	237
25	CID000167453	Amplex Red reagent	Stitch	2.912e-05	0.02136	0.2221	0.5341	5	31
26	C482378	N-(2-hydroxypropyl)methacrylamide co-polymer-doxorubicin conjugate	CTD	3.168e-05	0.02235	0.2323	0.5811	3	6
27	CID000004462	ubiquinones	Stitch	3.493e-05	0.02235	0.2323	0.6407	7	77
28	D014266	Trientine	CTD	3.501e-05	0.02235	0.2323	0.6422	8	105
29	D004147	Dioxins	CTD	3.533e-05	0.02235	0.2323	0.6481	26	919
30	CID000439171	Cytochrome c	Stitch	3.799e-05	0.02323	0.2414	0.6968	7	78
31	D005411	Flame Retardants	CTD	4.133e-05	0.02446	0.2542	0.7581	10	173
32	CID002723949	thioacetamide	Stitch	4.649e-05	0.02665	0.277	0.8528	9	141
33	CID000000768	cyanide	Stitch	5.22e-05	0.02902	0.3016	0.9576	12	254
34	C023036	perfluorooctanoic acid	CTD	5.664e-05	0.03029	0.3149	1	36	1532
35	CID000033558	azide	Stitch	5.78e-05	0.03029	0.3149	1	10	180
36	C110172	BHTOH-QM	CTD	6.393e-05	0.03258	0.3386	1	4	19
37	CID000000745	glutathione reduced	Stitch	6.949e-05	0.03445	0.3581	1	18	534
38	D006820	Hyaluronic Acid	CTD	7.608e-05	0.03631	0.3774	1	10	186
39	D002110	Caffeine	CTD	7.764e-05	0.03631	0.3774	1	16	442
40	C042198	nimbolide	CTD	7.918e-05	0.03631	0.3774	1	4	20
41	CID000005102	NSC115907	Stitch	8.122e-05	0.03634	0.3777	1	12	266
42	CID000439628	AC1L97PW	Stitch	8.717e-05	0.03718	0.3865	1	3	8
43	C515567	Danshen extract	CTD	8.717e-05	0.03718	0.3865	1	3	8
44	D014501	Uranium	CTD	9.357e-05	0.03901	0.4055	1	12	270
45	6919 DN	scriptaid; Down 200; 10uM; PC3; HT HG-U133A	Broad Institute CMAP	9.906e-05	0.04038	0.4197	1	10	192
46	CID000000961	hydroxyl radicals	Stitch	0.0001155	0.04475	0.4651	1	32	1341
47	6905 DN	Orlistat; Down 200; 10uM; MCF7; HT HG-U133A	Broad Institute CMAP	0.0001174	0.04475	0.4651	1	10	196
48	2036 DN	Baclofen (R,S) [1134-47-0]; Down 200; 18.8uM; HL60; HG-U133A	Broad Institute CMAP	0.0001174	0.04475	0.4651	1	10	196
49	D015655	1-Methyl-4-phenylpyridinium	CTD	0.0001195	0.04475	0.4651	1	14	365
50	C031280	pyrazole	CTD	0.0001225	0.04492	0.4669	1	10	197
18: Disease [Display Chart] 280 annotations before applied cutoff / 8276 genes in category
	ID	Name	Source	pValue	FDR B&H	FDR B&Y	Bonferroni	Genes from Input	Genes in Annotation
1	ctd:D020345	Enterocolitis, Necrotizing	CTD	1.856e-05	0.005196	0.03228	0.005196	4	15
2	ctd:D018450	Disease Progression	CTD	0.002433	0.02674	0.1662	0.6814	6	122
3	ctd:D002546	Ischemic Attack, Transient	CTD	0.002529	0.02674	0.1662	0.7081	2	7
4	ctd:D017237	Mitochondrial Encephalomyopathies	CTD	0.003347	0.02674	0.1662	0.9373	2	8
5	ctd:D028361	Mitochondrial Diseases	CTD	0.004272	0.02674	0.1662	1	2	9
6	ctd:D015658	HIV Infections	CTD	0.004597	0.02674	0.1662	1	5	97
7	ctd:D013274	Stomach Neoplasms	CTD	0.01053	0.02674	0.1662	1	8	269
8	cv:C2751843	Leukoencephalopathy, cystic, without megalencephaly	Clinical Variations	0.01137	0.02674	0.1662	1	1	1
9	cv:C1854311	Cataract, posterior polar, 3	Clinical Variations	0.01137	0.02674	0.1662	1	1	1
10	ctd:C567411	Ectodermal Dysplasia, Anhidrotic, With T-Cell Immunodeficiency, Autosomal Dominant	CTD	0.01137	0.02674	0.1662	1	1	1
11	241600	HYPOPROTEINEMIA, HYPERCATABOLIC	OMIM	0.01137	0.02674	0.1662	1	1	1
12	cv:CN180180	MITOCHONDRIAL COMPLEX III DEFICIENCY, NUCLEAR TYPE 6	Clinical Variations	0.01137	0.02674	0.1662	1	1	1
13	612463	PSEUDOPSEUDOHYPOPARATHYROIDISM; PPHP	OMIM	0.01137	0.02674	0.1662	1	1	1
14	ctd:D009542	Niemann-Pick Diseases	CTD	0.01137	0.02674	0.1662	1	1	1
15	cv:CN169524	Mitochondrial complex III deficiency, nuclear type 5	Clinical Variations	0.01137	0.02674	0.1662	1	1	1
16	cv:C0268155	Deficiency of galactokinase	Clinical Variations	0.01137	0.02674	0.1662	1	1	1
17	cv:C0334041	Progressive osseous heteroplasia	Clinical Variations	0.01137	0.02674	0.1662	1	1	1
18	cv:CN185377	Alzheimer disease 19	Clinical Variations	0.01137	0.02674	0.1662	1	1	1
19	cv:CN189714	Mental retardation, autosomal dominant 28	Clinical Variations	0.01137	0.02674	0.1662	1	1	1
20	ctd:C535999	Galactokinase deficiency	CTD	0.01137	0.02674	0.1662	1	1	1
21	ctd:C548075	Pseudohypoparathyroidism Type 1B	CTD	0.01137	0.02674	0.1662	1	1	1
22	cv:C0268242	Niemann-Pick disease, type A	Clinical Variations	0.01137	0.02674	0.1662	1	1	1
23	cv:CN032247	Severe congenital neutropenia 3, autosomal recessive	Clinical Variations	0.01137	0.02674	0.1662	1	1	1
24	612132	ECTODERMAL DYSPLASIA, ANHIDROTIC, WITH T-CELL IMMUNODEFICIENCY, AUTOSOMAL DOMINANT	OMIM	0.01137	0.02674	0.1662	1	1	1
25	ctd:C567475	Toe Syndactyly, Telecanthus, and Anogenital and Renal Malformations	CTD	0.01137	0.02674	0.1662	1	1	1
26	ctd:D005359	Fibrous Dysplasia, Polyostotic	CTD	0.01137	0.02674	0.1662	1	1	1
27	cv:CN179856	Combined oxidative phosphorylation deficiency 16	Clinical Variations	0.01137	0.02674	0.1662	1	1	1
28	cv:C1838577	Cerebral autosomal recessive arteriopathy with subcortical infarcts and leukoencephalopathy	Clinical Variations	0.01137	0.02674	0.1662	1	1	1
29	cv:CN219803	Charcot-Marie-Tooth disease, recessive intermediate d	Clinical Variations	0.01137	0.02674	0.1662	1	1	1
30	cv:C3280133	Parkinson disease 17	Clinical Variations	0.01137	0.02674	0.1662	1	1	1
31	cv:C0272167	Reticular dysgenesis	Clinical Variations	0.01137	0.02674	0.1662	1	1	1
32	cv:C1853833	Parkinson disease 6, autosomal recessive early-onset	Clinical Variations	0.01137	0.02674	0.1662	1	1	1
33	cv:C1857813	Age-related macular degeneration 7	Clinical Variations	0.01137	0.02674	0.1662	1	1	1
34	612951	LEUKOENCEPHALOPATHY, CYSTIC, WITHOUT MEGALENCEPHALY	OMIM	0.01137	0.02674	0.1662	1	1	1
35	cv:CN220296	Bardet-Biedl syndrome 19	Clinical Variations	0.01137	0.02674	0.1662	1	1	1
36	ctd:C562735	Osseous Heteroplasia, Progressive	CTD	0.01137	0.02674	0.1662	1	1	1
37	605387	CATARACT, POSTERIOR POLAR, 3; CTPP3	OMIM	0.01137	0.02674	0.1662	1	1	1
38	cv:C3280240	Microcephaly, epilepsy, and diabetes syndrome	Clinical Variations	0.01137	0.02674	0.1662	1	1	1
39	257200	NIEMANN-PICK DISEASE, TYPE A	OMIM	0.01137	0.02674	0.1662	1	1	1
40	cv:C1860808	Triosephosphate isomerase deficiency	Clinical Variations	0.01137	0.02674	0.1662	1	1	1
41	300707	TOE SYNDACTYLY, TELECANTHUS, AND ANOGENITAL AND RENAL MALFORMATIONS; STAR	OMIM	0.01137	0.02674	0.1662	1	1	1
42	cv:C0948368	McKusick Kaufman syndrome	Clinical Variations	0.01137	0.02674	0.1662	1	1	1
43	182980	SPINAL MUSCULAR ATROPHY, PROXIMAL, ADULT, AUTOSOMAL DOMINANT	OMIM	0.01137	0.02674	0.1662	1	1	1
44	ctd:C567126	Combined Oxidative Phosphorylation Deficiency 5	CTD	0.01137	0.02674	0.1662	1	1	1
45	ctd:C565476	Hypoproteinemia, Hypercatabolic	CTD	0.01137	0.02674	0.1662	1	1	1
46	302960	CHONDRODYSPLASIA PUNCTATA 2, X-LINKED DOMINANT; CDPX2	OMIM	0.01137	0.02674	0.1662	1	1	1
47	cv:C0268243	Niemann-Pick disease, type B	Clinical Variations	0.01137	0.02674	0.1662	1	1	1
48	cv:CN078798	Spinocerebellar ataxia 36	Clinical Variations	0.01137	0.02674	0.1662	1	1	1
49	ctd:C564332	Craniolenticulosutural Dysplasia	CTD	0.01137	0.02674	0.1662	1	1	1
50	ctd:C538416	Chondrodysplasia punctata 2, X-linked dominant	CTD	0.01137	0.02674	0.1662	1	1	1

## Sheet: darkgrey
Results
1: GO: Molecular Function [Display Chart] 628 annotations before applied cutoff / 18326 genes in category
No results to display
2: GO: Biological Process [Display Chart] 2632 annotations before applied cutoff / 18482 genes in category
No results to display
3: GO: Cellular Component [Display Chart] 330 annotations before applied cutoff / 18865 genes in category
	ID	Name	Source	pValue	FDR B&H	FDR B&Y	Bonferroni	Genes from Input	Genes in Annotation
1	GO:0043197	dendritic spine		1.241e-06	0.0002502	0.001596	0.0004096	9	124
2	GO:0044309	neuron spine		1.517e-06	0.0002502	0.001596	0.0005005	9	127
3	GO:0044463	cell projection part		3.063e-06	0.0003369	0.002149	0.001011	22	839
4	GO:0030425	dendrite		0.0002113	0.01744	0.1112	0.06974	13	469
5	GO:0097458	neuron part		0.0002711	0.01789	0.1141	0.08946	22	1130
6	GO:0030864	cortical actin cytoskeleton		0.0004143	0.02035	0.1298	0.1367	4	41
7	GO:0045202	synapse		0.0004633	0.02035	0.1298	0.1529	15	646
8	GO:0043005	neuron projection		0.0004933	0.02035	0.1298	0.1628	19	945
9	GO:0044456	synapse part		0.0007529	0.02761	0.1761	0.2485	12	469
10	GO:0043198	dendritic shaft		0.0009564	0.03156	0.2013	0.3156	4	51
11	GO:0036477	somatodendritic compartment		0.001127	0.03382	0.2157	0.372	15	705
4: Human Phenotype [Display Chart] 1103 annotations before applied cutoff / 4141 genes in category
No results to display
5: Mouse Phenotype [Display Chart] 1995 annotations before applied cutoff / 7992 genes in category
No results to display
6: Domain [Display Chart] 910 annotations before applied cutoff / 16924 genes in category
	ID	Name	Source	pValue	FDR B&H	FDR B&Y	Bonferroni	Genes from Input	Genes in Annotation
1	PF03372	Exo endo phos	Pfam	7.614e-05	0.04039	0.2985	0.06929	4	26
2	IPR005135	Endo/exonuclease/phosphatase	InterPro	8.877e-05	0.04039	0.2985	0.08078	4	27
7: Pathway [Display Chart] 848 annotations before applied cutoff / 10567 genes in category
No results to display
8: Pubmed [Display Chart] 12514 annotations before applied cutoff / 31489 genes in category
	ID	Name	Source	pValue	FDR B&H	FDR B&Y	Bonferroni	Genes from Input	Genes in Annotation
1	17081983	Global, in vivo, and site-specific phosphorylation dynamics in signaling networks.	GeneRIF	7.013e-09	8.776e-05	0.0008787	8.776e-05	28	1546
2	23602568	The protein interaction landscape of the human CMGC kinase group.	Pubmed	1.389e-07	0.0006741	0.006749	0.001738	17	695
3	12693553	Prediction of the coding sequences of mouse homologues of KIAA gene: II. The complete nucleotide sequences of 400 mouse KIAA-homologous cDNAs identified by screening of terminal sequences of cDNA clones randomly sampled from size-fractionated libraries.	Pubmed	1.616e-07	0.0006741	0.006749	0.002022	13	395
4	20360068	Systematic analysis of human protein complexes identifies chromosome segregation proteins.	Pubmed	2.232e-06	0.006982	0.06991	0.02793	20	1148
5	24255178	Protein interaction network of the mammalian Hippo pathway reveals mechanisms of kinase-phosphatase interactions.	Pubmed	3.976e-06	0.009951	0.09963	0.04975	12	446
6	9872452	Prediction of the coding sequences of unidentified human genes. XI. The complete sequences of 100 new cDNA clones from brain which code for large proteins in vitro.	GeneRIF	1.481e-05	0.01409	0.1411	0.1854	6	101
7	19322201	Ubiquitin-mediated proteolysis of HuR by heat shock.	GeneRIF	1.803e-05	0.01409	0.1411	0.2257	23	1671
8	20398908	Comprehensive copy number variant (CNV) analysis of neuronal pathways genes in psychiatric disorders identifies rare variants within patients.	GeneRIF	2.605e-05	0.01409	0.1411	0.3259	5	67
9	14532992	Identification and characterization of human KIAA1391 and mouse Kiaa1391 genes encoding novel RhoGAP family proteins with RA domain and ANXL repeats.	GeneRIF	2.677e-05	0.01409	0.1411	0.335	2	2
10	23937259	Identification of protein phosphatase 1 as a regulator of the LRRK2 phosphorylation cycle.	Pubmed	2.677e-05	0.01409	0.1411	0.335	2	2
11	22349701	Association of syntenin-1 with M-RIP polarizes Rac-1 activation during chemotaxis and immune interactions.	GeneRIF	2.677e-05	0.01409	0.1411	0.335	2	2
12	23664615	Competition between a-actinin and Ca²¿-calmodulin controls surface retention of the L-type Ca²¿ channel Ca(V)1.2.	GeneRIF	2.677e-05	0.01409	0.1411	0.335	2	2
13	18593871	Lack of C20orf133 and FLRT3 mutations in 43 patients with Kabuki syndrome in Japan.	GeneRIF	2.677e-05	0.01409	0.1411	0.335	2	2
14	10995432	Recruitment of protein phosphatase 1 to the nuclear envelope by A-kinase anchoring protein AKAP149 is a prerequisite for nuclear lamina assembly.	Pubmed	2.677e-05	0.01409	0.1411	0.335	2	2
15	15843396	Alpha-actinin associates with polycystin-2 and regulates its channel activity.	Pubmed	2.677e-05	0.01409	0.1411	0.335	2	2
16	10504266	Regulation of neurabin I interaction with protein phosphatase 1 by phosphorylation.	Pubmed	2.677e-05	0.01409	0.1411	0.335	2	2
17	17311919	Actin-binding protein alpha-actinin-1 interacts with the metabotropic glutamate receptor type 5b and modulates the cell surface expression and function of the receptor.	GeneRIF	2.677e-05	0.01409	0.1411	0.335	2	2
18	9572356	Combinatorial expression patterns of individual TLE proteins during cell determination and differentiation suggest non-redundant functions for mammalian homologs of Drosophila Groucho.	Pubmed	2.677e-05	0.01409	0.1411	0.335	2	2
19	24457600	The central role of EED in the orchestration of polycomb group complexes.	Pubmed	2.81e-05	0.01409	0.1411	0.3516	23	1719
20	15368895	Prediction of the coding sequences of mouse homologues of KIAA gene: IV. The complete nucleotide sequences of 500 mouse KIAA-homologous cDNAs identified by screening of terminal sequences of cDNA clones randomly sampled from size-fractionated libraries.	Pubmed	3.725e-05	0.01409	0.1411	0.4661	11	471
21	15840001	Characterization of an exchangeable gene trap using pU-17 carrying a stop codon-beta geo cassette.	Pubmed	7.203e-05	0.01409	0.1411	0.9014	11	507
22	10512203	Exchangeable gene trap using the Cre/mutated lox system.	Pubmed	7.459e-05	0.01409	0.1411	0.9334	11	509
23	23341629	Inactivation of the microRNA-183/96/182 cluster results in syndromic retinal degeneration.	Pubmed	7.884e-05	0.01409	0.1411	0.9867	7	197
24	9030526	Interaction of PKN with alpha-actinin.	Pubmed	7.962e-05	0.01409	0.1411	0.9964	2	3
25	17944866	Direct binding of alpha-actinin enhances TRPP3 channel activity.	GeneRIF	7.962e-05	0.01409	0.1411	0.9964	2	3
26	12016225	The neuronal actin-binding proteins, neurabin I and neurabin II, recruit specific isoforms of protein phosphatase-1 catalytic subunits.	Pubmed	7.962e-05	0.01409	0.1411	0.9964	2	3
27	21067243	Cancer drug-resistance and a look at specific proteins: Rho GDP-dissociation inhibitor 2, Y-box binding protein 1, and HSP70/90 organizing protein in proteomics clinical application.	GeneRIF	7.962e-05	0.01409	0.1411	0.9964	2	3
28	18258796	Loss of TLE1 and TLE4 from the del(9q) commonly deleted region in AML cooperates with AML1-ETO to affect myeloid cell proliferation and survival.	GeneRIF	7.962e-05	0.01409	0.1411	0.9964	2	3
29	8912646	SHPTP2 serves adapter protein linking between Janus kinase 2 and insulin receptor substrates.	Pubmed	7.962e-05	0.01409	0.1411	0.9964	2	3
30	19074462	Mutually exclusive binding of PP1 and RNA to AKAP149 affects the mitochondrial network.	GeneRIF	7.962e-05	0.01409	0.1411	0.9964	2	3
31	11101506	The interaction of titin and alpha-actinin is controlled by a phospholipid-regulated intramolecular pseudoligand mechanism.	Pubmed	7.962e-05	0.01409	0.1411	0.9964	2	3
32	20816195	Analyses of shared genetic factors between asthma and obesity in children.	GeneRIF	0.0001038	0.01409	0.1411	1	4	47
33	11859196	Transcriptional regulation of cortical neuron migration by POU domain factors.	GeneRIF	0.0001049	0.01409	0.1411	1	3	18
34	12446711	ADIP, a novel Afadin- and alpha-actinin-binding protein localized at cell-cell adherens junctions.	GeneRIF	0.0001587	0.01409	0.1411	1	2	4
35	20045463	KChIP4a regulates Kv4.2 channel trafficking through PKA phosphorylation.	GeneRIF	0.0001587	0.01409	0.1411	1	2	4
36	11846417	Titin mutations as the molecular basis for dilated cardiomyopathy.	GeneRIF	0.0001587	0.01409	0.1411	1	2	4
37	10508692	The ins and outs of circadian timekeeping.	Pubmed	0.0001587	0.01409	0.1411	1	2	4
38	8093645	Universal mapping probes and the origin of human chromosome 3.	Pubmed	0.0001587	0.01409	0.1411	1	2	4
39	22284538	Structural basis for protein phosphatase 1 regulation and specificity.	GeneRIF	0.0001587	0.01409	0.1411	1	2	4
40	8645603	TLE expression correlates with mouse embryonic segmentation, neurogenesis, and epithelial determination.	Pubmed	0.0001587	0.01409	0.1411	1	2	4
41	20158304	A genomewide association study of nicotine and alcohol dependence in Australian and Dutch populations.	GeneRIF	0.0001587	0.01409	0.1411	1	2	4
42	1629252	Alpha-actinin and vinculin in human neutrophils: reorganization during adhesion and relation to the actin network.	Pubmed	0.0001587	0.01409	0.1411	1	2	4
43	19091974	Stable membrane expression of postsynaptic CaV1.2 calcium channel clusters is independent of interactions with AKAP79/150 and PDZ proteins.	GeneRIF	0.0001587	0.01409	0.1411	1	2	4
44	11290324	Groucho-mediated transcriptional repression establishes progenitor cell pattern and neuronal fate in the ventral neural tube.	Pubmed	0.0001587	0.01409	0.1411	1	2	4
45	9501083	Molecular structure of the sarcomeric Z-disk: two types of titin interactions lead to an asymmetrical sorting of alpha-actinin.	Pubmed	0.0001587	0.01409	0.1411	1	2	4
46	22693585	The Alström syndrome protein, ALMS1, interacts with a-actinin and components of the endosome recycling pathway.	GeneRIF	0.0001587	0.01409	0.1411	1	2	4
47	19625730	Clock gene modulation by TNF-alpha depends on calcium and p38 MAP kinase signaling.	GeneRIF	0.0001587	0.01409	0.1411	1	2	4
48	9858811	Mouse centromere protein F (Cenpf) gene maps to the distal region of chromosome 1 by interspecific backcross analysis.	Pubmed	0.0001587	0.01409	0.1411	1	2	4
49	16807302	Disruption of alpha-actinin-integrin interactions at focal adhesions renders osteoblasts susceptible to apoptosis.	GeneRIF	0.0001587	0.01409	0.1411	1	2	4
50	17353931	Large-scale mapping of human protein-protein interactions by mass spectrometry.	GeneRIF	0.000183	0.01409	0.1411	1	17	1206
9: Interaction [Display Chart] 2775 annotations before applied cutoff / 16250 genes in category
No results to display
10: Cytoband [Display Chart] 149 annotations before applied cutoff / 34661 genes in category
No results to display
11: Transcription Factor Binding Site [Display Chart] 532 annotations before applied cutoff / 9770 genes in category
No results to display
12: Gene Family [Display Chart] 19 annotations before applied cutoff / 6751 genes in category
	ID	Name	Source	pValue	FDR B&H	FDR B&Y	Bonferroni	Genes from Input	Genes in Annotation
1	ZCCHC	Zinc fingers, CCHC domain containing	genenames.org	0.002461	0.0405	0.1437	0.04676	2	22
2	AKAP	A kinase (PRKA) anchor protein family	genenames.org	0.004263	0.0405	0.1437	0.08099	2	29
13: Coexpression [Display Chart] 4646 annotations before applied cutoff / 22914 genes in category
	ID	Name	Source	pValue	FDR B&H	FDR B&Y	Bonferroni	Genes from Input	Genes in Annotation
1	M1892	Genes predicting sensitivity to docetaxel [PubChem=148124].	MSigDB C2: Broad Institute	9.967e-07	0.004631	0.04177	0.004631	6	47
2	19621087-Table1e	Mouse EmbryonicStemCell Abranches09 919genes	GeneSigDB	2.362e-06	0.005488	0.04951	0.01098	16	555
3	19658189-TableS3	Human EmbryonicStemCell Xu09 1311genes	GeneSigDB	5.578e-06	0.008638	0.07792	0.02591	21	969
4	M3136	Genes up-regulated in comparison of macrophages cultured with M-CSF [GeneID=1435] versus macrophages cultured with M-CSF [GeneID=1435] and Pam3Cyc.	MSigDB C7: Nick Haining lab (DFCI)	1.326e-05	0.01151	0.1038	0.06159	9	199
5	M3271	Genes up-regulated in comparison of unstimulated peripheral blood mononuclear cells (PBMC) cultured for 12 h versus PBMC cultured for 12 h with YF17D vaccine.	MSigDB C7: Nick Haining lab (DFCI)	1.38e-05	0.01151	0.1038	0.06411	9	200
6	20368555-TS-4	Human Breast Barry10 50genes	GeneSigDB	1.487e-05	0.01151	0.1038	0.06907	5	44
7	17660535-TableS4b	Mouse InnerEar Sajan08 2230genes	GeneSigDB	4.382e-05	0.02754	0.2484	0.2036	30	1948
8	19605494-TableS2	Mouse Skin Driskell09 1477genes	GeneSigDB	5.147e-05	0.02754	0.2484	0.2391	18	872
9	16849555-Fournier60GeneList	Human Breast Fournier06 60genes 2D versus 3D cellCulture	GeneSigDB	5.789e-05	0.02754	0.2484	0.2689	5	58
10	M1351	Genes down-regulated in the urogenital sinus (UGS) of day E16 females exposed to the androgen dihydrotestosterone [PubChem=10635] for 48 h.	MSigDB C2: Broad Institute	5.927e-05	0.02754	0.2484	0.2754	12	428
11	M4558	Genes down-regulated in comparison of DN2 thymocytes versus DN3 thymocytes.	MSigDB C7: Nick Haining lab (DFCI)	9.584e-05	0.03711	0.3347	0.4453	8	200
12	M3976	Genes up-regulated in comparison of dendritic cells (DC) stimulated with Pam3Csk4 (TLR1/2 agonist) at 16 h versus DC cells stimulated with Gardiquimod (TLR7 agonist) at 16 h.	MSigDB C7: Nick Haining lab (DFCI)	9.584e-05	0.03711	0.3347	0.4453	8	200
13	18787218-tableS1	Human Liver Chao09 1031genes	GeneSigDB	0.0001158	0.0414	0.3735	0.5382	15	684
14	16166618-SuppTable3	Mouse Lung not cancer Woodruff05 2037genes	GeneSigDB	0.0001416	0.04698	0.4238	0.6577	22	1301
15	18689800-TableS5	Human EmbryonicStemCell Thomas08 839genes	GeneSigDB	0.0001607	0.04875	0.4398	0.7464	16	786
16	16166618-SuppTable4	Mouse Lung not cancer Woodruff05 2371genes	GeneSigDB	0.0001679	0.04875	0.4398	0.78	24	1505
14: Coexpression Atlas [Display Chart] 2973 annotations before applied cutoff / 20489 genes in category
	ID	Name	Source	pValue	FDR B&H	FDR B&Y	Bonferroni	Genes from Input	Genes in Annotation
1	gudmap developingLowerUrinaryTract e14.5 urogenital sinus 1000	DevelopingLowerUrinaryTract e14.5 urogenital sinus emap-5517 top-relative-expression-ranked 1000	Gudmap Mouse MOE430.2	2.381e-08	7.079e-05	0.000607	7.079e-05	24	819
2	DevelopingLowerUrinaryTract e14.5 urethra emap-30902 1000	DevelopingLowerUrinaryTract e14.5 urethra emap-30902 top-relative-expression-ranked 1000	Gudmap Mouse MOE430.2	3.355e-07	0.000418	0.003584	0.0009974	22	807
3	DevelopingLowerUrinaryTract e14.5 urogenital sinus emap-6689 1000	DevelopingLowerUrinaryTract e14.5 urogenital sinus emap-6689 top-relative-expression-ranked 1000	Gudmap Mouse MOE430.2	4.218e-07	0.000418	0.003584	0.001254	22	818
4	gudmap developingLowerUrinaryTract e14.5 Genital tubercle 1000	DevelopingLowerUrinaryTract e14.5 Genital tubercle emap-6706 top-relative-expression-ranked 1000	Gudmap Mouse MOE430.2	2.521e-06	0.001874	0.01607	0.007495	20	770
5	gudmap developingLowerUrinaryTract e14.5 urethra 1000	DevelopingLowerUrinaryTract e14.5 urethra emap-30892 top-relative-expression-ranked 1000	Gudmap Mouse MOE430.2	5.093e-06	0.003028	0.02597	0.01514	20	807
6	gudmap developingKidney e15.5 cortic collect duct 1000	DevelopingKidney e15.5 cortic collect duct emap-28132 top-relative-expression-ranked 1000	Gudmap Mouse MOE430.2	1.041e-05	0.005157	0.04422	0.03094	19	775
7	gudmap developingKidney e15.5 cortic collect duct 500	DevelopingKidney e15.5 cortic collect duct emap-28132 top-relative-expression-ranked 500	Gudmap Mouse MOE430.2	1.239e-05	0.005264	0.04514	0.03685	13	390
8	gudmap dev gonad e12.5 F SupCellPrec Sry k3 500	dev gonad e12.5 F SupCellPrec Sry k-means-cluster#3 top-relative-expression-ranked 500	Gudmap Mouse ST 1.0	1.439e-05	0.005348	0.04586	0.04279	5	40
9	gudmap kidney adult Mesangium Meis k2 1000	kidney adult Mesangium Meis k-means-cluster#2 top-relative-expression-ranked 1000	Gudmap Mouse MOE430.2	1.938e-05	0.006403	0.0549	0.05763	12	348
10	gudmap developingKidney e15.5 Podocyte cells 1000 k3	DevelopingKidney e15.5 Podocyte cells emap-27915 k-means-cluster#3 top-relative-expression-ranked 1000	Gudmap Mouse MOE430.2	3.793e-05	0.01128	0.09668	0.1128	8	160
11	gudmap developingKidney e15.5 cortic collect duct 1000 k5	DevelopingKidney e15.5 cortic collect duct emap-28132 k-means-cluster#5 top-relative-expression-ranked 1000	Gudmap Mouse MOE430.2	4.412e-05	0.01193	0.1023	0.1312	7	120
12	Facebase RNAseq e9.5 Facial Mesenchyne 2500 K5	FacebaseRNAseq e9.5 Facial Mesenchyne top-relative-expression-ranked 2500 k-means-cluster#5	FaceBase_RNAseq	5.267e-05	0.01305	0.1119	0.1566	17	723
13	Facebase RNAseq e9.5 Maxillary Arch 2500 K2	FacebaseRNAseq e9.5 Maxillary Arch top-relative-expression-ranked 2500 k-means-cluster#2	FaceBase_RNAseq	8.12e-05	0.01797	0.1541	0.2414	17	749
14	gudmap developingLowerUrinaryTract e13.5 bladder neck-urethr mesench 1000	DevelopingLowerUrinaryTract e13.5 bladder neck-urethr mesench emap-3087 top-relative-expression-ranked 1000	Gudmap Mouse MOE430.2	8.464e-05	0.01797	0.1541	0.2516	18	827
15	gudmap dev gonad e13.5 F VascAssocMesenchStromOvary MafB k3 1000	dev gonad e13.5 F VascAssocMesenchStromOvary MafB k-means-cluster#3 top-relative-expression-ranked 1000	Gudmap Mouse ST 1.0	0.0001314	0.02604	0.2233	0.3906	8	191
16	DevelopingLowerUrinaryTract e14.5 urogenital sinus emap-6689 k5 1000	DevelopingLowerUrinaryTract e14.5 urogenital sinus emap-6689 k-means-cluster#5 top-relative-expression-ranked 1000	Gudmap Mouse MOE430.2	0.0001544	0.02703	0.2318	0.459	5	65
17	gudmap developingLowerUrinaryTract e13.5 bladder neck-urethr mesench 1000 k4	DevelopingLowerUrinaryTract e13.5 bladder neck-urethr mesench emap-3087 k-means-cluster#4 top-relative-expression-ranked 1000	Gudmap Mouse MOE430.2	0.0001549	0.02703	0.2318	0.4606	10	307
18	Facebase RNAseq ratio e9.5 MandibularArch vs MaxillaryArch 2500 K4	FacebaseRNAseq ratio e9.5 MandibularArch vs MaxillaryArch top-relative-expression-ranked 2500 k-means-cluster#4	FaceBase_RNAseq	0.0001743	0.02703	0.2318	0.5181	16	722
19	gudmap developingLowerUrinaryTract e14.5 urethra 1000 k2	DevelopingLowerUrinaryTract e14.5 urethra emap-30892 k-means-cluster#2 top-relative-expression-ranked 1000	Gudmap Mouse MOE430.2	0.0001766	0.02703	0.2318	0.525	10	312
20	gudmap developingKidney e15.5 cortic collect duct 1000 k4	DevelopingKidney e15.5 cortic collect duct emap-28132 k-means-cluster#4 top-relative-expression-ranked 1000	Gudmap Mouse MOE430.2	0.0001819	0.02703	0.2318	0.5407	11	375
21	gudmap developingLowerUrinaryTract e14.5 urogenital sinus 1000 k4	DevelopingLowerUrinaryTract e14.5 urogenital sinus emap-5517 k-means-cluster#4 top-relative-expression-ranked 1000	Gudmap Mouse MOE430.2	0.0002281	0.0323	0.2769	0.6783	11	385
22	gudmap developingLowerUrinaryTract e14.5 Genital tubercle 1000 k1	DevelopingLowerUrinaryTract e14.5 Genital tubercle emap-6706 k-means-cluster#1 top-relative-expression-ranked 1000	Gudmap Mouse MOE430.2	0.0002431	0.03286	0.2817	0.7228	8	209
23	Facebase RNAseq ratio e10.5 MaxillaryArch vs Mandibular 2500 K2	FacebaseRNAseq ratio e10.5 MaxillaryArch vs Mandibular top-relative-expression-ranked 2500 k-means-cluster#2	FaceBase_RNAseq	0.0002593	0.03352	0.2874	0.771	16	748
24	gudmap developingKidney e15.5 cortic collect duct 500 k4	DevelopingKidney e15.5 cortic collect duct emap-28132 k-means-cluster#4 top-relative-expression-ranked 500	Gudmap Mouse MOE430.2	0.0002986	0.03699	0.3172	0.8878	7	163
25	LungmapSingleCell E16.5 Myo-fibroblast SubClass MyoFibroA Top 500 ALL	LungmapSingleCell E16.5 Myo-fibroblast SubClass MyoFibroA Top 500 ALL	LungMap	0.0003584	0.04263	0.3655	1	12	474
26	gudmap developingLowerUrinaryTract e14.5 urogenital sinus 500	DevelopingLowerUrinaryTract e14.5 urogenital sinus emap-5517 top-relative-expression-ranked 500	Gudmap Mouse MOE430.2	0.0004487	0.04985	0.4275	1	11	417
27	gudmap dev gonad e13.5 M InterstitTestis Sma k3 500	dev gonad e13.5 M InterstitTestis Sma k-means-cluster#3 top-relative-expression-ranked 500	Gudmap Mouse ST 1.0	0.0004527	0.04985	0.4275	1	4	46
15: Computational [Display Chart] 369 annotations before applied cutoff / 9399 genes in category
No results to display
16: MicroRNA [Display Chart] 2943 annotations before applied cutoff / 19844 genes in category
	ID	Name	Source	pValue	FDR B&H	FDR B&Y	Bonferroni	Genes from Input	Genes in Annotation
1	hsa-miR-548n:PITA	hsa-miR-548n:PITA TOP	PITA	6.912e-10	2.034e-06	1.742e-05	2.034e-06	30	1011
2	hsa-miR-182:PITA	hsa-miR-182:PITA TOP	PITA	2.412e-09	3.55e-06	3.04e-05	7.099e-06	20	479
3	hsa-miR-548d-3p:PITA	hsa-miR-548d-3p:PITA TOP	PITA	2.31e-08	1.573e-05	0.0001347	6.797e-05	23	721
4	hsa-miR-520d-5p:PITA	hsa-miR-520d-5p:PITA TOP	PITA	2.673e-08	1.573e-05	0.0001347	7.866e-05	26	915
5	hsa-miR-524-5p:PITA	hsa-miR-524-5p:PITA TOP	PITA	2.673e-08	1.573e-05	0.0001347	7.866e-05	26	915
6	hsa-miR-101:TargetScan	hsa-miR-101:TargetScan	TargetScan	1.231e-07	6.038e-05	0.0005172	0.0003623	20	607
7	hsa-miR-649:mirSVR lowEffct	hsa-miR-649:mirSVR nonconserved lowEffect-0.1-0.5	MicroRNA.org	2.985e-07	0.0001154	0.0009887	0.0008784	32	1475
8	hsa-miR-561:PITA	hsa-miR-561:PITA TOP	PITA	3.138e-07	0.0001154	0.0009887	0.0009236	25	968
9	hsa-miR-548l:PITA	hsa-miR-548l:PITA TOP	PITA	4.336e-07	0.0001368	0.001172	0.001276	20	657
10	miR-137:PicTar	miR-137:PicTar	PicTar	4.649e-07	0.0001368	0.001172	0.001368	15	375
11	hsa-miR-548i:PITA	hsa-miR-548i:PITA TOP	PITA	1.492e-06	0.0002582	0.002211	0.00439	22	844
12	hsa-miR-548d-5p:PITA	hsa-miR-548d-5p:PITA TOP	PITA	1.492e-06	0.0002582	0.002211	0.00439	22	844
13	hsa-miR-548b-5p:PITA	hsa-miR-548b-5p:PITA TOP	PITA	1.492e-06	0.0002582	0.002211	0.00439	22	844
14	hsa-miR-548a-5p:PITA	hsa-miR-548a-5p:PITA TOP	PITA	1.492e-06	0.0002582	0.002211	0.00439	22	844
15	hsa-miR-548c-5p:PITA	hsa-miR-548c-5p:PITA TOP	PITA	1.492e-06	0.0002582	0.002211	0.00439	22	844
16	hsa-miR-548h:PITA	hsa-miR-548h:PITA TOP	PITA	1.492e-06	0.0002582	0.002211	0.00439	22	844
17	hsa-miR-548j:PITA	hsa-miR-548j:PITA TOP	PITA	1.492e-06	0.0002582	0.002211	0.00439	22	844
18	hsa-miR-559:PITA	hsa-miR-559:PITA TOP	PITA	1.612e-06	0.0002635	0.002257	0.004743	22	848
19	hsa-miR-137:TargetScan	hsa-miR-137:TargetScan	TargetScan	1.915e-06	0.0002967	0.002541	0.005637	22	857
20	hsa-miR-101:PITA	hsa-miR-101:PITA TOP	PITA	2.043e-06	0.0002989	0.00256	0.006012	16	479
21	hsa-miR-4295:mirSVR lowEffct	hsa-miR-4295:mirSVR nonconserved lowEffect-0.1-0.5	MicroRNA.org	2.133e-06	0.0002989	0.00256	0.006277	32	1614
22	hsa-miR-570:PITA	hsa-miR-570:PITA TOP	PITA	2.665e-06	0.0003514	0.003009	0.007843	24	1016
23	hsa-miR-513b:mirSVR highEffct	hsa-miR-513b:mirSVR nonconserved highEffect-0.5	MicroRNA.org	2.746e-06	0.0003514	0.003009	0.008082	27	1240
24	hsa-miR-301a:mirSVR lowEffct	hsa-miR-301a:mirSVR conserved lowEffect-0.1-0.5	MicroRNA.org	3.78e-06	0.0004635	0.00397	0.01112	34	1824
25	hsa-miR-606:mirSVR highEffct	hsa-miR-606:mirSVR nonconserved highEffect-0.5	MicroRNA.org	4.819e-06	0.0005625	0.004817	0.01418	25	1126
26	hsa-miR-101:mirSVR highEffct	hsa-miR-101:mirSVR conserved highEffect-0.5	MicroRNA.org	5.472e-06	0.0005625	0.004817	0.0161	28	1365
27	ATGTACA,MIR-493:MSigDB	ATGTACA,MIR-493:MSigDB	MSigDB	5.568e-06	0.0005625	0.004817	0.01639	12	294
28	hsa-miR-2053:mirSVR highEffct	hsa-miR-2053:mirSVR nonconserved highEffect-0.5	MicroRNA.org	5.649e-06	0.0005625	0.004817	0.01663	35	1943
29	hsa-miR-374a:PITA	hsa-miR-374a:PITA TOP	PITA	5.733e-06	0.0005625	0.004817	0.01687	20	778
30	hsa-miR-374b:PITA	hsa-miR-374b:PITA TOP	PITA	5.733e-06	0.0005625	0.004817	0.01687	20	778
31	TTGCCAA,MIR-182:MSigDB	TTGCCAA,MIR-182:MSigDB	MSigDB	8.349e-06	0.0007752	0.006639	0.02457	12	306
32	hsa-miR-590-3p:PITA	hsa-miR-590-3p:PITA TOP	PITA	8.429e-06	0.0007752	0.006639	0.02481	29	1477
33	hsa-miR-136:PITA	hsa-miR-136:PITA TOP	PITA	8.862e-06	0.0007892	0.006759	0.02608	11	257
34	hsa-miR-586:PITA	hsa-miR-586:PITA TOP	PITA	9.117e-06	0.0007892	0.006759	0.02683	16	539
35	AAGCCAT,MIR-135B:MSigDB	AAGCCAT,MIR-135B:MSigDB	MSigDB	1.117e-05	0.0009132	0.007821	0.03288	12	315
36	AAGCCAT,MIR-135A:MSigDB	AAGCCAT,MIR-135A:MSigDB	MSigDB	1.117e-05	0.0009132	0.007821	0.03288	12	315
37	hsa-miR-548p:PITA	hsa-miR-548p:PITA TOP	PITA	1.324e-05	0.001053	0.009016	0.03895	21	895
38	hsa-miR-513b:PITA	hsa-miR-513b:PITA TOP	PITA	1.435e-05	0.001111	0.009517	0.04222	12	323
39	hsa-miR-301b:mirSVR lowEffct	hsa-miR-301b:mirSVR conserved lowEffect-0.1-0.5	MicroRNA.org	2.44e-05	0.001765	0.01511	0.07182	32	1817
40	hsa-miR-374b:TargetScan	hsa-miR-374b:TargetScan	TargetScan	2.459e-05	0.001765	0.01511	0.07235	14	458
41	hsa-miR-374a:TargetScan	hsa-miR-374a:TargetScan	TargetScan	2.459e-05	0.001765	0.01511	0.07235	14	458
42	hsa-miR-429:TargetScan	hsa-miR-429:TargetScan	TargetScan	2.89e-05	0.001933	0.01655	0.08505	19	798
43	hsa-miR-200c:TargetScan	hsa-miR-200c:TargetScan	TargetScan	2.89e-05	0.001933	0.01655	0.08505	19	798
44	hsa-miR-200b:TargetScan	hsa-miR-200b:TargetScan	TargetScan	2.89e-05	0.001933	0.01655	0.08505	19	798
45	GTACTGT,MIR-101:MSigDB	GTACTGT,MIR-101:MSigDB	MSigDB	3.093e-05	0.001983	0.01699	0.09103	10	242
46	hsa-miR-130b:mirSVR lowEffct	hsa-miR-130b:mirSVR conserved lowEffect-0.1-0.5	MicroRNA.org	3.1e-05	0.001983	0.01699	0.09123	31	1753
47	hsa-miR-548c-3p:PITA	hsa-miR-548c-3p:PITA TOP	PITA	3.982e-05	0.002494	0.02136	0.1172	24	1196
48	hsa-miR-190b:TargetScan	hsa-miR-190b:TargetScan	TargetScan	4.443e-05	0.002648	0.02268	0.1307	7	115
49	hsa-miR-190:TargetScan	hsa-miR-190:TargetScan	TargetScan	4.443e-05	0.002648	0.02268	0.1307	7	115
50	ATTCTTT,MIR-186:MSigDB	ATTCTTT,MIR-186:MSigDB	MSigDB	4.506e-05	0.002648	0.02268	0.1326	10	253
17: Drug [Display Chart] 17003 annotations before applied cutoff / 20154 genes in category
	ID	Name	Source	pValue	FDR B&H	FDR B&Y	Bonferroni	Genes from Input	Genes in Annotation
1	5444 UP	(S)-propranolol hydrochloride [4199-10-4]; Up 200; 13.6uM; MCF7; HT HG-U133A	Broad Institute CMAP	6.914e-09	0.0001176	0.001213	0.0001176	13	195
2	3271 UP	Brompheniramine maleate [980-71-2]; Up 200; 9.2uM; MCF7; HT HG-U133A	Broad Institute CMAP	6.841e-07	0.005816	0.06001	0.01163	11	199
3	6068 DN	Estropipate [7280-37-7]; Down 200; 9.2uM; MCF7; HT HG-U133A	Broad Institute CMAP	4.168e-06	0.02362	0.2438	0.07087	10	194
18: Disease [Display Chart] 267 annotations before applied cutoff / 8276 genes in category
	ID	Name	Source	pValue	FDR B&H	FDR B&Y	Bonferroni	Genes from Input	Genes in Annotation
1	ctd:D019966	Substance-Related Disorders	CTD	0.0006866	0.03433	0.2117	0.1833	6	114
2	ctd:D003929	Diabetic Neuropathies	CTD	0.003758	0.03433	0.2117	1	2	10
3	ctd:D001321	Autistic Disorder	CTD	0.007261	0.03433	0.2117	1	7	240
4	ctd:C562730	Adenocarcinoma Of Esophagus	CTD	0.007416	0.03433	0.2117	1	2	14
5	cv:CN117976	Collagen VI-related myopathy	Clinical Variations	0.009514	0.03433	0.2117	1	1	1
6	ctd:C538246	Aminoacylase 1 deficiency	CTD	0.009514	0.03433	0.2117	1	1	1
7	cv:C1835922	Aminoacylase 1 deficiency	Clinical Variations	0.009514	0.03433	0.2117	1	1	1
8	cv:C1836681	Erythroderma, ichthyosiform, congenital reticular	Clinical Variations	0.009514	0.03433	0.2117	1	1	1
9	607596	PONTOCEREBELLAR HYPOPLASIA TYPE 1	OMIM	0.009514	0.03433	0.2117	1	1	1
10	ctd:D056731	Donohue Syndrome	CTD	0.009514	0.03433	0.2117	1	1	1
11	cv:CN170857	Hypogonadotropic hypogonadism 21 with or without anosmia	Clinical Variations	0.009514	0.03433	0.2117	1	1	1
12	cv:C1846862	Parkinson disease 8, autosomal dominant	Clinical Variations	0.009514	0.03433	0.2117	1	1	1
13	609924	AMINOACYLASE 1 DEFICIENCY	OMIM	0.009514	0.03433	0.2117	1	1	1
14	20090331:Kilpivaara	Myeloproliferative neoplasms	GWAS	0.009514	0.03433	0.2117	1	1	1
15	cv:C0271690	Insulin-resistant diabetes mellitus AND acanthosis nigricans	Clinical Variations	0.009514	0.03433	0.2117	1	1	1
16	ctd:C537301	Griscelli syndrome type 1	CTD	0.009514	0.03433	0.2117	1	1	1
17	cv:C0023795	Lipid proteinosis	Clinical Variations	0.009514	0.03433	0.2117	1	1	1
18	224050	CEREBELLAR ATAXIA, MENTAL RETARDATION, AND DYSEQUILIBRIUM SYNDROME 1; CAMRQ1	OMIM	0.009514	0.03433	0.2117	1	1	1
19	ctd:C566494	Hyperinsulinemic Hypoglycemia, Familial, 5	CTD	0.009514	0.03433	0.2117	1	1	1
20	cv:CN169278	Platelet-type bleeding disorder 15	Clinical Variations	0.009514	0.03433	0.2117	1	1	1
21	cv:C1868649	Panic disorder 1	Clinical Variations	0.009514	0.03433	0.2117	1	1	1
22	ctd:C562710	Diabetes Mellitus, Insulin-Resistant, with Acanthosis Nigricans	CTD	0.009514	0.03433	0.2117	1	1	1
23	cv:C1867020	Scalp ear nipple syndrome	Clinical Variations	0.009514	0.03433	0.2117	1	1	1
24	cv:C2677338	Dilated cardiomyopathy 1AA	Clinical Variations	0.009514	0.03433	0.2117	1	1	1
25	cv:C1832942	Juvenile polyposis/hereditary hemorrhagic telangiectasia syndrome	Clinical Variations	0.009514	0.03433	0.2117	1	1	1
26	263300	POLYCYTHEMIA VERA	OMIM	0.009514	0.03433	0.2117	1	1	1
27	cv:C1854158	Deafness, autosomal dominant 25	Clinical Variations	0.009514	0.03433	0.2117	1	1	1
28	cv:CN123922	Mental retardation, autosomal dominant 14	Clinical Variations	0.009514	0.03433	0.2117	1	1	1
29	cv:CN178072	Multiple mitochondrial dysfunctions syndrome 3	Clinical Variations	0.009514	0.03433	0.2117	1	1	1
30	180903	RYANODINE RECEPTOR 3; RYR3	OMIM	0.009514	0.03433	0.2117	1	1	1
31	605583	DEAFNESS, AUTOSOMAL DOMINANT 25; DFNA25	OMIM	0.009514	0.03433	0.2117	1	1	1
32	ctd:D041781	Jaundice, Obstructive	CTD	0.009514	0.03433	0.2117	1	1	1
33	ctd:C567407	Cardiomyopathy, Dilated, 1AA	CTD	0.009514	0.03433	0.2117	1	1	1
34	cv:C1865643	Progressive familial intrahepatic cholestasis 3	Clinical Variations	0.009514	0.03433	0.2117	1	1	1
35	cv:C1864952	Hyperinsulinemic hypoglycemia familial 5	Clinical Variations	0.009514	0.03433	0.2117	1	1	1
36	175050	JUVENILE POLYPOSIS/HEREDITARY HEMORRHAGIC TELANGIECTASIA SYNDROME; JPHT	OMIM	0.009514	0.03433	0.2117	1	1	1
37	cv:C3281125	Thrombocythemia 3	Clinical Variations	0.009514	0.03433	0.2117	1	1	1
38	609165	ERYTHRODERMA, ICHTHYOSIFORM, CONGENITAL RETICULAR; CRIE	OMIM	0.009514	0.03433	0.2117	1	1	1
39	246200	DONOHUE SYNDROME	OMIM	0.009514	0.03433	0.2117	1	1	1
40	ctd:D008065	Lipoid Proteinosis of Urbach and Wiethe	CTD	0.009514	0.03433	0.2117	1	1	1
41	cv:C0394006	Dysequilibrium syndrome	Clinical Variations	0.009514	0.03433	0.2117	1	1	1
42	ctd:C563412	Juvenile Polyposis with Hereditary Hemorrhagic Telangiectasia	CTD	0.009514	0.03433	0.2117	1	1	1
43	182870	SPECTRIN, BETA, ERYTHROCYTIC; SPTB	OMIM	0.009514	0.03433	0.2117	1	1	1
44	cv:CN186199	Moyamoya disease 6 with achalasia	Clinical Variations	0.009514	0.03433	0.2117	1	1	1
45	607060	PARKINSON DISEASE 8, AUTOSOMAL DOMINANT; PARK8	OMIM	0.009514	0.03433	0.2117	1	1	1
46	247100	LIPOID PROTEINOSIS OF URBACH AND WIETHE	OMIM	0.009514	0.03433	0.2117	1	1	1
47	613095	POLYCYSTIC KIDNEY DISEASE 2; PKD2	OMIM	0.009514	0.03433	0.2117	1	1	1
48	602347	CHOLESTASIS, PROGRESSIVE FAMILIAL INTRAHEPATIC, 3; PFIC3	OMIM	0.009514	0.03433	0.2117	1	1	1
49	262190	PINEAL HYPERPLASIA, INSULIN-RESISTANT DIABETES MELLITUS, AND SOMATIC ABNORMALITIES	OMIM	0.009514	0.03433	0.2117	1	1	1
50	cv:C0265344	Leprechaunism syndrome	Clinical Variations	0.009514	0.03433	0.2117	1	1	1

## Sheet: darkred
Results
1: GO: Molecular Function [Display Chart] 707 annotations before applied cutoff / 18326 genes in category
	ID	Name	Source	pValue	FDR B&H	FDR B&Y	Bonferroni	Genes from Input	Genes in Annotation
1	GO:0008047	enzyme activator activity		7.071e-06	0.004704	0.03358	0.004999	18	462
2	GO:0019899	enzyme binding		1.331e-05	0.004704	0.03358	0.009409	36	1475
3	GO:0030695	GTPase regulator activity		5.374e-05	0.0123	0.08777	0.038	13	304
4	GO:0005085	guanyl-nucleotide exchange factor activity		6.956e-05	0.0123	0.08777	0.04918	10	189
5	GO:0060589	nucleoside-triphosphatase regulator activity		9.918e-05	0.01402	0.1001	0.07012	13	323
6	GO:0030234	enzyme regulator activity		0.0001326	0.01427	0.1018	0.09376	24	909
7	GO:0016772	transferase activity, transferring phosphorus-containing groups		0.0001413	0.01427	0.1018	0.09986	25	971
8	GO:0043548	phosphatidylinositol 3-kinase binding		0.0001787	0.01579	0.1127	0.1263	4	25
9	GO:0001883	purine nucleoside binding		0.0004713	0.03702	0.2643	0.3332	37	1826
10	GO:0001882	nucleoside binding		0.0005282	0.03734	0.2666	0.3734	37	1837
11	GO:0004672	protein kinase activity		0.0006718	0.03934	0.2809	0.475	17	606
12	GO:0016773	phosphotransferase activity, alcohol group as acceptor		0.0006963	0.03934	0.2809	0.4923	19	721
13	GO:0031420	alkali metal ion binding		0.0007544	0.03934	0.2809	0.5333	3	16
14	GO:0035639	purine ribonucleoside triphosphate binding		0.0007992	0.03934	0.2809	0.565	36	1810
15	GO:0032550	purine ribonucleoside binding		0.0009095	0.03934	0.2809	0.643	36	1823
16	GO:0005096	GTPase activator activity		0.0009193	0.03934	0.2809	0.6499	10	261
17	GO:0032549	ribonucleoside binding		0.000946	0.03934	0.2809	0.6688	36	1827
18	GO:0032555	purine ribonucleotide binding		0.001264	0.04947	0.3532	0.8937	36	1857
19	GO:0016301	kinase activity		0.001339	0.04947	0.3532	0.9465	20	822
20	GO:0005083	small GTPase regulator activity		0.001436	0.04947	0.3532	1	8	186
21	GO:0032553	ribonucleotide binding		0.001469	0.04947	0.3532	1	36	1873
2: GO: Biological Process [Display Chart] 3119 annotations before applied cutoff / 18482 genes in category
	ID	Name	Source	pValue	FDR B&H	FDR B&Y	Bonferroni	Genes from Input	Genes in Annotation
1	GO:0043085	positive regulation of catalytic activity		4.336e-09	1.352e-05	0.0001166	1.352e-05	42	1371
2	GO:0044093	positive regulation of molecular function		2.019e-08	3.148e-05	0.0002714	6.296e-05	45	1616
3	GO:0019220	regulation of phosphate metabolic process		4.111e-08	3.975e-05	0.0003428	0.0001282	49	1892
4	GO:0051174	regulation of phosphorus metabolic process		5.098e-08	3.975e-05	0.0003428	0.000159	49	1905
5	GO:0043087	regulation of GTPase activity		4.335e-07	0.0002335	0.002014	0.001352	21	506
6	GO:0033124	regulation of GTP catabolic process		4.623e-07	0.0002335	0.002014	0.001442	21	508
7	GO:0043547	positive regulation of GTPase activity		5.242e-07	0.0002335	0.002014	0.001635	20	468
8	GO:0009894	regulation of catabolic process		9.59e-07	0.0003739	0.003224	0.002991	29	926
9	GO:0006184	GTP catabolic process		1.337e-06	0.0004258	0.003672	0.004171	25	735
10	GO:0007264	small GTPase mediated signal transduction		1.475e-06	0.0004258	0.003672	0.004599	25	739
11	GO:1901069	guanosine-containing compound catabolic process		1.511e-06	0.0004258	0.003672	0.004712	25	740
12	GO:0046039	GTP metabolic process		1.832e-06	0.0004258	0.003672	0.005713	25	748
13	GO:0033121	regulation of purine nucleotide catabolic process		1.858e-06	0.0004258	0.003672	0.005794	21	554
14	GO:0030811	regulation of nucleotide catabolic process		1.911e-06	0.0004258	0.003672	0.005961	21	555
15	GO:0009118	regulation of nucleoside metabolic process		2.264e-06	0.0004631	0.003994	0.007061	21	561
16	GO:1901068	guanosine-containing compound metabolic process		2.376e-06	0.0004631	0.003994	0.00741	25	759
17	GO:0009207	purine ribonucleoside triphosphate catabolic process		4.196e-06	0.0006924	0.00597	0.01309	30	1053
18	GO:0009203	ribonucleoside triphosphate catabolic process		4.276e-06	0.0006924	0.00597	0.01334	30	1054
19	GO:0031329	regulation of cellular catabolic process		4.363e-06	0.0006924	0.00597	0.01361	26	838
20	GO:0009146	purine nucleoside triphosphate catabolic process		4.44e-06	0.0006924	0.00597	0.01385	30	1056
21	GO:0009143	nucleoside triphosphate catabolic process		4.875e-06	0.0007241	0.006244	0.01521	30	1061
22	GO:0006152	purine nucleoside catabolic process		5.449e-06	0.000739	0.006372	0.017	30	1067
23	GO:0046130	purine ribonucleoside catabolic process		5.449e-06	0.000739	0.006372	0.017	30	1067
24	GO:1900542	regulation of purine nucleotide metabolic process		6.152e-06	0.0007995	0.006894	0.01919	23	698
25	GO:0042454	ribonucleoside catabolic process		6.666e-06	0.0008101	0.006985	0.02079	30	1078
26	GO:0006140	regulation of nucleotide metabolic process		6.753e-06	0.0008101	0.006985	0.02106	23	702
27	GO:0009154	purine ribonucleotide catabolic process		7.298e-06	0.0008278	0.007137	0.02276	30	1083
28	GO:0009261	ribonucleotide catabolic process		7.431e-06	0.0008278	0.007137	0.02318	30	1084
29	GO:0009164	nucleoside catabolic process		8.424e-06	0.0009061	0.007813	0.02628	30	1091
30	GO:1901658	glycosyl compound catabolic process		9.538e-06	0.000949	0.008183	0.02975	30	1098
31	GO:0009166	nucleotide catabolic process		9.658e-06	0.000949	0.008183	0.03012	31	1156
32	GO:0043549	regulation of kinase activity		1.081e-05	0.000949	0.008183	0.03372	24	775
33	GO:0051345	positive regulation of hydrolase activity		1.101e-05	0.000949	0.008183	0.03434	25	829
34	GO:0007265	Ras protein signal transduction		1.103e-05	0.000949	0.008183	0.03439	19	524
35	GO:1901292	nucleoside phosphate catabolic process		1.107e-05	0.000949	0.008183	0.03452	31	1164
36	GO:0045859	regulation of protein kinase activity		1.112e-05	0.000949	0.008183	0.03468	23	724
37	GO:0009205	purine ribonucleoside triphosphate metabolic process		1.126e-05	0.000949	0.008183	0.03511	31	1165
38	GO:0009144	purine nucleoside triphosphate metabolic process		1.246e-05	0.001013	0.008735	0.03885	31	1171
39	GO:0009199	ribonucleoside triphosphate metabolic process		1.267e-05	0.001013	0.008735	0.03951	31	1172
40	GO:0009141	nucleoside triphosphate metabolic process		1.763e-05	0.001347	0.01162	0.05499	31	1192
41	GO:0006195	purine nucleotide catabolic process		1.771e-05	0.001347	0.01162	0.05525	30	1134
42	GO:0072523	purine-containing compound catabolic process		1.958e-05	0.001454	0.01254	0.06106	30	1140
43	GO:0046434	organophosphate catabolic process		2.673e-05	0.001939	0.01672	0.08337	31	1218
44	GO:0046621	negative regulation of organ growth		2.8e-05	0.001969	0.01698	0.08733	4	16
45	GO:0006468	protein phosphorylation		2.84e-05	0.001969	0.01698	0.08859	35	1464
46	GO:1901136	carbohydrate derivative catabolic process		2.936e-05	0.001991	0.01717	0.09158	31	1224
47	GO:0032270	positive regulation of cellular protein metabolic process		3.08e-05	0.002044	0.01762	0.09606	27	994
48	GO:0034655	nucleobase-containing compound catabolic process		3.759e-05	0.002443	0.02106	0.1173	35	1484
49	GO:0009117	nucleotide metabolic process		4.009e-05	0.002552	0.02201	0.1251	37	1614
50	GO:0046128	purine ribonucleoside metabolic process		4.243e-05	0.002647	0.02282	0.1323	31	1248
3: GO: Cellular Component [Display Chart] 370 annotations before applied cutoff / 18865 genes in category
	ID	Name	Source	pValue	FDR B&H	FDR B&Y	Bonferroni	Genes from Input	Genes in Annotation		enzyme activator activity
1	GO:0005730	nucleolus		9.675e-05	0.02915	0.1892	0.0358	38	1793		positive regulation of catalytic activity
2	GO:0043025	neuronal cell body		0.0003467	0.02915	0.1892	0.1283	15	478		nucleolus
3	GO:0034399	nuclear periphery		0.0003965	0.02915	0.1892	0.1467	7	119
4	GO:0097458	neuron part		0.0004111	0.02915	0.1892	0.1521	26	1130
5	GO:0043005	neuron projection		0.0004169	0.02915	0.1892	0.1543	23	945
6	GO:0043204	perikaryon		0.0004727	0.02915	0.1892	0.1749	6	88
7	GO:0016363	nuclear matrix		0.0008368	0.04423	0.2872	0.3096	6	98
4: Human Phenotype [Display Chart] 1737 annotations before applied cutoff / 4141 genes in category
	ID	Name	Source	pValue	FDR B&H	FDR B&Y	Bonferroni	Genes from Input	Genes in Annotation
1	HP:0012759	Neurodevelopmental abnormality		1.515e-09	2.632e-06	2.115e-05	2.632e-06	32	1380
2	HP:0001263	Global developmental delay		4.211e-08	2.438e-05	0.000196	7.315e-05	30	1351
3	HP:0012758	Neurodevelopmental delay		4.211e-08	2.438e-05	0.000196	7.315e-05	30	1351
4	HP:0100543	Cognitive impairment		1.015e-07	4.407e-05	0.0003542	0.0001763	32	1603
5	HP:0002977	Aplasia/Hypoplasia involving the central nervous system		1.321e-07	4.59e-05	0.0003689	0.0002295	23	817
6	HP:0001249	Intellectual disability		4.024e-07	0.0001012	0.0008132	0.000699	24	943
7	HP:0002060	Abnormality of the cerebrum		4.197e-07	0.0001012	0.0008132	0.000729	24	945
8	HP:0100547	Abnormality of forebrain morphology		4.66e-07	0.0001012	0.0008132	0.0008094	24	950
9	HP:0001255	Psychomotor developmental delay		6.825e-07	0.0001317	0.001059	0.001185	25	1050
10	HP:0007364	Aplasia/Hypoplasia of the cerebrum		1.141e-06	0.0001982	0.001593	0.001982	20	694
11	HP:0001250	Seizures		1.554e-06	0.0002454	0.001972	0.002699	23	930
12	HP:0000954	Single transverse palmar crease		2.598e-06	0.0003761	0.003023	0.004513	8	96
13	HP:0012443	Abnormality of brain morphology		6.391e-06	0.0008539	0.006863	0.0111	27	1355
14	HP:0010490	Abnormality of the palmar creases		8.904e-06	0.001105	0.008879	0.01547	8	113
15	HP:0001018	Abnormal palmar dermatoglyphics		1.082e-05	0.001254	0.01007	0.0188	8	116
16	HP:0000422	Abnormality of the nasal bridge		1.187e-05	0.001288	0.01036	0.02061	14	403
17	HP:0000240	Abnormality of skull size		1.719e-05	0.001756	0.01412	0.02986	19	747
18	HP:0100851	Abnormal emotion/affect behavior		1.864e-05	0.001799	0.01446	0.03238	14	419
19	HP:0001832	Abnormality of the metatarsal bones		2.178e-05	0.001904	0.0153	0.03784	7	92
20	HP:0011356	Regional abnormality of skin		2.192e-05	0.001904	0.0153	0.03808	10	212
21	HP:0000431	Wide nasal bridge		2.811e-05	0.002325	0.01869	0.04882	9	173
22	HP:0000733	Stereotypic behavior		2.991e-05	0.002362	0.01898	0.05196	6	65
23	HP:0011842	Abnormality of skeletal morphology		3.285e-05	0.002481	0.01994	0.05706	31	1880
24	HP:0005930	Abnormality of the epiphyses		3.875e-05	0.002759	0.02218	0.0673	8	138
25	HP:0007477	Abnormal dermatoglyphics		4.083e-05	0.002759	0.02218	0.07091	8	139
26	HP:0000750	Delayed speech and language development		4.13e-05	0.002759	0.02218	0.07174	10	228
27	HP:0002750	Delayed skeletal maturation		4.763e-05	0.003064	0.02463	0.08274	8	142
28	HP:0010049	Short metacarpal		5.825e-05	0.003613	0.02904	0.1012	6	73
29	HP:0002518	Abnormality of the periventricular white matter		6.903e-05	0.004118	0.0331	0.1199	4	24
30	HP:0000929	Abnormality of the skull		7.112e-05	0.004118	0.0331	0.1235	23	1151
31	HP:0100886	Abnormality of globe location		7.728e-05	0.00433	0.0348	0.1342	14	475
32	HP:0000429	Abnormality of the nasal alae		9.081e-05	0.004721	0.03794	0.1577	10	250
33	HP:0005918	Abnormality of phalanx of finger		9.198e-05	0.004721	0.03794	0.1598	12	360
34	HP:0000717	Autism		9.259e-05	0.004721	0.03794	0.1608	7	115
35	HP:0010938	Abnormality of the external nose		9.71e-05	0.004721	0.03794	0.1687	12	362
36	HP:0005914	Aplasia/Hypoplasia involving the metacarpal bones		9.783e-05	0.004721	0.03794	0.1699	6	80
37	HP:0000002	Abnormality of body height		0.0001074	0.004986	0.04007	0.1865	17	696
38	HP:0100852	Abnormal fear/anxiety-related behavior		0.0001091	0.004986	0.04007	0.1895	7	118
39	HP:0004322	Short stature		0.0001198	0.005334	0.04287	0.208	16	630
40	HP:0007319	Morphological abnormality of the central nervous system		0.0001365	0.005551	0.04462	0.2372	27	1572
41	HP:0011927	Short digit		0.0001366	0.005551	0.04462	0.2373	11	317
42	HP:0001156	Brachydactyly syndrome		0.0001366	0.005551	0.04462	0.2373	11	317
43	HP:0000490	Deeply set eye		0.0001374	0.005551	0.04462	0.2387	6	85
44	HP:0000927	Abnormality of skeletal maturation		0.0001445	0.005706	0.04586	0.2511	8	166
45	HP:0002352	Leukoencephalopathy		0.0001587	0.005941	0.04775	0.2757	5	55
46	HP:0100871	Abnormality of the palm		0.0001604	0.005941	0.04775	0.2786	9	216
47	HP:0000153	Abnormality of the mouth		0.0001607	0.005941	0.04775	0.2792	22	1120
48	HP:0001163	Abnormality of the metacarpal bones		0.0001651	0.005973	0.04801	0.2867	7	126
49	HP:0010864	Intellectual disability, severe		0.0001888	0.006559	0.05272	0.328	6	90
50	HP:0005916	Abnormal metacarpal morphology		0.0001888	0.006559	0.05272	0.328	6	90
5: Mouse Phenotype [Display Chart] 2496 annotations before applied cutoff / 7992 genes in category
	ID	Name	Source	pValue	FDR B&H	FDR B&Y	Bonferroni	Genes from Input	Genes in Annotation
1	MP:0010832	lethality during fetal growth through weaning		4.842e-06	0.01208	0.1015	0.01208	49	1891
2	MP:0003974	abnormal endocardium morphology		3.544e-05	0.04423	0.3715	0.08846	5	27
6: Domain [Display Chart] 1262 annotations before applied cutoff / 16924 genes in category
No results to display
7: Pathway [Display Chart] 1196 annotations before applied cutoff / 10567 genes in category
	ID	Name	Source	pValue	FDR B&H	FDR B&Y	Bonferroni	Genes from Input	Genes in Annotation
1	814182	Prolactin signaling pathway	BioSystems: KEGG	1.821e-05	0.0145	0.1112	0.02177	7	72
2	138073	C-MYB transcription factor network	BioSystems: Pathway Interaction Database	3.084e-05	0.0145	0.1112	0.03688	7	78
3	672458	Signaling Pathways in Glioblastoma	BioSystems: WikiPathways	3.638e-05	0.0145	0.1112	0.04351	7	80
4	198879	Delta-Notch Signaling Pathway	BioSystems: WikiPathways	5.39e-05	0.01612	0.1235	0.06446	7	85
5	198800	G13 Signaling Pathway	BioSystems: WikiPathways	8.998e-05	0.01976	0.1515	0.1076	5	40
6	83110	Glioma	BioSystems: KEGG	9.916e-05	0.01976	0.1515	0.1186	6	65
7	198784	MicroRNAs in cardiomyocyte hypertrophy	BioSystems: WikiPathways	0.000259	0.03562	0.273	0.3098	7	109
8	868085	Ras signaling pathway	BioSystems: KEGG	0.0002896	0.03562	0.273	0.3463	10	227
9	198834	MAPK Cascade	BioSystems: WikiPathways	0.0003213	0.03562	0.273	0.3843	4	29
10	160138	MAPK targets/ Nuclear events mediated by MAP kinases	BioSystems: REACTOME	0.0003674	0.03562	0.273	0.4394	4	30
11	M1547	Control of skeletal myogenesis by HDAC and calcium/calmodulin-dependent kinase (CaMK)	MSigDB C2: BioCarta	0.0003674	0.03562	0.273	0.4394	4	30
12	M2288	NFAT and Hypertrophy of the heart (Transcription in the broken heart)	MSigDB C2: BioCarta	0.0003802	0.03562	0.273	0.4547	5	54
13	83105	Pathways in cancer	BioSystems: KEGG	0.0003872	0.03562	0.273	0.463	12	327
14	106439	Signalling by NGF	BioSystems: REACTOME	0.0004341	0.03708	0.2842	0.5192	11	284
15	83049	ErbB signaling pathway	BioSystems: KEGG	0.0005244	0.03716	0.2848	0.6272	6	88
16	P00056	VEGF signaling pathway	PantherDB	0.000531	0.03716	0.2848	0.6351	5	58
17	83111	Prostate cancer	BioSystems: KEGG	0.0005571	0.03716	0.2848	0.6663	6	89
18	M14899	Angiotensin II mediated activation of JNK Pathway via Pyk2 dependent signaling	MSigDB C2: BioCarta	0.0006	0.03716	0.2848	0.7176	4	34
19	M12705	Genes related to CD40 signaling	MSigDB C2: Signaling Gateway	0.0006	0.03716	0.2848	0.7176	4	34
20	83086	Long-term depression	BioSystems: KEGG	0.0006214	0.03716	0.2848	0.7432	5	60
21	M2499	CARM1 and Regulation of the Estrogen Receptor	MSigDB C2: BioCarta	0.0006714	0.03824	0.2931	0.803	4	35
22	83048	MAPK signaling pathway	BioSystems: KEGG	0.000815	0.0419	0.3211	0.9747	10	259
23	198760	IL-4 signaling Pathway	BioSystems: WikiPathways	0.0008363	0.0419	0.3211	1	5	64
24	83107	Renal cell carcinoma	BioSystems: KEGG	0.0009624	0.0419	0.3211	1	5	66
25	799177	Estrogen signaling pathway	BioSystems: KEGG	0.001031	0.0419	0.3211	1	6	100
26	M10145	PTEN dependent cell cycle arrest and apoptosis	MSigDB C2: BioCarta	0.001079	0.0419	0.3211	1	3	18
27	730347	SHC-related events triggered by IGF1R	BioSystems: REACTOME	0.001079	0.0419	0.3211	1	3	18
28	M16811	Role of Erk5 in Neuronal Survival	MSigDB C2: BioCarta	0.001079	0.0419	0.3211	1	3	18
29	106384	Signaling by PDGF	BioSystems: REACTOME	0.001081	0.0419	0.3211	1	8	179
30	523016	Transcriptional misregulation in cancer	BioSystems: KEGG	0.001081	0.0419	0.3211	1	8	179
31	83092	Melanogenesis	BioSystems: KEGG	0.001086	0.0419	0.3211	1	6	101
32	138040	IFN-gamma pathway	BioSystems: Pathway Interaction Database	0.001121	0.0419	0.3211	1	4	40
33	782000	Proteoglycans in cancer	BioSystems: KEGG	0.001164	0.04219	0.3234	1	9	225
34	83090	Insulin signaling pathway	BioSystems: KEGG	0.001213	0.04267	0.3271	1	7	141
35	PW:0000206	transforming growth factor-beta signaling	Pathway Ontology	0.001292	0.04416	0.3385	1	2	5
36	83114	Melanoma	BioSystems: KEGG	0.001339	0.04431	0.3396	1	5	71
37	712093	BDNF signaling pathway	BioSystems: WikiPathways	0.001371	0.04431	0.3396	1	7	144
38	694606	Hepatitis B	BioSystems: KEGG	0.001485	0.04672	0.3581	1	7	146
39	198874	Regulation of Actin Cytoskeleton	BioSystems: WikiPathways	0.001544	0.04735	0.3629	1	7	147
40	106482	ERK/MAPK targets	BioSystems: REACTOME	0.001716	0.04863	0.3727	1	3	21
41	M15926	Trefoil Factors Initiate Mucosal Healing	MSigDB C2: BioCarta	0.001716	0.04863	0.3727	1	3	21
42	M2623	IGF-1 Signaling Pathway	MSigDB C2: BioCarta	0.001716	0.04863	0.3727	1	3	21
43	M2579	Differentiation Pathway in PC12 Cells; this is a specific case of PAC1 Receptor Pathway.	MSigDB C2: Signaling Transduction KE	0.001748	0.04863	0.3727	1	4	45
8: Pubmed [Display Chart] 19284 annotations before applied cutoff / 31489 genes in category
	ID	Name	Source	pValue	FDR B&H	FDR B&Y	Bonferroni	Genes from Input	Genes in Annotation
1	19322201	Ubiquitin-mediated proteolysis of HuR by heat shock.	GeneRIF	7.027e-11	1.355e-06	1.415e-05	1.355e-06	38	1671
2	15302935	Large-scale characterization of HeLa cell nuclear phosphoproteins.	Pubmed	8.713e-10	8.401e-06	8.774e-05	1.68e-05	24	773
3	21900206	A directed protein interaction network for investigating intracellular signal transduction.	Pubmed	6.703e-08	0.0003374	0.003524	0.001293	26	1122
4	11544199	Construction of long-transcript enriched cDNA libraries from submicrogram amounts of total RNAs by a universal PCR amplification method.	Pubmed	7.088e-08	0.0003374	0.003524	0.001367	23	899
5	24457600	The central role of EED in the orchestration of polycomb group complexes.	Pubmed	8.749e-08	0.0003374	0.003524	0.001687	33	1719
6	23602568	The protein interaction landscape of the human CMGC kinase group.	Pubmed	3.836e-07	0.001233	0.01288	0.007397	19	695
7	16169070	A human protein-protein interaction network: a resource for annotating the proteome.	GeneRIF	5.232e-07	0.001291	0.01349	0.01009	31	1679
8	17114649	Qualitative and quantitative analyses of protein phosphorylation in naive and stimulated mouse synaptosomal preparations.	Pubmed	5.358e-07	0.001291	0.01349	0.01033	13	330
9	17081983	Global, in vivo, and site-specific phosphorylation dynamics in signaling networks.	GeneRIF	9.247e-07	0.001969	0.02056	0.01783	29	1546
10	15078902	Cargo-selective endosomal sorting for retrieval to the Golgi requires retromer.	Pubmed	1.021e-06	0.001969	0.02056	0.01969	4	12
11	20881960	Hundreds of variants clustered in genomic loci and biological pathways affect human height.	Pubmed	1.237e-06	0.002168	0.02264	0.02385	10	198
12	19075228	A postnatal switch of CELF and MBNL proteins reprograms alternative splicing in the developing heart.	GeneRIF	2.634e-06	0.004233	0.04421	0.0508	6	57
13	23979718	JNK-mediated phosphorylation of DLK suppresses its ubiquitination to promote neuronal apoptosis.	Pubmed	6.27e-06	0.008637	0.0902	0.1209	3	6
14	18443043	Extracellular signals regulate rapid coactivator recruitment at AP-1 sites by altered phosphorylation of both CREB binding protein and c-jun.	GeneRIF	6.27e-06	0.008637	0.0902	0.1209	3	6
15	20936779	A human MAP kinase interactome.	Pubmed	7.613e-06	0.009788	0.1022	0.1468	14	486
16	9110174	Large-scale concatenation cDNA sequencing.	Pubmed	8.365e-06	0.01008	0.1053	0.1613	15	559
17	8619474	A "double adaptor" method for improved shotgun library construction.	Pubmed	9.489e-06	0.01036	0.1082	0.183	15	565
18	22798074	The E3 ubiquitin ligase protein associated with Myc (Pam) regulates mammalian/mechanistic target of rapamycin complex 1 (mTORC1) signaling in vivo through N- and C-terminal domains.	GeneRIF	1.092e-05	0.01036	0.1082	0.2105	3	7
19	15226823	Genomic analysis of mouse retinal development.	Pubmed	1.138e-05	0.01036	0.1082	0.2194	20	959
20	15324660	Proteomic, functional, and domain-based analysis of in vivo 14-3-3 binding proteins involved in cytoskeletal regulation and cellular organization.	Pubmed	1.166e-05	0.01036	0.1082	0.2249	10	255
21	9226367	Localization of somatostatin receptor genes on mouse chromosomes 2, 11, 12, 15, and 17: correlation with growth QTLs.	Pubmed	1.176e-05	0.01036	0.1082	0.2268	4	21
22	15840001	Characterization of an exchangeable gene trap using pU-17 carrying a stop codon-beta geo cassette.	Pubmed	1.223e-05	0.01036	0.1082	0.2359	14	507
23	10512203	Exchangeable gene trap using the Cre/mutated lox system.	Pubmed	1.278e-05	0.01036	0.1082	0.2464	14	509
24	22586326	Functional proteomics establishes the interaction of SIRT7 with chromatin remodeling complexes and expands its role in regulation of RNA polymerase I transcription.	GeneRIF	1.289e-05	0.01036	0.1082	0.2485	16	653
25	15618518	Mouse brain organization revealed through direct genome-scale TF expression analysis.	Pubmed	1.425e-05	0.01099	0.1148	0.2748	28	1686
26	15231748	Functional proteomics mapping of a human signaling pathway.	Pubmed	1.607e-05	0.01156	0.1207	0.31	15	591
27	20412781	Resolution of cell fate decisions revealed by single-cell gene expression analysis from zygote to blastocyst.	Pubmed	1.659e-05	0.01156	0.1207	0.3199	17	743
28	22323446	F-box protein FBXL2 targets cyclin D2 for ubiquitination and degradation to inhibit leukemic cell proliferation.	GeneRIF	1.738e-05	0.01156	0.1207	0.3351	3	8
29	16043483	MEF2-dependent recruitment of the HAND1 transcription factor results in synergistic activation of target promoters.	GeneRIF	1.738e-05	0.01156	0.1207	0.3351	3	8
30	22990118	Charting the landscape of tandem BRCT domain-mediated protein interactions.	Pubmed	1.829e-05	0.01176	0.1228	0.3527	16	672
31	16713569	A protein-protein interaction network for human inherited ataxias and disorders of Purkinje cell degeneration.	Pubmed	2.232e-05	0.01263	0.1319	0.4304	15	608
32	14980219	A corepressor/coactivator exchange complex required for transcriptional activation by nuclear receptors and other regulated transcription factors.	GeneRIF	2.594e-05	0.01263	0.1319	0.5002	3	9
33	17353931	Large-scale mapping of human protein-protein interactions by mass spectrometry.	GeneRIF	3.201e-05	0.01263	0.1319	0.6172	22	1206
34	23752268	The functional interactome landscape of the human histone deacetylase family.	Pubmed	3.211e-05	0.01263	0.1319	0.6192	10	287
35	18950845	Evaluating new candidate SNPs as low penetrance risk factors in sporadic breast cancer: a two-stage Spanish case-control study.	GeneRIF	3.515e-05	0.01263	0.1319	0.6779	6	89
36	14522949	Beta1 integrins regulate chondrocyte rotation, G1 progression, and cytokinesis.	GeneRIF	3.874e-05	0.01263	0.1319	0.7471	4	28
37	15345747	Phosphoproteomic analysis of the developing mouse brain.	Pubmed	4.118e-05	0.01263	0.1319	0.7941	9	237
38	21555454	The Brd4 extraterminal domain confers transcription activation independent of pTEFb by recruiting multiple proteins, including NSD3.	GeneRIF	4.167e-05	0.01263	0.1319	0.8035	5	56
39	18055048	Identification of molecules preferentially expressed beneath the marginal zone in the developing cerebral cortex.	Pubmed	4.47e-05	0.01263	0.1319	0.862	4	29
40	7589433	Interaction of p85 subunit of PI 3-kinase with insulin and IGF-1 receptors analysed by using the two-hybrid system.	Pubmed	4.716e-05	0.01263	0.1319	0.9094	2	2
41	12138186	TonEBP/NFAT5 stimulates transcription of HSP70 in response to hypertonicity.	GeneRIF	4.716e-05	0.01263	0.1319	0.9094	2	2
42	25483783	ANKHD1 represses p21 (WAF1/CIP1) promoter and promotes multiple myeloma cell growth.	Pubmed	4.716e-05	0.01263	0.1319	0.9094	2	2
43	24896240	Histone deacetylase HDAC4 promotes gastric cancer SGC-7901 cells progression via p21 repression.	Pubmed	4.716e-05	0.01263	0.1319	0.9094	2	2
44	23452857	Encoding and transducing the synaptic or extrasynaptic origin of NMDA receptor signals to the nucleus.	GeneRIF	4.716e-05	0.01263	0.1319	0.9094	2	2
45	19732768	The inactivation of the sortilin gene leads to a partial disruption of prosaposin trafficking to the lysosomes.	GeneRIF	4.716e-05	0.01263	0.1319	0.9094	2	2
46	19158078	Control of rapsyn stability by the CUL-3-containing E3 ligase complex.	Pubmed	4.716e-05	0.01263	0.1319	0.9094	2	2
47	12551902	Signaling between focal adhesion kinase and trio.	Pubmed	4.716e-05	0.01263	0.1319	0.9094	2	2
48	9452465	Incomplete processing of proinsulin to insulin accompanied by elevation of Des-31,32 proinsulin intermediates in islets of mice lacking active PC2.	Pubmed	4.716e-05	0.01263	0.1319	0.9094	2	2
49	20080956	A feedback loop mediated by degradation of an inhibitor is required to initiate neuronal differentiation.	GeneRIF	4.716e-05	0.01263	0.1319	0.9094	2	2
50	7537275	Integrin-dependent translocation of phosphoinositide 3-kinase to the cytoskeleton of thrombin-activated platelets involves specific interactions of p85 alpha with actin filaments and focal adhesion kinase.	Pubmed	4.716e-05	0.01263	0.1319	0.9094	2	2
9: Interaction [Display Chart] 4156 annotations before applied cutoff / 16250 genes in category
	ID	Name	Source	pValue	FDR B&H	FDR B&Y	Bonferroni	Genes from Input	Genes in Annotation
1	int:PTK2	PTK2 interactions		6.46e-06	0.02685	0.2392	0.02685	10	134
2	int:ESR1	ESR1 interactions		2.286e-05	0.03629	0.3233	0.095	21	610
3	int:BRCA1	BRCA1 interactions		2.619e-05	0.03629	0.3233	0.1089	19	521
4	int:RSRC2	RSRC2 interactions		3.68e-05	0.03824	0.3407	0.1529	4	16
10: Cytoband [Display Chart] 174 annotations before applied cutoff / 34661 genes in category
	ID	Name	Source	pValue	FDR B&H	FDR B&Y	Bonferroni	Genes from Input	Genes in Annotation
1	12q24.31	12q24.31		1.052e-05	0.00183	0.0105	0.00183	6	81
11: Transcription Factor Binding Site [Display Chart] 550 annotations before applied cutoff / 9770 genes in category
	ID	Name	Source	pValue	FDR B&H	FDR B&Y	Bonferroni	Genes from Input	Genes in Annotation
1	AACTTT UNKNOWN	AACTTT UNKNOWN		1.752e-05	0.009635	0.06637	0.009635	39	1531
12: Gene Family [Display Chart] 23 annotations before applied cutoff / 6751 genes in category
No results to display
13: Coexpression [Display Chart] 5452 annotations before applied cutoff / 22914 genes in category
	ID	Name	Source	pValue	FDR B&H	FDR B&Y	Bonferroni	Genes from Input	Genes in Annotation
1	M1105	Genes down-regulated in ME-A cells (breast cancer) undergoing apoptosis in response to doxorubicin [PubChem=31703].	MSigDB C2: Broad Institute	4.741e-13	2.585e-09	2.373e-08	2.585e-09	51	1781
2	M2196	Genes significantly de-regulated (p < 0.05) by MIR21 [GeneID=406991] in A172 cells (glioma).	MSigDB C2: Broad Institute	3.234e-10	8.815e-07	8.093e-06	1.763e-06	18	289
3	M2817	Genes up-regulated in prefrontal cortex (PFC) of mice carrying a hemizygotic microdeletion in the 22q11.2 region.	MSigDB C2: Broad Institute	5.612e-10	1.02e-06	9.363e-06	3.06e-06	15	195
4	19621087-Table1d	Mouse EmbryonicStemCell Abranches09 1170genes	GeneSigDB	1.38e-08	1.881e-05	0.0001727	7.526e-05	24	651
5	M4500	Genes down-regulated in fibroblasts expressing mutant forms of ERCC3 [GeneID=2071] after UV irradiation.	MSigDB C2: Broad Institute	1.524e-07	0.0001661	0.001525	0.0008306	26	854
6	18689800-TableS5	Human EmbryonicStemCell Thomas08 839genes	GeneSigDB	4.509e-07	0.0003614	0.003318	0.002458	24	786
7	M3395	Genes down-regulated in non-apoptotic tissues (fetal liver) after MDM4 [GeneID=4194] knockout.	MSigDB C2: Broad Institute	4.64e-07	0.0003614	0.003318	0.00253	19	514
8	17660535-TableS4b	Mouse InnerEar Sajan08 2230genes	GeneSigDB	8.469e-07	0.0005772	0.005299	0.004618	41	1948
9	19286929-SuppTable1	Mouse Lung Rangasamy09 2003genes	GeneSigDB	1.304e-06	0.0007625	0.007001	0.007112	36	1621
10	17880687-TableS5	Human Embryo Heim07 327genes	GeneSigDB	1.399e-06	0.0007625	0.007001	0.007625	13	263
11	16166618-SuppTable3	Mouse Lung not cancer Woodruff05 2037genes	GeneSigDB	1.88e-06	0.0009316	0.008553	0.01025	31	1301
12	M2228	Genes down-regulated in erythroid progenitor cells from fetal livers of E13.5 embryos with KLF1 [GeneID=10661] knockout compared to those from the wild type embryos.	MSigDB C2: Broad Institute	2.957e-06	0.001344	0.01234	0.01612	40	1972
13	M13522	Common down-regulated transcripts in fibroblasts expressing either XP/CS or TDD mutant forms of ERCC3 [GeneID=2071], after UVC irradiation.	MSigDB C2: Broad Institute	3.678e-06	0.001543	0.01416	0.02005	17	483
14	M11891	The postradiation tumor escape signature: genes up-regulated in tumors from irradiated stroma vs those from non-irradiated stroma.	MSigDB C2: Broad Institute	5.317e-06	0.001837	0.01686	0.02899	15	393
15	15361855-SuppTable1	Human Ovarian Donninger04 1191genes	GeneSigDB	5.385e-06	0.001837	0.01686	0.02936	25	970
16	19192944-TableS4	Human Ovarian Crijns09 2394Genes 17PathwayPredictor	GeneSigDB	5.621e-06	0.001837	0.01686	0.03064	34	1584
17	M17728	Genes down-regulated in brain from patients with Alzheimer's disease.	MSigDB C2: University of Washington	5.727e-06	0.001837	0.01686	0.03122	29	1237
18	18593951-TableS3	Human Ovarian Bonome08 572genes	GeneSigDB	6.45e-06	0.001954	0.01794	0.03517	17	504
19	M253	Genes whose expression in suboptimally debulked ovarian tumors is associated with survival prognosis.	MSigDB C2: Broad Institute	7.34e-06	0.002106	0.01934	0.04002	17	509
20	M1347	Genes down-regulated in the urogenital sinus (UGS) of day E16 females exposed to the androgen dihydrotestosterone [PubChem=10635] for 6 h.	MSigDB C2: Broad Institute	8.337e-06	0.002186	0.02007	0.04545	17	514
21	17555561-Table2	Human Breast Mackay07 1395GenesUpRegulated	GeneSigDB	8.652e-06	0.002186	0.02007	0.04717	28	1196
22	M2029	Genes down-regulated in NCI-H1299 cells (large cell neuroendocrine carcinoma) stably expressing SEMA3B [GeneID=7869].	MSigDB C2: Broad Institute	8.82e-06	0.002186	0.02007	0.04808	15	410
23	17483317-TableS5	Mouse Bone Boylan07 823genes	GeneSigDB	9.447e-06	0.002194	0.02015	0.05151	19	632
24	18362358-Table7	Human Leukemia Calln08 1020genes	GeneSigDB	9.659e-06	0.002194	0.02015	0.05266	19	633
25	M5210	Genes down-regulated in comparison of dendritic cells (DC) exposed to L. major versus DCs exposed to 50 worms/well B. malayi.	MSigDB C7: Nick Haining lab (DFCI)	1.954e-05	0.004262	0.03913	0.1065	10	198
26	M3808	Genes up-regulated in comparison of dendritic cells (DC) stimulated with LPS (TLR4 agonist) at 6 h versus DC cells stimulated with poly(I:C) (TLR3 agonist) at 6 h.	MSigDB C7: Nick Haining lab (DFCI)	2.131e-05	0.004468	0.04102	0.1162	10	200
27	19185848-TableS1	Mouse StemCell Read09 438genes	GeneSigDB	2.898e-05	0.005767	0.05295	0.158	12	299
28	20386565-TableS1	Human Prostate Zhao10 1841genes	GeneSigDB	3.003e-05	0.005767	0.05295	0.1637	18	627
29	19841744-TableS5	Human Liver Tzur09 1908genes	GeneSigDB	3.138e-05	0.005767	0.05295	0.1711	31	1499
30	15474998-tableS1c	Mouse StemCell Lindmark04 2514genes	GeneSigDB	3.262e-05	0.005767	0.05295	0.1778	37	1951
31	18451145-TableS1	Human StemCell Kumamoto08 2005genes	GeneSigDB	3.308e-05	0.005767	0.05295	0.1803	29	1359
32	16166618-SuppTable4	Mouse Lung not cancer Woodruff05 2371genes	GeneSigDB	3.385e-05	0.005767	0.05295	0.1846	31	1505
33	15665281-Table2	Human Brain Wong05 96genes	GeneSigDB	4.045e-05	0.006683	0.06136	0.2205	6	67
34	M15835	Genes down-regulated SUM44/LCCTam cells (breast cancer) resistant to 4-hydroxytamoxifen [PubChem=63062] relative to the parental SUM44 cells sensitive to the drug.	MSigDB C2: Broad Institute	4.796e-05	0.007691	0.07061	0.2615	10	220
35	M8702	Genes down-regulated in NHEK cells (normal keratinocytes) by UV-B irradiation.	MSigDB C2: University of Washington	5.107e-05	0.007955	0.07303	0.2784	12	317
36	M12490	Genes up-regulated in uveal melanoma: class 2 vs class 1 tumors.	MSigDB C2: Broad Institute	5.493e-05	0.008318	0.07637	0.2995	20	782
37	17880687-TableS1	Human Embryo Heim07 1650genes	GeneSigDB	6.092e-05	0.00893	0.08198	0.3322	25	1122
38	18787207-TableS2	Mouse Viral Craft08 969genes	GeneSigDB	6.291e-05	0.00893	0.08198	0.343	18	664
39	16081686-SuppTable1	Human Lymphoma Tome05 151genes	GeneSigDB	6.388e-05	0.00893	0.08198	0.3483	5	45
40	18425577-TableS3a	Human Breast Creighton09 594genes	GeneSigDB	8.62e-05	0.01175	0.1079	0.47	14	443
41	M2369	Genes down-regulated during differentiation of Oli-Neu cells (oligodendroglial precursor) in response to PD174265 [PubChemID=4709].	MSigDB C2: Broad Institute	8.986e-05	0.01195	0.1097	0.4899	24	1080
42	18435859-Table1	Mouse Breast Piechocki08 140genes	GeneSigDB	9.554e-05	0.0124	0.1139	0.5209	6	78
43	M3112	Genes down-regulated in comparison of effector memory T cells versus central memory T cells from peripheral blood mononuclear cells (PBMC).	MSigDB C7: Nick Haining lab (DFCI)	0.0001062	0.01298	0.1191	0.5788	9	196
44	19636063-TableS6	Human Lymphoma Gentles09 780genes	GeneSigDB	0.0001065	0.01298	0.1191	0.5807	16	569
45	M13061	Genes selected in supervised analyses to discriminate cells expressing E2F3 [GeneID=1871] from control cells expressing GFP.	MSigDB C2: Broad Institute	0.0001173	0.01298	0.1191	0.6395	10	245
46	M1436	Genes up-regulated in day 6 embryoid bodies derived from embryonic stem cells (ES) with HEX [GeneID=3087] knockout.	MSigDB C2: Broad Institute	0.0001179	0.01298	0.1191	0.6429	6	81
47	M5817	Genes up-regulated in comparison of wild type macrophage treated with LPS (TLR4 agonist) at 4 h versus those from IRAK4 [GeneID=51135] deficient mice treated with LPS (TLR4 agonist) at 4 h.	MSigDB C7: Nick Haining lab (DFCI)	0.0001238	0.01298	0.1191	0.6747	9	200
48	M3688	Genes down-regulated in comparison of control dendritic cells (DC) at 2 h versus those stimulated with LPS (TLR4 agonist) at 2 h.	MSigDB C7: Nick Haining lab (DFCI)	0.0001238	0.01298	0.1191	0.6747	9	200
49	M5841	Genes down-regulated in comparison of exhausted CD8 T cells versus memory CD8 T cells.	MSigDB C7: Nick Haining lab (DFCI)	0.0001238	0.01298	0.1191	0.6747	9	200
50	M3197	Genes down-regulated in comparison of IgD- peripheral blood B cells versus dark zone germinal center B cells.	MSigDB C7: Nick Haining lab (DFCI)	0.0001238	0.01298	0.1191	0.6747	9	200
14: Coexpression Atlas [Display Chart] 3278 annotations before applied cutoff / 20489 genes in category
	ID	Name	Source	pValue	FDR B&H	FDR B&Y	Bonferroni	Genes from Input	Genes in Annotation
1	DevelopingLowerUrinaryTract e14.5 urogenital sinus emap-6689 1000	DevelopingLowerUrinaryTract e14.5 urogenital sinus emap-6689 top-relative-expression-ranked 1000	Gudmap Mouse MOE430.2	3.821e-08	0.0001253	0.001086	0.0001253	28	818
2	gudmap developingGonad e14.5 epididymis 1000	DevelopingGonad e14.5 epididymis emap-29141 top-relative-expression-ranked 1000	Gudmap Mouse MOE430.2	9.572e-08	0.0001569	0.001361	0.0003138	27	802
3	gudmap developingGonad e16.5 epididymis 1000	DevelopingGonad e16.5 epididymis emap-29702 top-relative-expression-ranked 1000	Gudmap Mouse MOE430.2	2.679e-07	0.0002927	0.002539	0.0008782	26	791
4	gudmap developingLowerUrinaryTract e14.5 urogenital sinus 1000	DevelopingLowerUrinaryTract e14.5 urogenital sinus emap-5517 top-relative-expression-ranked 1000	Gudmap Mouse MOE430.2	5.197e-07	0.0004259	0.003693	0.001703	26	819
5	gudmap kidney P4 CapMesRenVes Crym 1000	kidney P4 CapMesRenVes Crym top-relative-expression-ranked 1000	Gudmap Mouse MOE430.2	8.266e-07	0.0005419	0.004699	0.002709	25	785
6	gudmap developingGonad e12.5 epididymis 1000	DevelopingGonad e12.5 epididymis emap-29139 top-relative-expression-ranked 1000	Gudmap Mouse MOE430.2	1.333e-06	0.000728	0.006314	0.004368	25	806
7	Facebase RNAseq e10.5 Mandibular Arch 2500 K5	FacebaseRNAseq e10.5 Mandibular Arch top-relative-expression-ranked 2500 k-means-cluster#5	FaceBase_RNAseq	3.78e-06	0.001575	0.01366	0.01239	22	689
8	Facebase RNAseq ratio e9.5 MaxillaryArch vs Mandibular 2500 K5	FacebaseRNAseq ratio e9.5 MaxillaryArch vs Mandibular top-relative-expression-ranked 2500 k-means-cluster#5	FaceBase_RNAseq	3.844e-06	0.001575	0.01366	0.0126	23	744
9	gudmap developingGonad e18.5 epididymis 500 k3	DevelopingGonad e18.5 epididymis emap-13166 k-means-cluster#3 top-relative-expression-ranked 500	Gudmap Mouse MOE430.2	7.159e-06	0.002607	0.02261	0.02347	7	68
10	gudmap developingGonad e16.5 epididymis 500 k2	DevelopingGonad e16.5 epididymis emap-29702 k-means-cluster#2 top-relative-expression-ranked 500	Gudmap Mouse MOE430.2	8.481e-06	0.002629	0.0228	0.0278	10	162
11	gudmap developingGonad e11.5 testes 1000	DevelopingGonad e11.5 testes emap-3226 top-relative-expression-ranked 1000	Gudmap Mouse MOE430.2	9.397e-06	0.002629	0.0228	0.0308	24	843
12	Facebase RNAseq e8.5 Paraxial Mesoderm 2500 K3	FacebaseRNAseq e8.5 Paraxial Mesoderm top-relative-expression-ranked 2500 k-means-cluster#3	FaceBase_RNAseq	9.626e-06	0.002629	0.0228	0.03155	22	731
13	DevelopingLowerUrinaryTract e14.5 urogenital sinus emap-6689 k2 1000	DevelopingLowerUrinaryTract e14.5 urogenital sinus emap-6689 k-means-cluster#2 top-relative-expression-ranked 1000	Gudmap Mouse MOE430.2	1.1e-05	0.002766	0.02398	0.03606	14	330
14	gudmap kidney P1 CapMes Crym 1000	kidney P1 CapMes Crym top-relative-expression-ranked 1000	Gudmap Mouse MOE430.2	1.271e-05	0.002766	0.02398	0.04167	20	634
15	gudmap developingGonad P2 epididymis 1000 k3	DevelopingGonad P2 epididymis emap-30199 k-means-cluster#3 top-relative-expression-ranked 1000	Gudmap Mouse MOE430.2	1.347e-05	0.002766	0.02398	0.04415	12	249
16	gudmap kidney P3 CapMes Crym 1000	kidney P3 CapMes Crym top-relative-expression-ranked 1000	Gudmap Mouse MOE430.2	1.433e-05	0.002766	0.02398	0.04696	22	750
17	gudmap developingLowerUrinaryTract e14.5 urethra 1000	DevelopingLowerUrinaryTract e14.5 urethra emap-30892 top-relative-expression-ranked 1000	Gudmap Mouse MOE430.2	1.434e-05	0.002766	0.02398	0.04702	23	807
18	Facebase RNAseq e10.5 Neural Epithelium Flanking Eminence 2500 K5	FacebaseRNAseq e10.5 Neural Epithelium Flanking Eminence top-relative-expression-ranked 2500 k-means-cluster#5	FaceBase_RNAseq	2.32e-05	0.004226	0.03665	0.07606	23	832
19	Facebase RNAseq ratio e9.5 MandibularArch vs MaxillaryArch 2500 K4	FacebaseRNAseq ratio e9.5 MandibularArch vs MaxillaryArch top-relative-expression-ranked 2500 k-means-cluster#4	FaceBase_RNAseq	2.565e-05	0.00429	0.03721	0.08408	21	722
20	Facebase RNAseq e9.5 Facial Mesenchyne 2500 K5	FacebaseRNAseq e9.5 Facial Mesenchyne top-relative-expression-ranked 2500 k-means-cluster#5	FaceBase_RNAseq	2.618e-05	0.00429	0.03721	0.08581	21	723
21	gudmap developingGonad e16.5 ovary 1000	DevelopingGonad e16.5 ovary emap-9563 top-relative-expression-ranked 1000	Gudmap Mouse MOE430.2	3.604e-05	0.005626	0.04879	0.1181	22	797
22	DevelopingLowerUrinaryTract e14.5 urethra emap-30902 k3 1000	DevelopingLowerUrinaryTract e14.5 urethra emap-30902 k-means-cluster#3 top-relative-expression-ranked 1000	Gudmap Mouse MOE430.2	3.784e-05	0.005638	0.04889	0.124	14	369
23	gudmap developingGonad e16.5 epididymis 1000 k2	DevelopingGonad e16.5 epididymis emap-29702 k-means-cluster#2 top-relative-expression-ranked 1000	Gudmap Mouse MOE430.2	4.902e-05	0.006843	0.05934	0.1607	12	284
24	gudmap developingGonad e16.5 epididymis 1000 k1	DevelopingGonad e16.5 epididymis emap-29702 k-means-cluster#1 top-relative-expression-ranked 1000	Gudmap Mouse MOE430.2	5.01e-05	0.006843	0.05934	0.1642	8	124
25	gudmap developingLowerUrinaryTract e14.5 urogenital sinus 1000 k4	DevelopingLowerUrinaryTract e14.5 urogenital sinus emap-5517 k-means-cluster#4 top-relative-expression-ranked 1000	Gudmap Mouse MOE430.2	5.981e-05	0.007842	0.06801	0.196	14	385
26	Facebase RNAseq e10.5 Neural Epithelium Overlying Lateral Eminence 2500 K5	FacebaseRNAseq e10.5 Neural Epithelium Overlying Lateral Eminence top-relative-expression-ranked 2500 k-means-cluster#5	FaceBase_RNAseq	6.543e-05	0.00825	0.07154	0.2145	19	655
27	facebase RNAseq e14.5 palate poster proximal ERK2 WT 2500 K2	facebase RNAseq e14.5 palate poster proximal ERK2 WT 2500 K2	Gudmap RNAseq	7.008e-05	0.008508	0.07378	0.2297	28	1209
28	gudmap dev lower uro neuro e14.5 BladdPelvicGanglion Sox10 1000	dev lower uro neuro e14.5 BladdPelvicGanglion Sox10 top-relative-expression-ranked 1000	Gudmap Mouse ST 1.0	9.126e-05	0.01068	0.09265	0.2991	22	849
29	gudmap developingGonad e16.5 epididymis 500	DevelopingGonad e16.5 epididymis emap-29702 top-relative-expression-ranked 500	Gudmap Mouse MOE430.2	0.0001078	0.01211	0.1051	0.3533	14	407
30	gudmap developingGonad e18.5 epididymis 1000	DevelopingGonad e18.5 epididymis emap-13166 top-relative-expression-ranked 1000	Gudmap Mouse MOE430.2	0.0001109	0.01211	0.1051	0.3635	21	800
31	gudmap dev lower uro neuro e14.5 PelvicGanglion Sox10 k4 200	dev lower uro neuro e14.5 PelvicGanglion Sox10 k-means-cluster#4 top-relative-expression-ranked 200	Gudmap Mouse ST 1.0	0.0001173	0.01211	0.1051	0.3845	5	46
32	gudmap developingLowerUrinaryTract e14.5 urethra 1000 k2	DevelopingLowerUrinaryTract e14.5 urethra emap-30892 k-means-cluster#2 top-relative-expression-ranked 1000	Gudmap Mouse MOE430.2	0.0001198	0.01211	0.1051	0.3928	12	312
33	Facebase RNAseq ratio e10.5 MaxillaryArch vs Mandibular 2500 K2	FacebaseRNAseq ratio e10.5 MaxillaryArch vs Mandibular top-relative-expression-ranked 2500 k-means-cluster#2	FaceBase_RNAseq	0.0001271	0.01211	0.1051	0.4165	20	748
34	BM Top 100 - occipital lobe	BM Top 100 - occipital lobe	Body Map	0.0001273	0.01211	0.1051	0.4174	6	74
35	Facebase RNAseq e9.5 Maxillary Arch 2500 K2	FacebaseRNAseq e9.5 Maxillary Arch top-relative-expression-ranked 2500 k-means-cluster#2	FaceBase_RNAseq	0.0001294	0.01211	0.1051	0.424	20	749
36	gudmap developingKidney e12.5 renal vesicle 1000	DevelopingKidney e12.5 renal vesicle emap-27679 top-relative-expression-ranked 1000	Gudmap Mouse MOE430.2	0.0001386	0.01262	0.1094	0.4542	21	813
37	gudmap kidney P0 CapMes Crym 1000	kidney P0 CapMes Crym top-relative-expression-ranked 1000	Gudmap Mouse MOE430.2	0.0001502	0.01331	0.1154	0.4925	18	640
38	gudmap kidney P3 CapMes Crym 500	kidney P3 CapMes Crym top-relative-expression-ranked 500	Gudmap Mouse MOE430.2	0.0001543	0.01331	0.1154	0.5057	13	370
39	gudmap dev lower uro neuro e15.5 BladdPelvicGanglion Sox10 500	dev lower uro neuro e15.5 BladdPelvicGanglion Sox10 top-relative-expression-ranked 500	Gudmap Mouse ST 1.0	0.0001611	0.01354	0.1174	0.528	14	423
40	gudmap developingGonad e16.5 ovary 1000 k2	DevelopingGonad e16.5 ovary emap-9563 k-means-cluster#2 top-relative-expression-ranked 1000	Gudmap Mouse MOE430.2	0.0001658	0.01359	0.1179	0.5436	10	230
41	facebase RNAseq e14.5 palate poster proximal ERK2 WT 2500	facebase RNAseq e14.5 palate poster proximal ERK2 WT 2500	Gudmap RNAseq	0.0001701	0.0136	0.1179	0.5576	34	1686
42	gudmap developingGonad e12.5 ovary k3 1000	DevelopingGonad e12.5 ovary emap-28876 k-means-cluster#3 top-relative-expression-ranked 1000	Gudmap Mouse MOE430.2	0.0001743	0.0136	0.118	0.5714	11	277
43	BM Top 100 - hippocampus	BM Top 100 - hippocampus	Body Map	0.0001829	0.01382	0.1199	0.5996	6	79
44	gudmap dev lower uro neuro e15.5 BladdPelvicGanglion Sox10 k4 1000	dev lower uro neuro e15.5 BladdPelvicGanglion Sox10 k-means-cluster#4 top-relative-expression-ranked 1000	Gudmap Mouse ST 1.0	0.0001855	0.01382	0.1199	0.6082	11	279
45	Facebase RNAseq e10.5 Neural Epithelium Overlying Lateral Eminence 1000 K2	FacebaseRNAseq e10.5 Neural Epithelium Overlying Lateral Eminence top-relative-expression-ranked 1000 k-means-cluster#2	FaceBase_RNAseq	0.0001907	0.01389	0.1205	0.6252	12	328
46	gudmap developingGonad e18.5 epididymis 1000 k3	DevelopingGonad e18.5 epididymis emap-13166 k-means-cluster#3 top-relative-expression-ranked 1000	Gudmap Mouse MOE430.2	0.0001974	0.01406	0.122	0.6469	11	281
47	Facebase RNAseq e10.5 Olfactory Pit 2500 K2	FacebaseRNAseq e10.5 Olfactory Pit top-relative-expression-ranked 2500 k-means-cluster#2	FaceBase_RNAseq	0.000219	0.01528	0.1325	0.7179	18	660
48	gudmap developingGonad e11.5 testes k5 1000	DevelopingGonad e11.5 testes emap-3226 k-means-cluster#5 top-relative-expression-ranked 1000	Gudmap Mouse MOE430.2	0.0002616	0.01787	0.155	0.8576	15	498
49	Facebase RNAseq e10.5 Medial Nasal Eminence 2500 K1	FacebaseRNAseq e10.5 Medial Nasal Eminence top-relative-expression-ranked 2500 k-means-cluster#1	FaceBase_RNAseq	0.0002809	0.01879	0.163	0.9209	17	615
50	gudmap developingGonad P2 epididymis 1000	DevelopingGonad P2 epididymis emap-30199 top-relative-expression-ranked 1000	Gudmap Mouse MOE430.2	0.000297	0.01928	0.1672	0.9735	20	798
15: Computational [Display Chart] 484 annotations before applied cutoff / 9399 genes in category
	ID	Name	Source	pValue	FDR B&H	FDR B&Y	Bonferroni	Genes from Input	Genes in Annotation
1	module 100	Genes in module 100	MSigDb: C4 - CM: Cancer Modules	0.0001136	0.02177	0.1472	0.05497	19	529
2	module 137	Genes in module 137	MSigDb: C4 - CM: Cancer Modules	0.0001194	0.02177	0.1472	0.05777	19	531
3	module 66	Genes in module 66	MSigDb: C4 - CM: Cancer Modules	0.0001349	0.02177	0.1472	0.06531	19	536
4	module 11	Genes in module 11	MSigDb: C4 - CM: Cancer Modules	0.0003171	0.03837	0.2594	0.1535	18	526
16: MicroRNA [Display Chart] 3117 annotations before applied cutoff / 19844 genes in category
	ID	Name	Source	pValue	FDR B&H	FDR B&Y	Bonferroni	Genes from Input	Genes in Annotation
1	miR-130a:PicTar	miR-130a:PicTar	PicTar	3.183e-12	9.922e-09	8.555e-08	9.922e-09	28	525
2	miR-130b:PicTar	miR-130b:PicTar	PicTar	4.393e-11	6.846e-08	5.903e-07	1.369e-07	26	505
3	miR-301:PicTar	miR-301:PicTar	PicTar	1.977e-10	2.054e-07	1.771e-06	6.162e-07	25	500
4	hsa-miR-300:TargetScan	hsa-miR-300:TargetScan	TargetScan	6.35e-09	3.959e-06	3.413e-05	1.979e-05	26	638
5	hsa-miR-381:TargetScan	hsa-miR-381:TargetScan	TargetScan	6.35e-09	3.959e-06	3.413e-05	1.979e-05	26	638
6	hsa-miR-186:PITA	hsa-miR-186:PITA TOP	PITA	1.393e-08	5.431e-06	4.683e-05	4.342e-05	29	809
7	hsa-miR-548e:PITA	hsa-miR-548e:PITA TOP	PITA	2.254e-08	5.431e-06	4.683e-05	7.027e-05	29	827
8	hsa-miR-548a-3p:PITA	hsa-miR-548a-3p:PITA TOP	PITA	2.315e-08	5.431e-06	4.683e-05	7.215e-05	29	828
9	hsa-miR-301a:PITA	hsa-miR-301a:PITA TOP	PITA	2.354e-08	5.431e-06	4.683e-05	7.339e-05	25	633
10	hsa-miR-301b:PITA	hsa-miR-301b:PITA TOP	PITA	2.354e-08	5.431e-06	4.683e-05	7.339e-05	25	633
11	hsa-miR-130a:PITA	hsa-miR-130a:PITA TOP	PITA	2.354e-08	5.431e-06	4.683e-05	7.339e-05	25	633
12	hsa-miR-130b:PITA	hsa-miR-130b:PITA TOP	PITA	2.354e-08	5.431e-06	4.683e-05	7.339e-05	25	633
13	hsa-miR-454:PITA	hsa-miR-454:PITA TOP	PITA	2.354e-08	5.431e-06	4.683e-05	7.339e-05	25	633
14	hsa-miR-548f:PITA	hsa-miR-548f:PITA TOP	PITA	2.439e-08	5.431e-06	4.683e-05	7.604e-05	29	830
15	hsa-miR-548g:PITA	hsa-miR-548g:PITA TOP	PITA	3.827e-08	7.845e-06	6.764e-05	0.0001193	25	649
16	miR-148b:PicTar	miR-148b:PicTar	PicTar	4.095e-08	7.845e-06	6.764e-05	0.0001276	18	345
17	miR-148a:PicTar	miR-148a:PicTar	PicTar	4.279e-08	7.845e-06	6.764e-05	0.0001334	18	346
18	miR-152:PicTar	miR-152:PicTar	PicTar	4.67e-08	8.086e-06	6.972e-05	0.0001456	18	348
19	hsa-miR-122:TargetScan	hsa-miR-122:TargetScan	TargetScan	1.034e-07	1.556e-05	0.0001341	0.0003223	11	124
20	hsa-miR-495:PITA	hsa-miR-495:PITA TOP	PITA	1.24e-07	1.556e-05	0.0001341	0.0003865	26	740
21	hsa-miR-92a:TargetScan	hsa-miR-92a:TargetScan	TargetScan	1.308e-07	1.556e-05	0.0001341	0.0004078	25	692
22	hsa-miR-367:TargetScan	hsa-miR-367:TargetScan	TargetScan	1.308e-07	1.556e-05	0.0001341	0.0004078	25	692
23	hsa-miR-363:TargetScan	hsa-miR-363:TargetScan	TargetScan	1.308e-07	1.556e-05	0.0001341	0.0004078	25	692
24	hsa-miR-92b:TargetScan	hsa-miR-92b:TargetScan	TargetScan	1.308e-07	1.556e-05	0.0001341	0.0004078	25	692
25	hsa-miR-25:TargetScan	hsa-miR-25:TargetScan	TargetScan	1.308e-07	1.556e-05	0.0001341	0.0004078	25	692
26	hsa-miR-32:TargetScan	hsa-miR-32:TargetScan	TargetScan	1.308e-07	1.556e-05	0.0001341	0.0004078	25	692
27	hsa-miR-153:TargetScan	hsa-miR-153:TargetScan	TargetScan	1.348e-07	1.556e-05	0.0001341	0.0004201	22	549
28	CACTTTG,MIR-520H:MSigDB	CACTTTG,MIR-520H:MSigDB	MSigDB	1.558e-07	1.623e-05	0.00014	0.0004857	14	224
29	CACTTTG,MIR-520G:MSigDB	CACTTTG,MIR-520G:MSigDB	MSigDB	1.558e-07	1.623e-05	0.00014	0.0004857	14	224
30	hsa-miR-590-3p:PITA	hsa-miR-590-3p:PITA TOP	PITA	1.562e-07	1.623e-05	0.00014	0.000487	39	1477
31	hsa-miR-485-3p:PITA	hsa-miR-485-3p:PITA TOP	PITA	1.723e-07	1.713e-05	0.0001477	0.000537	19	422
32	miR-20b:PicTar	miR-20b:PicTar	PicTar	1.762e-07	1.713e-05	0.0001477	0.0005491	23	605
33	miR-17-5p:PicTar	miR-17-5p:PicTar	PicTar	1.814e-07	1.713e-05	0.0001477	0.0005654	23	606
34	hsa-miR-122:PITA	hsa-miR-122:PITA TOP	PITA	2.039e-07	1.869e-05	0.0001611	0.0006354	10	105
35	hsa-miR-519b-3p:PITA	hsa-miR-519b-3p:PITA TOP	PITA	2.422e-07	2.041e-05	0.0001759	0.000755	24	665
36	hsa-miR-519a:PITA	hsa-miR-519a:PITA TOP	PITA	2.422e-07	2.041e-05	0.0001759	0.000755	24	665
37	hsa-miR-519c-3p:PITA	hsa-miR-519c-3p:PITA TOP	PITA	2.422e-07	2.041e-05	0.0001759	0.000755	24	665
38	miR-330:PicTar	miR-330:PicTar	PicTar	3.207e-07	2.631e-05	0.0002268	0.0009997	17	354
39	hsa-miR-148a:mirSVR lowEffct	hsa-miR-148a:mirSVR conserved lowEffect-0.1-0.5	MicroRNA.org	3.731e-07	2.982e-05	0.0002571	0.001163	44	1843
40	hsa-miR-586:PITA	hsa-miR-586:PITA TOP	PITA	4.186e-07	3.262e-05	0.0002812	0.001305	21	539
41	CTTTGTA,MIR-524:MSigDB	CTTTGTA,MIR-524:MSigDB	MSigDB	5.135e-07	3.813e-05	0.0003287	0.001601	18	409
42	hsa-miR-130a:mirSVR lowEffct	hsa-miR-130a:mirSVR conserved lowEffect-0.1-0.5	MicroRNA.org	5.802e-07	3.813e-05	0.0003287	0.001808	42	1744
43	miR-92:PicTar	miR-92:PicTar	PicTar	5.913e-07	3.813e-05	0.0003287	0.001843	18	413
44	TGCACTG,MIR-148A:MSigDB	TGCACTG,MIR-148A:MSigDB	MSigDB	6.119e-07	3.813e-05	0.0003287	0.001907	15	289
45	TGCACTG,MIR-152:MSigDB	TGCACTG,MIR-152:MSigDB	MSigDB	6.119e-07	3.813e-05	0.0003287	0.001907	15	289
46	TGCACTG,MIR-148B:MSigDB	TGCACTG,MIR-148B:MSigDB	MSigDB	6.119e-07	3.813e-05	0.0003287	0.001907	15	289
47	hsa-miR-22:TargetScan	hsa-miR-22:TargetScan	TargetScan	6.351e-07	3.813e-05	0.0003287	0.00198	16	330
48	hsa-miR-520d-5p:PITA	hsa-miR-520d-5p:PITA TOP	PITA	6.538e-07	3.813e-05	0.0003287	0.002038	28	915
49	hsa-miR-524-5p:PITA	hsa-miR-524-5p:PITA TOP	PITA	6.538e-07	3.813e-05	0.0003287	0.002038	28	915
50	GCACTTT,MIR-519D:MSigDB	GCACTTT,MIR-519D:MSigDB	MSigDB	6.728e-07	3.813e-05	0.0003287	0.002097	21	555
17: Drug [Display Chart] 20300 annotations before applied cutoff / 20154 genes in category
	ID	Name	Source	pValue	FDR B&H	FDR B&Y	Bonferroni	Genes from Input	Genes in Annotation
1	D018817	N-Methyl-3,4-methylenedioxyamphetamine	CTD	1.143e-08	0.000232	0.002435	0.000232	45	1711
2	5743 DN	Cycloheximide [66-81-9]; Down 200; 14.2uM; PC3; HT HG-U133A	Broad Institute CMAP	5.853e-07	0.005001	0.05249	0.01188	12	181
3	1673 DN	Sulfaphenazole [526-08-9]; Down 200; 12.8uM; MCF7; HT HG-U133A	Broad Institute CMAP	7.391e-07	0.005001	0.05249	0.015	12	185
4	3906 DN	CP-690334-01 [459212-38-5]; Down 200; 10uM; MCF7; HT HG-U133A	Broad Institute CMAP	1.158e-06	0.005876	0.06167	0.0235	12	193
5	D010269	Paraquat	CTD	3.715e-06	0.01273	0.1336	0.07541	29	1070
6	4310 DN	Dipyrone [5907-38-0]; Down 200; 12uM; PC3; HT HG-U133A	Broad Institute CMAP	5.846e-06	0.01273	0.1336	0.1187	11	188
7	6644 DN	Methapyrilene hydrochloride [135-23-9]; Down 200; 13.4uM; PC3; HT HG-U133A	Broad Institute CMAP	6.799e-06	0.01273	0.1336	0.138	11	191
8	D004317	Doxorubicin	CTD	7.275e-06	0.01273	0.1336	0.1477	31	1230
9	4279 DN	Fenbufen [36330-85-5]; Down 200; 15.8uM; PC3; HT HG-U133A	Broad Institute CMAP	7.507e-06	0.01273	0.1336	0.1524	11	193
10	3724 DN	Hydralazine hydrochloride [304-20-1]; Down 200; 20.4uM; PC3; HT HG-U133A	Broad Institute CMAP	8.691e-06	0.01273	0.1336	0.1764	11	196
11	5489 DN	Prenylamine lactate [69-43-2]; Down 200; 9.6uM; MCF7; HT HG-U133A	Broad Institute CMAP	8.691e-06	0.01273	0.1336	0.1764	11	196
12	1010 DN	thioridazine hydrochloride; Down 200; 10uM; MCF7; HT HG-U133A EA	Broad Institute CMAP	8.691e-06	0.01273	0.1336	0.1764	11	196
13	7064 DN	0198306-0000 [212631-61-3]; Down 200; 10uM; MCF7; HT HG-U133A	Broad Institute CMAP	9.12e-06	0.01273	0.1336	0.1851	11	197
14	6550 DN	PHA-00767505E [723337-45-9]; Down 200; 10uM; MCF7; HT HG-U133A	Broad Institute CMAP	9.12e-06	0.01273	0.1336	0.1851	11	197
15	23 DN	2-propylpentanoic acid; Down 200; 1000uM; MCF7; HG-U133A	Broad Institute CMAP	9.567e-06	0.01273	0.1336	0.1942	11	198
16	5095 DN	Thiocolchicoside [602-41-5]; Down 200; 7uM; PC3; HT HG-U133A	Broad Institute CMAP	1.003e-05	0.01273	0.1336	0.2037	11	199
17	D003375	Coumestrol	CTD	2.535e-05	0.02116	0.2221	0.5146	38	1773
18	6951 DN	Trichostatin A, Streptomyces sp.; Down 200; 1uM; MCF7; HT HG-U133A	Broad Institute CMAP	2.562e-05	0.02116	0.2221	0.5202	10	181
19	6872 DN	ICI182,780; Down 200; 1uM; MCF7; HT HG-U133A	Broad Institute CMAP	3.387e-05	0.02116	0.2221	0.6876	10	187
20	1288 DN	Flupentixol dihydrochloride cis-(Z) [2413-38-9]; Down 200; 7.8uM; HL60; HT HG-U133A	Broad Institute CMAP	3.708e-05	0.02116	0.2221	0.7528	10	189
21	1103 UP	colcemid; Up 200; 11.7uM; MCF7; HT HG-U133A EA	Broad Institute CMAP	3.878e-05	0.02116	0.2221	0.7873	10	190
22	1209 UP	2-propylpentanoic acid; Up 200; 1000uM; PC3; HT HG-U133A	Broad Institute CMAP	4.239e-05	0.02116	0.2221	0.8604	10	192
23	4175 UP	Antipyrine, 4-hydroxy [1672-63-5]; Up 200; 19.6uM; MCF7; HT HG-U133A	Broad Institute CMAP	4.239e-05	0.02116	0.2221	0.8604	10	192
24	4269 DN	Norgestrel-(-)-D [797-63-7]; Down 200; 12.8uM; PC3; HT HG-U133A	Broad Institute CMAP	4.239e-05	0.02116	0.2221	0.8604	10	192
25	3783 UP	Ethisterone [434-03-7]; Up 200; 12.8uM; PC3; HT HG-U133A	Broad Institute CMAP	4.627e-05	0.02116	0.2221	0.9393	10	194
26	1119 UP	yohimbine; Up 200; 22.9uM; MCF7; HT HG-U133A EA	Broad Institute CMAP	4.627e-05	0.02116	0.2221	0.9393	10	194
27	1179 DN	ICI 182,780; Down 200; 0.01uM; HL60; HT HG-U133A	Broad Institute CMAP	4.627e-05	0.02116	0.2221	0.9393	10	194
28	6883 DN	carmustine; Down 200; 100uM; PC3; HT HG-U133A	Broad Institute CMAP	4.627e-05	0.02116	0.2221	0.9393	10	194
29	4361 DN	Flutamide [13311-84-7]; Down 200; 14.4uM; MCF7; HT HG-U133A	Broad Institute CMAP	4.627e-05	0.02116	0.2221	0.9393	10	194
30	C483909	torcetrapib	CTD	4.796e-05	0.02116	0.2221	0.9736	13	324
31	7225 DN	Oxprenolol hydrochloride [6452-73-9]; Down 200; 13.2uM; MCF7; HT HG-U133A	Broad Institute CMAP	4.832e-05	0.02116	0.2221	0.981	10	195
32	6906 DN	STOCK1N-28457; Down 200; 20uM; MCF7; HT HG-U133A	Broad Institute CMAP	4.832e-05	0.02116	0.2221	0.981	10	195
33	4272 DN	Flumethasone [2135-17-3]; Down 200; 9.8uM; PC3; HT HG-U133A	Broad Institute CMAP	4.832e-05	0.02116	0.2221	0.981	10	195
34	5969 DN	ICI182,780; Down 200; 1uM; PC3; HT HG-U133A	Broad Institute CMAP	4.832e-05	0.02116	0.2221	0.981	10	195
35	D005947	Glucose	CTD	4.923e-05	0.02116	0.2221	0.9995	30	1293
36	2102 UP	Pargyline hydrochloride [306-07-0]; Up 200; 20.4uM; PC3; HT HG-U133A	Broad Institute CMAP	5.045e-05	0.02116	0.2221	1	10	196
37	960 DN	5279552; Down 200; 22uM; MCF7; HT HG-U133A EA	Broad Institute CMAP	5.045e-05	0.02116	0.2221	1	10	196
38	2511 DN	6-Furfurylaminopurine [525-79-1]; Down 200; 18.6uM; HL60; HT HG-U133A	Broad Institute CMAP	5.045e-05	0.02116	0.2221	1	10	196
39	6905 DN	Orlistat; Down 200; 10uM; MCF7; HT HG-U133A	Broad Institute CMAP	5.045e-05	0.02116	0.2221	1	10	196
40	204 DN	sulfasalazine; Down 200; 100uM; MCF7; HG-U133A	Broad Institute CMAP	5.045e-05	0.02116	0.2221	1	10	196
41	4281 UP	Lomefloxacin hydrochloride [98079-52-8]; Up 200; 10.4uM; PC3; HT HG-U133A	Broad Institute CMAP	5.045e-05	0.02116	0.2221	1	10	196
42	2903 DN	Reserpinic acid hydrochloride; Down 200; 9.2uM; HL60; HT HG-U133A	Broad Institute CMAP	5.266e-05	0.02116	0.2221	1	10	197
43	3723 DN	Lomefloxacin hydrochloride [98079-52-8]; Down 200; 10.4uM; PC3; HT HG-U133A	Broad Institute CMAP	5.266e-05	0.02116	0.2221	1	10	197
44	2941 DN	3-Acetamidocoumarin [779-30-6]; Down 200; 19.6uM; HL60; HT HG-U133A	Broad Institute CMAP	5.266e-05	0.02116	0.2221	1	10	197
45	4080 DN	Cefadroxil [50370-12-2]; Down 200; 11uM; PC3; HT HG-U133A	Broad Institute CMAP	5.496e-05	0.02116	0.2221	1	10	198
46	6194 DN	genistein; Down 200; 10uM; HL60; HT HG-U133A	Broad Institute CMAP	5.496e-05	0.02116	0.2221	1	10	198
47	7349 DN	Fursultiamine Hydrochloride [2105-43-3]; Down 200; 9.2uM; MCF7; HT HG-U133A	Broad Institute CMAP	5.496e-05	0.02116	0.2221	1	10	198
48	2293 UP	Griseofulvin [126-07-8]; Up 200; 11.2uM; MCF7; HT HG-U133A	Broad Institute CMAP	5.496e-05	0.02116	0.2221	1	10	198
49	6818 DN	Amidopyrine [58-15-1]; Down 200; 17.2uM; MCF7; HT HG-U133A	Broad Institute CMAP	5.496e-05	0.02116	0.2221	1	10	198
50	D004390	Chlorpyrifos	CTD	5.536e-05	0.02116	0.2221	1	23	866
18: Disease [Display Chart] 337 annotations before applied cutoff / 8276 genes in category
	ID	Name	Source	pValue	FDR B&H	FDR B&Y	Bonferroni	Genes from Input	Genes in Annotation
1	20081125:Weedon	Height	GWAS	0.001162	0.03354	0.2146	0.3916	3	20
2	ctd:D018754	Ventricular Dysfunction	CTD	0.001631	0.03354	0.2146	0.5496	2	6
3	20081209:Sonuga-Barke	Conduct disorder (interaction)	GWAS	0.003834	0.03354	0.2146	1	2	9
4	ctd:D005124	Eye Abnormalities	CTD	0.01073	0.03354	0.2146	1	2	15
5	606369	EPILEPTIC ENCEPHALOPATHY, LENNOX-GASTAUT TYPE	OMIM	0.01075	0.03354	0.2146	1	1	1
6	607276	RESTING HEART RATE, VARIATION IN	OMIM	0.01075	0.03354	0.2146	1	1	1
7	cv:CN180570	Charcot-Marie-Tooth disease, axonal, type 2r	Clinical Variations	0.01075	0.03354	0.2146	1	1	1
8	223800	DYGGVE-MELCHIOR-CLAUSEN DISEASE; DMC	OMIM	0.01075	0.03354	0.2146	1	1	1
9	cv:C0016037	Progressive myositis ossificans	Clinical Variations	0.01075	0.03354	0.2146	1	1	1
10	ctd:C535755	Congenital disorder of glycosylation, type 2C	CTD	0.01075	0.03354	0.2146	1	1	1
11	cv:C2677903	Mental retardation and microcephaly with pontine and cerebellar hypoplasia	Clinical Variations	0.01075	0.03354	0.2146	1	1	1
12	cv:CN207694	Megalencephaly-polymicrogyria-polydactyly-hydrocephalus syndrome 3	Clinical Variations	0.01075	0.03354	0.2146	1	1	1
13	135100	FIBRODYSPLASIA OSSIFICANS PROGRESSIVA; FOP	OMIM	0.01075	0.03354	0.2146	1	1	1
14	ctd:D018319	Neurofibrosarcoma	CTD	0.01075	0.03354	0.2146	1	1	1
15	cv:C0022595	Keratosis follicularis	Clinical Variations	0.01075	0.03354	0.2146	1	1	1
16	ctd:D007644	Darier Disease	CTD	0.01075	0.03354	0.2146	1	1	1
17	cv:C1846431	Smith McCort dysplasia	Clinical Variations	0.01075	0.03354	0.2146	1	1	1
18	ctd:C562609	Metachromatic Leukodystrophy due to Saposin B Deficiency	CTD	0.01075	0.03354	0.2146	1	1	1
19	613224	NOONAN SYNDROME 6; NS6	OMIM	0.01075	0.03354	0.2146	1	1	1
20	249900	METACHROMATIC LEUKODYSTROPHY DUE TO SAPOSIN B DEFICIENCY	OMIM	0.01075	0.03354	0.2146	1	1	1
21	cv:C0878684	SHORT syndrome	Clinical Variations	0.01075	0.03354	0.2146	1	1	1
22	cv:CN219437	Immunodeficiency 36	Clinical Variations	0.01075	0.03354	0.2146	1	1	1
23	cv:C3469606	Pseudohypoaldosteronism type 2E	Clinical Variations	0.01075	0.03354	0.2146	1	1	1
24	cv:CN229715	ROBINOW SYNDROME, AUTOSOMAL DOMINANT 2	Clinical Variations	0.01075	0.03354	0.2146	1	1	1
25	101900	ACROKERATOSIS VERRUCIFORMIS; AKV	OMIM	0.01075	0.03354	0.2146	1	1	1
26	cv:C0796132	Congenital disorder of glycosylation type 2C	Clinical Variations	0.01075	0.03354	0.2146	1	1	1
27	ctd:C567479	Mental Retardation, X-Linked 94	CTD	0.01075	0.03354	0.2146	1	1	1
28	ctd:C567466	Mental Retardation And Microcephaly With Pontine And Cerebellar Hypoplasia	CTD	0.01075	0.03354	0.2146	1	1	1
29	cv:C1845546	FG syndrome 4	Clinical Variations	0.01075	0.03354	0.2146	1	1	1
30	ctd:C564816	Insulin-Like Growth Factor I, Resistance To	CTD	0.01075	0.03354	0.2146	1	1	1
31	ctd:C535500	Epileptic encephalopathy, Lennox-Gastaut type	CTD	0.01075	0.03354	0.2146	1	1	1
32	cv:C0544862	Neurocutaneous melanosis	Clinical Variations	0.01075	0.03354	0.2146	1	1	1
33	610539	GAUCHER DISEASE, ATYPICAL, DUE TO SAPOSIN C DEFICIENCY	OMIM	0.01075	0.03354	0.2146	1	1	1
34	ctd:D018761	Multiple Endocrine Neoplasia Type 1	CTD	0.01075	0.03354	0.2146	1	1	1
35	123450	CRI-DU-CHAT SYNDROME	OMIM	0.01075	0.03354	0.2146	1	1	1
36	ctd:D013121	Spinal Curvatures	CTD	0.01075	0.03354	0.2146	1	1	1
37	20090204:Muglia	Major depressive disorder	GWAS	0.01075	0.03354	0.2146	1	1	1
38	611722	KRABBE DISEASE, ATYPICAL, DUE TO SAPOSIN A DEFICIENCY	OMIM	0.01075	0.03354	0.2146	1	1	1
39	200150	CHOREOACANTHOCYTOSIS; CHAC	OMIM	0.01075	0.03354	0.2146	1	1	1
40	ctd:D015408	Gastrinoma	CTD	0.01075	0.03354	0.2146	1	1	1
41	cv:C0265286	Dyggve-Melchior-Clausen syndrome	Clinical Variations	0.01075	0.03354	0.2146	1	1	1
42	cv:CN143961	Hypogonadotropic hypogonadism 9 with or without anosmia	Clinical Variations	0.01075	0.03354	0.2146	1	1	1
43	cv:C3281191	Early infantile epileptic encephalopathy 13	Clinical Variations	0.01075	0.03354	0.2146	1	1	1
44	ctd:D005935	Glucagonoma	CTD	0.01075	0.03354	0.2146	1	1	1
45	600430	BRACHYDACTYLY-MENTAL RETARDATION SYNDROME; BDMR	OMIM	0.01075	0.03354	0.2146	1	1	1
46	300749	MENTAL RETARDATION AND MICROCEPHALY WITH PONTINE AND CEREBELLAR HYPOPLASIA	OMIM	0.01075	0.03354	0.2146	1	1	1
47	cv:C2673635	Combined saposin deficiency	Clinical Variations	0.01075	0.03354	0.2146	1	1	1
48	cv:C0025267	Multiple endocrine neoplasia, type 1	Clinical Variations	0.01075	0.03354	0.2146	1	1	1
49	cv:C0282525	Neonatal adrenoleucodystrophy	Clinical Variations	0.01075	0.03354	0.2146	1	1	1
50	194190	WOLF-HIRSCHHORN SYNDROME; WHS	OMIM	0.01075	0.03354	0.2146	1	1	1

## Sheet: darkturquoise
Results
Go To Start Page
Input Parameters [Show Detail]
Training Results [Expand All] [Download All] [Sparse Matrix] Display pValues and Scores as Scientific (4 significant digits)Fixed (4 decimal places)Scientific (7 significant digits)Fixed (7 decimal places) Table row limit 25 50 100 200
1: GO: Molecular Function [Display Chart] 764 annotations before applied cutoff / 18326 genes in category
No results to display
2: GO: Biological Process [Display Chart] 2663 annotations before applied cutoff / 18482 genes in category
No results to display
3: GO: Cellular Component [Display Chart] 319 annotations before applied cutoff / 18865 genes in category
	ID	Name	Source	pValue	FDR B&H	FDR B&Y	Bonferroni	Genes from Input	Genes in Annotation
1	GO:0048471	perinuclear region of cytoplasm		4.084e-05	0.01303	0.08265	0.01303	19	624
4: Human Phenotype [Display Chart] 1348 annotations before applied cutoff / 4141 genes in category
No results to display
5: Mouse Phenotype [Display Chart] 1840 annotations before applied cutoff / 7992 genes in category
No results to display
6: Domain [Display Chart] 1102 annotations before applied cutoff / 16924 genes in category
No results to display
7: Pathway [Display Chart] 1136 annotations before applied cutoff / 10567 genes in category
	ID	Name	Source	pValue	FDR B&H	FDR B&Y	Bonferroni	Genes from Input	Genes in Annotation
1	105981	Cytosolic tRNA aminoacylation	BioSystems: REACTOME	7.588e-06	0.00862	0.06562	0.00862	5	24
2	477135	Metabolism	BioSystems: REACTOME	0.0001108	0.03797	0.2891	0.1258	35	1575
3	105980	tRNA Aminoacylation	BioSystems: REACTOME	0.0001281	0.03797	0.2891	0.1455	5	42
4	469199	Dopaminergic synapse	BioSystems: KEGG	0.0001572	0.03797	0.2891	0.1786	8	131
5	143700	Vasopressin-regulated water reabsorption	BioSystems: KEGG	0.0001788	0.03797	0.2891	0.2031	5	45
6	835410	Thyroid hormone synthesis	BioSystems: KEGG	0.0002006	0.03797	0.2891	0.2278	6	72
8: Pubmed [Display Chart] 12143 annotations before applied cutoff / 31489 genes in category
	ID	Name	Source	pValue	FDR B&H	FDR B&Y	Bonferroni	Genes from Input	Genes in Annotation
1	16169070	A human protein-protein interaction network: a resource for annotating the proteome.	GeneRIF	8.929e-10	1.084e-05	0.0001082	1.084e-05	35	1679
2	19380743	Charting the molecular network of the drug target Bcr-Abl.	Pubmed	1.914e-07	0.001113	0.01111	0.002324	12	266
3	22863883	A high-throughput approach for measuring temporal changes in the interactome.	Pubmed	2.75e-07	0.001113	0.01111	0.003339	28	1456
4	21145461	Dynamics of cullin-RING ubiquitin ligase network revealed by systematic quantitative proteomics.	Pubmed	5.985e-07	0.001817	0.01814	0.007268	30	1699
5	17081983	Global, in vivo, and site-specific phosphorylation dynamics in signaling networks.	GeneRIF	9.049e-07	0.002198	0.02194	0.01099	28	1546
Show 45 more annotations
9: Interaction [Display Chart] 10551 annotations before applied cutoff / 16250 genes in category
	ID	Name	Source	pValue	FDR B&H	FDR B&Y	Bonferroni	Genes from Input	Genes in Annotation
1	int:SLC25A12	SLC25A12 interactions		2.578e-06	0.0272	0.2677	0.0272	5	20
10: Cytoband [Display Chart] 161 annotations before applied cutoff / 34661 genes in category
No results to display
11: Transcription Factor Binding Site [Display Chart] 504 annotations before applied cutoff / 9770 genes in category
No results to display
12: Gene Family [Display Chart] 20 annotations before applied cutoff / 6751 genes in category
	ID	Name	Source	pValue	FDR B&H	FDR B&Y	Bonferroni	Genes from Input	Genes in Annotation
1	TUB	Tubulins	genenames.org	0.000238	0.004531	0.0163	0.004761	3	31
2	DNAJ	DnaJ (Hsp40) homologs	genenames.org	0.0004738	0.004531	0.0163	0.009475	3	39
3	PRMT	Protein arginine methyltransferases	genenames.org	0.0006797	0.004531	0.0163	0.01359	2	10
13: Coexpression [Display Chart] 4977 annotations before applied cutoff / 22914 genes in category
	ID	Name	Source	pValue	FDR B&H	FDR B&Y	Bonferroni	Genes from Input	Genes in Annotation
1	M2105	Genes whose expression was significantly and positively correlated with the number of perineuronal oligodendrocytes in the layer III of BA9 brain region.	MSigDB C2: Broad Institute	8.79e-10	2.872e-06	2.61e-05	4.375e-06	27	756
2	M17728	Genes down-regulated in brain from patients with Alzheimer's disease.	MSigDB C2: University of Washington	1.154e-09	2.872e-06	2.61e-05	5.743e-06	35	1237
3	M10914	Genes down-regulated in prefrontal cortex (PFC) of mice carrying a hemizygotic microdeletion in the 22q11.2 region.	MSigDB C2: Broad Institute	8.273e-09	1.373e-05	0.0001248	4.118e-05	21	517
4	17660535-TableS4b	Mouse InnerEar Sajan08 2230genes	GeneSigDB	2.063e-08	2.253e-05	0.0002048	0.0001027	43	1948
5	M2110	Genes whose expression significantly and positively correlated with the density of CALB1-positive [GeneID=793] GABAergic interneurons in the BA9 brain region across all subjects with psychiatric disorders.	MSigDB C2: Broad Institute	2.263e-08	2.253e-05	0.0002048	0.0001126	21	548
6	M2107	Genes whose expression significantly and positively correlated with oligodendrocyte density in layer VI of BA9 brain region in patients with bipolar disorder.	MSigDB C2: Broad Institute	2.045e-07	0.0001697	0.001542	0.001018	22	681
7	16872506-SuppTable1	Human Leukemia Yukinawa06 2000genes	GeneSigDB	4.803e-07	0.0003415	0.003104	0.002391	34	1505
8	18223198-TableS3	Human Brain Chen-Plotkin08 747genes	GeneSigDB	1.677e-06	0.001043	0.009481	0.008344	19	594
9	16484322-SuppTable3	Mouse StemCell Schimmer06 1554genes	GeneSigDB	4.163e-06	0.002302	0.02093	0.02072	29	1291
10	16288009-SuppTable2	Human StemCell Moreno05 297genes	GeneSigDB	5.075e-06	0.002526	0.02296	0.02526	12	266
11	12446012-Table1	Mouse Immune Carmody02 20genes	GeneSigDB	1.021e-05	0.004619	0.04199	0.05081	4	16
12	20460173-ImmPortCD40LandAnti-IgMvsControl	Human Immune Kong10 2491genes ImmPort CD40LandAnti-IgMvsControl	GeneSigDB	1.155e-05	0.004766	0.04332	0.05747	32	1586
13	M5403	Genes down-regulated in comparison of eosinophils versus macrophages.	MSigDB C7: Nick Haining lab (DFCI)	1.245e-05	0.004766	0.04332	0.06195	10	199
14	M2801	Genes down-regulated in primary keratinocytes from RB1 and RBL1 [Gene ID=5925, 5933] skin specific knockout mice.	MSigDB C6: Broad Institute	1.973e-05	0.007016	0.06377	0.09822	8	128
15	11823860-SuppTable3	Human Breast van'tVeer02 2460genes Ergenes	GeneSigDB	3.291e-05	0.01092	0.09925	0.1638	35	1910
16	19621087-Table1e	Mouse EmbryonicStemCell Abranches09 919genes	GeneSigDB	4.032e-05	0.01254	0.114	0.2007	16	555
17	M18761	Potential marker genes specifically up-regulated in the majority of hepatocellular carcinoma (HCC) tumors.	MSigDB C2: Broad Institute	4.871e-05	0.01375	0.125	0.2424	5	45
18	15474998-tableS1c	Mouse StemCell Lindmark04 2514genes	GeneSigDB	5.083e-05	0.01375	0.125	0.253	35	1951
19	M3063	Genes down-regulated in HEK293 cells (embryonic kidney) at 6 h, 12 h or 24 h after infection with reovirus strain T3A (known as a strong inducer of apoptosis).	MSigDB C2: University of Washington	5.638e-05	0.01375	0.125	0.2806	11	287
20	M9112	Age down-regulated genes in the human frontal cortex.	MSigDB C2: University of Washington	7.063e-05	0.01375	0.125	0.3515	8	153
21	19328798-SuppTable2	Human Colon Fritzmann09 123genes	GeneSigDB	7.779e-05	0.01375	0.125	0.3872	7	115
22	M4668	Genes up-regulated in comparison of untreated CD4 [GeneID=920] T cells versus the untreated CD8 T cells.	MSigDB C7: Nick Haining lab (DFCI)	8.01e-05	0.01375	0.125	0.3987	9	200
23	M4853	Genes up-regulated in comparison of NK cells versus erythroblasts.	MSigDB C7: Nick Haining lab (DFCI)	8.01e-05	0.01375	0.125	0.3987	9	200
24	M5266	Genes up-regulated in comparison of macrophages exposed to 5 worms/well B. malayi versus macrophages exposed to M. tuberculosis.	MSigDB C7: Nick Haining lab (DFCI)	8.01e-05	0.01375	0.125	0.3987	9	200
25	M5508	Genes up-regulated in comparison of macrophages versus NK cells.	MSigDB C7: Nick Haining lab (DFCI)	8.01e-05	0.01375	0.125	0.3987	9	200
26	M5303	Genes down-regulated in comparison of untreated CD4 [GeneID=920] memory T cells from old donors versus those treated with TSST at 72 h.	MSigDB C7: Nick Haining lab (DFCI)	8.01e-05	0.01375	0.125	0.3987	9	200
27	M3619	Genes down-regulated in comparison of CD8 T cells at 0 h versus those at 72 h after treatment with trichostatin A (TSA) [PubChem=5562].	MSigDB C7: Nick Haining lab (DFCI)	8.01e-05	0.01375	0.125	0.3987	9	200
28	M3978	Genes down-regulated in comparison of dendritic cells (DC) stimulated with Pam3Csk4 (TLR1/2 agonist) at 16 h versus DC cells stimulated with Gardiquimod (TLR7 agonist) at 16 h.	MSigDB C7: Nick Haining lab (DFCI)	8.01e-05	0.01375	0.125	0.3987	9	200
29	M3413	Genes up-regulated in comparison of microglia cells 1 h after stimulation with IFNG [GeneID=3458] versus microglia cells 24 h after the stimulation.	MSigDB C7: Nick Haining lab (DFCI)	8.01e-05	0.01375	0.125	0.3987	9	200
30	18081427-TableS7	Mouse Breast Crawford07 758genes	GeneSigDB	9.77e-05	0.01621	0.1473	0.4863	14	475
31	M687	Genes up-regulated in neurons after NPAS4 [GeneID=266743] knockdown by RNAi.	MSigDB C2: Broad Institute	0.00011	0.01743	0.1584	0.5472	8	163
32	M1303	Genes up-regulated in SEND cells (skin endothelium) at hypoxia with ELK3 [GeneID=2004] knockdown by RNAi.	MSigDB C2: Broad Institute	0.000112	0.01743	0.1584	0.5577	9	209
33	18510698-Table4	Human StemCell Lim08 14genes	GeneSigDB	0.0001862	0.02808	0.2553	0.9267	3	13
34	17676974-TableS2	Mouse StemCell Chambers07 1521genes	GeneSigDB	0.0002024	0.02963	0.2694	1	22	1059
35	M17860	Genes down-regulated in primary tissue culture of epidermal kerationcytes after UVB irradiation.	MSigDB C2: University of Washington	0.0002467	0.03507	0.3188	1	6	98
36	17488685-SuppTable1	Human Leukemia Chiaretti07 108genes	GeneSigDB	0.0002905	0.03602	0.3274	1	6	101
37	19505326-SuppTable3	Human Ovarian Li09 2322genes cisplatinresistance	GeneSigDB	0.0003087	0.03602	0.3274	1	31	1804
38	18310505-TableS7	Human StemCell Matushansky08 1453genes	GeneSigDB	0.0003124	0.03602	0.3274	1	24	1245
39	M19848	Genes up-regulated in epidermis after to UVB irradiation.	MSigDB C2: Broad Institute	0.0003124	0.03602	0.3274	1	10	293
40	15474998-tableS1b	Mouse StemCell Lindmark04 950genes	GeneSigDB	0.0003141	0.03602	0.3274	1	17	732
41	15604209-Table1a	Human Uterine Luo05 110genes 2Hr	GeneSigDB	0.000323	0.03602	0.3274	1	6	103
42	17880687-TableS2	Human Embryo Heim07 2325genes	GeneSigDB	0.0003275	0.03602	0.3274	1	28	1565
43	M1712	Genes enriched in neurons in the adult mouse brain identified through correlation-based searches seeded with neuron cell-type specific gene expression patterns.	MSigDB C2: Broad Institute	0.000377	0.03602	0.3274	1	5	69
44	M3246	Genes down-regulated in comparison of naive B cells versus memory B cells.	MSigDB C7: Nick Haining lab (DFCI)	0.000427	0.03602	0.3274	1	8	199
45	M4243	Genes down-regulated in comparison of untreated CD4 [GeneID=920] T cells at 2 h versus the untreated cells at 72 h.	MSigDB C7: Nick Haining lab (DFCI)	0.000427	0.03602	0.3274	1	8	199
46	M5753	Genes up-regulated in comparison of control RAW264.7 cells (macrophages) versus those infected with B. abortus.	MSigDB C7: Nick Haining lab (DFCI)	0.000427	0.03602	0.3274	1	8	199
47	M4848	Genes up-regulated in comparison of CD8 T cells versus monocyte macrophages.	MSigDB C7: Nick Haining lab (DFCI)	0.000427	0.03602	0.3274	1	8	199
48	M5249	Genes down-regulated in comparison of macrophages exposed to L. major versus macrophages exposed to 50 worms/well B. malayi.	MSigDB C7: Nick Haining lab (DFCI)	0.000427	0.03602	0.3274	1	8	199
49	M5531	Genes down-regulated in comparison of neutrophils versus NK cells.	MSigDB C7: Nick Haining lab (DFCI)	0.0004415	0.03602	0.3274	1	8	200
50	M4518	Genes up-regulated in comparison of unstimulated dendritic cells (DC) versus 1 day DC stimulated with LPS (TLR4 agonist).	MSigDB C7: Nick Haining lab (DFCI)	0.0004415	0.03602	0.3274	1	8	200
14: Coexpression Atlas [Display Chart] 2846 annotations before applied cutoff / 20489 genes in category
	ID	Name	Source	pValue	FDR B&H	FDR B&Y	Bonferroni	Genes from Input	Genes in Annotation
1	gudmap dev lower uro neuro e15.5 BladdPelvicGanglion Sox10 1000	dev lower uro neuro e15.5 BladdPelvicGanglion Sox10 top-relative-expression-ranked 1000	Gudmap Mouse ST 1.0	4.794e-11	8.413e-08	7.177e-07	1.364e-07	32	830
2	gudmap dev lower uro neuro e15.5 BladdPelvicGanglion Sox10 k1 1000	dev lower uro neuro e15.5 BladdPelvicGanglion Sox10 k-means-cluster#1 top-relative-expression-ranked 1000	Gudmap Mouse ST 1.0	5.912e-11	8.413e-08	7.177e-07	1.683e-07	16	186
3	gudmap dev lower uro neuro e14.5 BladdPelvicGanglion Sox10 1000	dev lower uro neuro e14.5 BladdPelvicGanglion Sox10 top-relative-expression-ranked 1000	Gudmap Mouse ST 1.0	6.704e-09	6.36e-06	5.426e-05	1.908e-05	29	849
4	gudmap dev lower uro neuro e14.5 PelvicGanglion Sox10 1000	dev lower uro neuro e14.5 PelvicGanglion Sox10 top-relative-expression-ranked 1000	Gudmap Mouse ST 1.0	3.507e-07	0.0002495	0.002129	0.0009982	27	904
5	gudmap dev lower uro neuro e14.5 PelvicGanglion Sox10 k1 1000	dev lower uro neuro e14.5 PelvicGanglion Sox10 k-means-cluster#1 top-relative-expression-ranked 1000	Gudmap Mouse ST 1.0	5.426e-07	0.0003088	0.002635	0.001544	15	310
Show 25 more annotations
15: Computational [Display Chart] 455 annotations before applied cutoff / 9399 genes in category
	ID	Name	Source	pValue	FDR B&H	FDR B&Y	Bonferroni	Genes from Input	Genes in Annotation
1	module 133	Genes in module 133	MSigDb: C4 - CM: Cancer Modules	4.112e-05	0.00617	0.04133	0.01871	4	15
2	module 110	Genes in module 110	MSigDb: C4 - CM: Cancer Modules	4.112e-05	0.00617	0.04133	0.01871	4	15
3	module 160	Genes in module 160	MSigDb: C4 - CM: Cancer Modules	4.112e-05	0.00617	0.04133	0.01871	4	15
4	module 35	Genes in module 35	MSigDb: C4 - CM: Cancer Modules	5.424e-05	0.00617	0.04133	0.02468	4	16
16: MicroRNA [Display Chart] 2917 annotations before applied cutoff / 19844 genes in category
	ID	Name	Source	pValue	FDR B&H	FDR B&Y	Bonferroni	Genes from Input	Genes in Annotation
1	hsa-miR-515-3p:mirSVR lowEffct	hsa-miR-515-3p:mirSVR nonconserved lowEffect-0.1-0.5	MicroRNA.org	4.342e-06	0.01267	0.1084	0.01267	32	1324
2	hsa-miR-33b*:mirSVR lowEffct	hsa-miR-33b*:mirSVR nonconserved lowEffect-0.1-0.5	MicroRNA.org	1.602e-05	0.02337	0.1999	0.04674	31	1345
3	hsa-miR-182*:mirSVR highEffct	hsa-miR-182*:mirSVR nonconserved highEffect-0.5	MicroRNA.org	4.828e-05	0.04236	0.3624	0.1408	17	548
4	hsa-miR-744:mirSVR lowEffct	hsa-miR-744:mirSVR nonconserved lowEffect-0.1-0.5	MicroRNA.org	5.808e-05	0.04236	0.3624	0.1694	20	729
17: Drug [Display Chart] 19431 annotations before applied cutoff / 20154 genes in category
	ID	Name	Source	pValue	FDR B&H	FDR B&Y	Bonferroni	Genes from Input	Genes in Annotation
1	D014415	Tunicamycin	CTD	2.14e-07	0.004159	0.04347	0.004159	38	1532
2	D020122	tert-Butylhydroperoxide	CTD	1.004e-06	0.00975	0.1019	0.0195	40	1765
3	1773 UP	Chrysene-1,4-quinone [100900-16-1]; Up 200; 15.4uM; HL60; HG-U133A	Broad Institute CMAP	4.116e-06	0.02666	0.2786	0.07998	11	191
4	2367 UP	Vincamine [1617-90-9]; Up 200; 11.2uM; HL60; HT HG-U133A	Broad Institute CMAP	6.098e-06	0.02962	0.3096	0.1185	11	199
5	CID000001023	pyrophosphate	Stitch	1.161e-05	0.0451	0.4714	0.2255	20	654
18: Disease [Display Chart] 291 annotations before applied cutoff / 8276 genes in category
	ID	Name	Source	pValue	FDR B&H	FDR B&Y	Bonferroni	Genes from Input	Genes in Annotation
1	ctd:D009999	Ossification, Heterotopic	CTD	0.0001004	0.02498	0.1562	0.02921	2	2
2	ctd:D000310	Adrenal Gland Neoplasms	CTD	0.005154	0.02498	0.1562	1	2	11
3	ctd:D018281	Cholangiocarcinoma	CTD	0.008363	0.02498	0.1562	1	2	14
4	cv:CN158799	Usher syndrome, type 1J	Clinical Variations	0.01013	0.02498	0.1562	1	1	1
5	cv:CN207619	Encephalopathy, progressive, with or without lipodystrophy	Clinical Variations	0.01013	0.02498	0.1562	1	1	1
6	269700	LIPODYSTROPHY, CONGENITAL GENERALIZED, TYPE 2; CGL2	OMIM	0.01013	0.02498	0.1562	1	1	1
7	266120	URIDINE 5-PRIME MONOPHOSPHATE HYDROLASE DEFICIENCY, HEMOLYTIC ANEMIA DUE TO	OMIM	0.01013	0.02498	0.1562	1	1	1
8	cv:C1848805	Thyroid dyshormonogenesis 1	Clinical Variations	0.01013	0.02498	0.1562	1	1	1
9	ctd:C566600	Keratosis Linearis with Ichthyosis Congenita and Sclerosing Keratoderma	CTD	0.01013	0.02498	0.1562	1	1	1
10	ctd:C535737	Ethylmalonic encephalopathy	CTD	0.01013	0.02498	0.1562	1	1	1
11	cv:C0268272	Juvenile GM>1< gangliosidosis	Clinical Variations	0.01013	0.02498	0.1562	1	1	1
12	613643	PARKINSON DISEASE 5, AUTOSOMAL DOMINANT; PARK5	OMIM	0.01013	0.02498	0.1562	1	1	1
13	612463	PSEUDOPSEUDOHYPOPARATHYROIDISM; PPHP	OMIM	0.01013	0.02498	0.1562	1	1	1
14	cv:C2750090	Charcot-Marie-Tooth disease, type 2N	Clinical Variations	0.01013	0.02498	0.1562	1	1	1
15	601952	KERATOSIS LINEARIS WITH ICHTHYOSIS CONGENITA AND SCLEROSING KERATODERMA	OMIM	0.01013	0.02498	0.1562	1	1	1
16	cv:C0334041	Progressive osseous heteroplasia	Clinical Variations	0.01013	0.02498	0.1562	1	1	1
17	ctd:C537393	Neurofibromatosis-Noonan syndrome	CTD	0.01013	0.02498	0.1562	1	1	1
18	cv:C0268271	Infantile GM1 gangliosidosis	Clinical Variations	0.01013	0.02498	0.1562	1	1	1
19	ctd:C548075	Pseudohypoparathyroidism Type 1B	CTD	0.01013	0.02498	0.1562	1	1	1
20	cv:C1849507	Uridine 5-prime monophosphate hydrolase deficiency, hemolytic anemia due to	Clinical Variations	0.01013	0.02498	0.1562	1	1	1
21	ctd:D005359	Fibrous Dysplasia, Polyostotic	CTD	0.01013	0.02498	0.1562	1	1	1
22	ctd:C564766	Thyroid Dyshormonogenesis 1	CTD	0.01013	0.02498	0.1562	1	1	1
23	ctd:D017253	Neurofibromatoses	CTD	0.01013	0.02498	0.1562	1	1	1
24	ctd:C537120	Mucopolysaccharidosis type 3 D	CTD	0.01013	0.02498	0.1562	1	1	1
25	162210	NEUROFIBROMATOSIS, FAMILIAL SPINAL	OMIM	0.01013	0.02498	0.1562	1	1	1
26	cv:CN188261	Pigmented nodular adrenocortical disease, primary, 4	Clinical Variations	0.01013	0.02498	0.1562	1	1	1
27	cv:C1720863	Congenital generalized lipodystrophy type 2	Clinical Variations	0.01013	0.02498	0.1562	1	1	1
28	cv:C1970808	Xeroderma pigmentosum, complementation group b	Clinical Variations	0.01013	0.02498	0.1562	1	1	1
29	612020	SPASTIC PARAPLEGIA 39, AUTOSOMAL RECESSIVE; SPG39	OMIM	0.01013	0.02498	0.1562	1	1	1
30	ctd:C562735	Osseous Heteroplasia, Progressive	CTD	0.01013	0.02498	0.1562	1	1	1
31	230500	GM1-GANGLIOSIDOSIS, TYPE I	OMIM	0.01013	0.02498	0.1562	1	1	1
32	cv:CN226296	Myasthenic syndrome, congenital, with tubular aggregates 3	Clinical Variations	0.01013	0.02498	0.1562	1	1	1
33	ctd:C564859	Uridine 5-Prime Monophosphate Hydrolase Deficiency, Hemolytic Anemia due to	CTD	0.01013	0.02498	0.1562	1	1	1
34	ctd:D005354	Fibrosarcoma	CTD	0.01013	0.02498	0.1562	1	1	1
35	cv:CN179949	Paroxysmal nocturnal hemoglobinuria 2	Clinical Variations	0.01013	0.02498	0.1562	1	1	1
36	cv:C1834235	Neurofibromatosis, familial spinal	Clinical Variations	0.01013	0.02498	0.1562	1	1	1
37	cv:CN186201	Cortical dysplasia, complex, with other brain malformations 5	Clinical Variations	0.01013	0.02498	0.1562	1	1	1
38	cv:C2931482	Neurofibromatosis-Noonan syndrome	Clinical Variations	0.01013	0.02498	0.1562	1	1	1
39	cv:C0268603	Acetyl-CoA: carboxylase deficiency	Clinical Variations	0.01013	0.02498	0.1562	1	1	1
40	602473	ENCEPHALOPATHY, ETHYLMALONIC	OMIM	0.01013	0.02498	0.1562	1	1	1
41	270685	SPASTIC PARAPLEGIA 17; SPG17	OMIM	0.01013	0.02498	0.1562	1	1	1
42	cv:CN179948	Multiple congenital anomalies-hypotonia-seizures syndrome 3	Clinical Variations	0.01013	0.02498	0.1562	1	1	1
43	cv:C2677586	Spastic paraplegia 39	Clinical Variations	0.01013	0.02498	0.1562	1	1	1
44	604187	SPASTIC PARAPLEGIA 10, AUTOSOMAL DOMINANT; SPG10	OMIM	0.01013	0.02498	0.1562	1	1	1
45	cv:CN074197	Spastic paraplegia 17	Clinical Variations	0.01013	0.02498	0.1562	1	1	1
46	cv:C0206657	Alveolar soft part sarcoma	Clinical Variations	0.01013	0.02498	0.1562	1	1	1
47	cv:C0242292	McCune-Albright syndrome	Clinical Variations	0.01013	0.02498	0.1562	1	1	1
48	ctd:C566449	Pyridoxamine 5-Prime-Phosphate Oxidase Deficiency	CTD	0.01013	0.02498	0.1562	1	1	1
49	613287	CHARCOT-MARIE-TOOTH DISEASE, AXONAL, TYPE 2N; CMT2N	OMIM	0.01013	0.02498	0.1562	1	1	1
50	cv:C1970021	Congenital disorder of glycosylation type 2H	Clinical Variations	0.01013	0.02498	0.1562	1	1	1

## Sheet: green
Results
1: GO: Molecular Function [Display Chart] 785 annotations before applied cutoff / 18326 genes in category
	ID	Name	Source	pValue	FDR B&H	FDR B&Y	Bonferroni	Genes from Input	Genes in Annotation
1	GO:0003723	RNA binding		4.04e-18	3.172e-15	2.297e-14	3.172e-15	88	1568
2	GO:0044822	poly(A) RNA binding		1.231e-17	4.833e-15	3.501e-14	9.667e-15	73	1160
3	GO:0008137	NADH dehydrogenase (ubiquinone) activity		8.085e-16	1.269e-13	9.195e-13	6.347e-13	16	47
4	GO:0050136	NADH dehydrogenase (quinone) activity		8.085e-16	1.269e-13	9.195e-13	6.347e-13	16	47
5	GO:0003954	NADH dehydrogenase activity		8.085e-16	1.269e-13	9.195e-13	6.347e-13	16	47
6	GO:0016655	oxidoreductase activity, acting on NAD(P)H, quinone or similar compound as acceptor		4.515e-15	5.907e-13	4.279e-12	3.544e-12	17	61
7	GO:0015078	hydrogen ion transmembrane transporter activity		2.198e-14	2.465e-12	1.786e-11	1.726e-11	20	101
8	GO:0016651	oxidoreductase activity, acting on NAD(P)H		7.012e-12	6.881e-10	4.984e-09	5.505e-09	18	106
9	GO:0003735	structural constituent of ribosome		9.668e-11	8.433e-09	6.108e-08	7.59e-08	20	156
10	GO:0070003	threonine-type peptidase activity		5.429e-09	3.874e-07	2.806e-06	4.262e-06	8	21
11	GO:0004298	threonine-type endopeptidase activity		5.429e-09	3.874e-07	2.806e-06	4.262e-06	8	21
12	GO:0016491	oxidoreductase activity		1.032e-08	6.754e-07	4.892e-06	8.104e-06	41	733
13	GO:0009055	electron carrier activity		3.461e-08	2.09e-06	1.514e-05	2.717e-05	14	104
14	GO:0016676	oxidoreductase activity, acting on a heme group of donors, oxygen as acceptor		7.295e-08	3.579e-06	2.593e-05	5.727e-05	8	28
15	GO:0004129	cytochrome-c oxidase activity		7.295e-08	3.579e-06	2.593e-05	5.727e-05	8	28
16	GO:0015002	heme-copper terminal oxidase activity		7.295e-08	3.579e-06	2.593e-05	5.727e-05	8	28
17	GO:0016675	oxidoreductase activity, acting on a heme group of donors		9.891e-08	4.567e-06	3.308e-05	7.765e-05	8	29
18	GO:0008553	hydrogen-exporting ATPase activity, phosphorylative mechanism		2.726e-06	0.0001189	0.0008613	0.00214	5	12
19	GO:0005198	structural molecule activity		5.268e-06	0.0002176	0.001576	0.004135	32	641
20	GO:0043022	ribosome binding		6.691e-06	0.0002626	0.001902	0.005253	7	35
21	GO:0051082	unfolded protein binding		1.237e-05	0.0004624	0.00335	0.009711	11	105
22	GO:0015077	monovalent inorganic cation transmembrane transporter activity		3.879e-05	0.001339	0.009697	0.03045	20	343
23	GO:0043021	ribonucleoprotein complex binding		3.922e-05	0.001339	0.009697	0.03079	9	79
24	GO:0008135	translation factor activity, RNA binding		0.0001305	0.004268	0.03091	0.1024	9	92
25	GO:0036442	hydrogen-exporting ATPase activity		0.0001462	0.00459	0.03325	0.1147	5	25
26	GO:0015405	P-P-bond-hydrolysis-driven transmembrane transporter activity		0.0001733	0.005037	0.03649	0.136	10	117
27	GO:0015399	primary active transmembrane transporter activity		0.0001733	0.005037	0.03649	0.136	10	117
28	GO:0048037	cofactor binding		0.0002977	0.008061	0.05839	0.2337	16	281
29	GO:0017070	U6 snRNA binding		0.0002978	0.008061	0.05839	0.2338	3	7
30	GO:0042623	ATPase activity, coupled		0.000438	0.01127	0.08164	0.3439	16	291
31	GO:0097177	mitochondrial ribosome binding		0.0004451	0.01127	0.08164	0.3494	2	2
32	GO:0019829	cation-transporting ATPase activity		0.0006374	0.01564	0.1133	0.5004	7	70
33	GO:0042625	ATPase activity, coupled to transmembrane movement of ions		0.0007559	0.01798	0.1302	0.5934	7	72
34	GO:0016765	transferase activity, transferring alkyl or aryl (other than methyl) groups		0.0008876	0.02049	0.1484	0.6967	6	54
35	GO:0022890	inorganic cation transmembrane transporter activity		0.0009583	0.02149	0.1557	0.7523	22	503
36	GO:0016887	ATPase activity		0.0009888	0.02156	0.1562	0.7762	19	407
37	GO:0015662	ATPase activity, coupled to transmembrane movement of ions, phosphorylative mechanism		0.001105	0.02345	0.1699	0.8677	5	38
38	GO:0050662	coenzyme binding		0.001152	0.02381	0.1725	0.9047	12	202
39	GO:0036042	long-chain fatty acyl-CoA binding		0.001289	0.02589	0.1875	1	2	3
40	GO:0008494	translation activator activity		0.001319	0.02589	0.1875	1	3	11
41	GO:0003746	translation elongation factor activity		0.001433	0.02743	0.1987	1	4	24
42	GO:0004364	glutathione transferase activity		0.001678	0.03136	0.2272	1	4	25
43	GO:0004448	isocitrate dehydrogenase activity		0.001951	0.03561	0.258	1	4	26
44	GO:0042626	ATPase activity, coupled to transmembrane movement of substances		0.002175	0.0388	0.281	1	8	110
45	GO:0043492	ATPase activity, coupled to movement of substances		0.002302	0.03928	0.2845	1	8	111
46	GO:0016820	hydrolase activity, acting on acid anhydrides, catalyzing transmembrane movement of substances		0.002302	0.03928	0.2845	1	8	111
2: GO: Biological Process [Display Chart] 3327 annotations before applied cutoff / 18482 genes in category
	ID	Name	Source	pValue	FDR B&H	FDR B&Y	Bonferroni	Genes from Input	Genes in Annotation
1	GO:0045333	cellular respiration		2.618e-32	8.71e-29	7.566e-28	8.71e-29	41	168
2	GO:0022904	respiratory electron transport chain		1.479e-29	2.461e-26	2.138e-25	4.921e-26	33	109
3	GO:0022900	electron transport chain		4.031e-29	4.471e-26	3.884e-25	1.341e-25	33	112
4	GO:0015980	energy derivation by oxidation of organic compounds		8.998e-24	7.484e-21	6.502e-20	2.994e-20	46	351
5	GO:0006091	generation of precursor metabolites and energy		7.327e-23	4.876e-20	4.236e-19	2.438e-19	50	442
6	GO:0006412	translation		1.336e-17	7.405e-15	6.433e-14	4.443e-14	48	540
7	GO:0006120	mitochondrial electron transport, NADH to ubiquinone		5.448e-17	2.59e-14	2.25e-13	1.813e-13	16	41
8	GO:0042775	mitochondrial ATP synthesis coupled electron transport		2.756e-16	1.019e-13	8.851e-13	9.169e-13	17	53
9	GO:0042773	ATP synthesis coupled electron transport		2.756e-16	1.019e-13	8.851e-13	9.169e-13	17	53
10	GO:0016071	mRNA metabolic process		1.201e-15	3.996e-13	3.472e-12	3.996e-12	50	653
11	GO:0006119	oxidative phosphorylation		2.193e-15	6.634e-13	5.763e-12	7.297e-12	18	69
12	GO:0046034	ATP metabolic process		5.462e-15	1.514e-12	1.316e-11	1.817e-11	39	423
13	GO:0002479	antigen processing and presentation of exogenous peptide antigen via MHC class I, TAP-dependent		1.087e-14	2.781e-12	2.416e-11	3.615e-11	18	75
14	GO:1902600	hydrogen ion transmembrane transport		2.794e-14	6.64e-12	5.768e-11	9.296e-11	20	103
15	GO:0042590	antigen processing and presentation of exogenous peptide antigen via MHC class I		3.673e-14	7.914e-12	6.875e-11	1.222e-10	18	80
16	GO:0009167	purine ribonucleoside monophosphate metabolic process		3.838e-14	7.914e-12	6.875e-11	1.277e-10	39	449
17	GO:0009126	purine nucleoside monophosphate metabolic process		4.124e-14	7.914e-12	6.875e-11	1.372e-10	39	450
18	GO:0009123	nucleoside monophosphate metabolic process		4.282e-14	7.914e-12	6.875e-11	1.424e-10	40	473
19	GO:0009161	ribonucleoside monophosphate metabolic process		9.628e-14	1.686e-11	1.465e-10	3.203e-10	39	462
20	GO:0051436	negative regulation of ubiquitin-protein ligase activity involved in mitotic cell cycle		3.637e-13	6.05e-11	5.256e-10	1.21e-09	16	67
21	GO:0055114	oxidation-reduction process		7.707e-13	1.221e-10	1.061e-09	2.564e-09	60	1052
22	GO:0051437	positive regulation of ubiquitin-protein ligase activity involved in regulation of mitotic cell cycle transition		1.212e-12	1.833e-10	1.593e-09	4.033e-09	16	72
23	GO:0051444	negative regulation of ubiquitin-protein transferase activity		1.907e-12	2.644e-10	2.297e-09	6.346e-09	16	74
24	GO:0051352	negative regulation of ligase activity		1.907e-12	2.644e-10	2.297e-09	6.346e-09	16	74
25	GO:0031571	mitotic G1 DNA damage checkpoint		3.664e-12	4.688e-10	4.073e-09	1.219e-08	16	77
26	GO:0044819	mitotic G1/S transition checkpoint		3.664e-12	4.688e-10	4.073e-09	1.219e-08	16	77
27	GO:0006977	DNA damage response, signal transduction by p53 class mediator resulting in cell cycle arrest		4.364e-12	5.189e-10	4.508e-09	1.452e-08	15	66
28	GO:0044783	G1 DNA damage checkpoint		4.523e-12	5.189e-10	4.508e-09	1.505e-08	16	78
29	GO:0051439	regulation of ubiquitin-protein ligase activity involved in mitotic cell cycle		4.523e-12	5.189e-10	4.508e-09	1.505e-08	16	78
30	GO:0002474	antigen processing and presentation of peptide antigen via MHC class I		5.166e-12	5.729e-10	4.977e-09	1.719e-08	18	105
31	GO:0072431	signal transduction involved in mitotic G1 DNA damage checkpoint		5.519e-12	5.738e-10	4.984e-09	1.836e-08	15	67
32	GO:1902400	intracellular signal transduction involved in G1 DNA damage checkpoint		5.519e-12	5.738e-10	4.984e-09	1.836e-08	15	67
33	GO:1902582	single-organism intracellular transport		6.871e-12	6.083e-10	5.285e-09	2.286e-08	66	1292
34	GO:1902402	signal transduction involved in mitotic DNA damage checkpoint		6.948e-12	6.083e-10	5.285e-09	2.312e-08	15	68
35	GO:0072422	signal transduction involved in DNA damage checkpoint		6.948e-12	6.083e-10	5.285e-09	2.312e-08	15	68
36	GO:0072401	signal transduction involved in DNA integrity checkpoint		6.948e-12	6.083e-10	5.285e-09	2.312e-08	15	68
37	GO:0072413	signal transduction involved in mitotic cell cycle checkpoint		6.948e-12	6.083e-10	5.285e-09	2.312e-08	15	68
38	GO:1902403	signal transduction involved in mitotic DNA integrity checkpoint		6.948e-12	6.083e-10	5.285e-09	2.312e-08	15	68
39	GO:0072395	signal transduction involved in cell cycle checkpoint		8.713e-12	7.433e-10	6.457e-09	2.899e-08	15	69
40	GO:0015992	proton transport		1.113e-11	9.255e-10	8.04e-09	3.702e-08	20	140
41	GO:0031145	anaphase-promoting complex-dependent proteasomal ubiquitin-dependent protein catabolic process		1.237e-11	1.004e-09	8.723e-09	4.117e-08	16	83
42	GO:0006818	hydrogen transport		1.453e-11	1.151e-09	1e-08	4.835e-08	20	142
43	GO:0051443	positive regulation of ubiquitin-protein transferase activity		2.186e-11	1.691e-09	1.469e-08	7.273e-08	16	86
44	GO:0044774	mitotic DNA integrity checkpoint		3.245e-11	2.453e-09	2.131e-08	1.079e-07	17	102
45	GO:0044265	cellular macromolecule catabolic process		3.42e-11	2.528e-09	2.196e-08	1.138e-07	50	856
46	GO:0072331	signal transduction by p53 class mediator		3.611e-11	2.612e-09	2.269e-08	1.201e-07	21	166
47	GO:0051351	positive regulation of ligase activity		5.361e-11	3.795e-09	3.296e-08	1.783e-07	16	91
48	GO:0010498	proteasomal protein catabolic process		6.242e-11	4.327e-09	3.759e-08	2.077e-07	27	287
49	GO:0043161	proteasome-mediated ubiquitin-dependent protein catabolic process		6.642e-11	4.51e-09	3.918e-08	2.21e-07	26	267
50	GO:0002478	antigen processing and presentation of exogenous peptide antigen		7.13e-11	4.744e-09	4.121e-08	2.372e-07	21	172
3: GO: Cellular Component [Display Chart] 531 annotations before applied cutoff / 18865 genes in category
	ID	Name	Source	pValue	FDR B&H	FDR B&Y	Bonferroni	Genes from Input	Genes in Annotation
1	GO:0005739	mitochondrion		2.383e-36	1.265e-33	8.671e-33	1.265e-33	120	1665
2	GO:0044429	mitochondrial part		8.065e-36	2.141e-33	1.467e-32	4.282e-33	86	858
3	GO:0044455	mitochondrial membrane part		5.685e-29	1.006e-26	6.896e-26	3.019e-26	38	167
4	GO:0005740	mitochondrial envelope		7.937e-27	1.054e-24	7.22e-24	4.214e-24	63	609
5	GO:0019866	organelle inner membrane		1.089e-26	1.156e-24	7.925e-24	5.782e-24	54	439
6	GO:0005743	mitochondrial inner membrane		4.043e-26	3.578e-24	2.452e-23	2.147e-23	51	397
7	GO:0031966	mitochondrial membrane		7.828e-26	5.938e-24	4.069e-23	4.157e-23	60	573
8	GO:0031967	organelle envelope		3.471e-25	2.304e-23	1.579e-22	1.843e-22	77	973
9	GO:0031975	envelope		4.805e-25	2.835e-23	1.943e-22	2.551e-22	77	978
10	GO:0005746	mitochondrial respiratory chain		2.075e-21	1.102e-19	7.549e-19	1.102e-18	22	65
11	GO:0030529	ribonucleoprotein complex		5.551e-21	2.68e-19	1.836e-18	2.947e-18	57	643
12	GO:0070469	respiratory chain		3.497e-19	1.548e-17	1.061e-16	1.857e-16	22	80
13	GO:0005747	mitochondrial respiratory chain complex I		4.604e-19	1.63e-17	1.117e-16	2.445e-16	17	39
14	GO:0045271	respiratory chain complex I		4.604e-19	1.63e-17	1.117e-16	2.445e-16	17	39
15	GO:0030964	NADH dehydrogenase complex		4.604e-19	1.63e-17	1.117e-16	2.445e-16	17	39
16	GO:1990204	oxidoreductase complex		6.451e-15	2.141e-13	1.467e-12	3.426e-12	19	85
17	GO:1902494	catalytic complex		6.109e-14	1.908e-12	1.308e-11	3.244e-11	54	837
18	GO:0005759	mitochondrial matrix		1.168e-13	3.446e-12	2.361e-11	6.202e-11	33	339
19	GO:0005840	ribosome		2.198e-12	6.144e-11	4.21e-10	1.167e-09	25	214
20	GO:0005761	mitochondrial ribosome		5.259e-11	1.33e-09	9.113e-09	2.793e-08	14	66
21	GO:0000313	organellar ribosome		5.259e-11	1.33e-09	9.113e-09	2.793e-08	14	66
22	GO:0000502	proteasome complex		8.067e-11	1.947e-09	1.334e-08	4.284e-08	14	68
23	GO:0044391	ribosomal subunit		1.976e-10	4.562e-09	3.126e-08	1.049e-07	19	148
24	GO:0045263	proton-transporting ATP synthase complex, coupling factor F(o)		2.196e-09	4.858e-08	3.329e-07	1.166e-06	7	13
25	GO:0016469	proton-transporting two-sector ATPase complex		2.617e-09	5.559e-08	3.81e-07	1.39e-06	11	48
26	GO:0005839	proteasome core complex		2.904e-09	5.931e-08	4.065e-07	1.542e-06	8	20
27	GO:0000276	mitochondrial proton-transporting ATP synthase complex, coupling factor F(o)		5.631e-09	1.107e-07	7.589e-07	2.99e-06	6	9
28	GO:0033177	proton-transporting two-sector ATPase complex, proton-transporting domain		1.071e-08	2.032e-07	1.392e-06	5.688e-06	8	23
29	GO:0005753	mitochondrial proton-transporting ATP synthase complex		1.291e-07	2.364e-06	1.62e-05	6.857e-05	7	21
30	GO:0045259	proton-transporting ATP synthase complex		2.628e-07	4.652e-06	3.188e-05	0.0001395	7	23
31	GO:0044445	cytosolic part		7.146e-07	1.224e-05	8.388e-05	0.0003794	17	198
32	GO:0015934	large ribosomal subunit		9.851e-07	1.635e-05	0.000112	0.0005231	11	83
33	GO:0005681	spliceosomal complex		2.781e-06	4.474e-05	0.0003066	0.001476	14	151
34	GO:0031301	integral component of organelle membrane		6.616e-06	0.0001033	0.0007081	0.003513	17	233
35	GO:0005689	U12-type spliceosomal complex		6.953e-06	0.0001055	0.0007229	0.003692	6	24
36	GO:0005758	mitochondrial intermembrane space		1.238e-05	0.0001784	0.001223	0.006573	9	70
37	GO:0032592	integral component of mitochondrial membrane		1.243e-05	0.0001784	0.001223	0.006602	7	39
38	GO:0031300	intrinsic component of organelle membrane		1.754e-05	0.0002451	0.001679	0.009312	17	251
39	GO:0098573	intrinsic component of mitochondrial membrane		2.069e-05	0.0002817	0.00193	0.01099	7	42
40	GO:0005654	nucleoplasm		3.485e-05	0.0004626	0.00317	0.0185	53	1465
41	GO:0031970	organelle envelope lumen		4.496e-05	0.0005823	0.00399	0.02387	9	82
42	GO:0034708	methyltransferase complex		4.953e-05	0.0006262	0.004291	0.0263	9	83
43	GO:0015935	small ribosomal subunit		6.497e-05	0.0008023	0.005498	0.0345	8	67
44	GO:0042719	mitochondrial intermembrane space protein transporter complex		8.244e-05	0.0009599	0.006578	0.04378	3	5
45	GO:0017101	aminoacyl-tRNA synthetase multienzyme complex		8.244e-05	0.0009599	0.006578	0.04378	3	5
46	GO:0005763	mitochondrial small ribosomal subunit		8.677e-05	0.0009599	0.006578	0.04607	5	23
47	GO:0022624	proteasome accessory complex		8.677e-05	0.0009599	0.006578	0.04607	5	23
48	GO:0000314	organellar small ribosomal subunit		8.677e-05	0.0009599	0.006578	0.04607	5	23
49	GO:0005685	U1 snRNP		0.0001468	0.001591	0.0109	0.07796	4	14
50	GO:1990234	transferase complex		0.0001547	0.001643	0.01126	0.08214	26	577
4: Human Phenotype [Display Chart] 1549 annotations before applied cutoff / 4141 genes in category
	ID	Name	Source	pValue	FDR B&H	FDR B&Y	Bonferroni	Genes from Input	Genes in Annotation
1	HP:0030085	Abnormal CSF lactate level		6.323e-11	4.897e-08	3.88e-07	9.794e-08	11	49
2	HP:0002490	Increased CSF lactate		6.323e-11	4.897e-08	3.88e-07	9.794e-08	11	49
3	HP:0003128	Lactic acidosis		1.602e-09	8.272e-07	6.554e-06	2.482e-06	15	145
4	HP:0001941	Acidosis		1.041e-08	3.513e-06	2.783e-05	1.613e-05	18	250
5	HP:0002795	Functional respiratory abnormality		1.134e-08	3.513e-06	2.783e-05	1.757e-05	25	498
6	HP:0001427	Mitochondrial inheritance		2.94e-08	6.941e-06	5.499e-05	4.554e-05	10	66
7	HP:0004360	Abnormality of acid-base homeostasis		3.137e-08	6.941e-06	5.499e-05	4.858e-05	18	268
8	HP:0002093	Respiratory insufficiency		9.117e-08	1.765e-05	0.0001399	0.0001412	20	356
9	HP:0002605	Hepatic necrosis		1.439e-07	2.477e-05	0.0001963	0.0002229	7	29
10	HP:0002151	Increased serum lactate		2.476e-07	3.835e-05	0.0003039	0.0003835	10	82
11	HP:0001508	Failure to thrive		3.902e-07	5.348e-05	0.0004237	0.0006045	21	427
12	HP:0012759	Neurodevelopmental abnormality		4.143e-07	5.348e-05	0.0004237	0.0006417	40	1380
13	HP:0002878	Respiratory failure		5.142e-07	6.127e-05	0.0004854	0.0007965	9	68
14	HP:0004325	Decreased body weight		7.67e-07	7.629e-05	0.0006045	0.001188	25	614
15	HP:0001263	Global developmental delay		8.193e-07	7.629e-05	0.0006045	0.001269	39	1351
16	HP:0012758	Neurodevelopmental delay		8.193e-07	7.629e-05	0.0006045	0.001269	39	1351
17	HP:0100543	Cognitive impairment		8.373e-07	7.629e-05	0.0006045	0.001297	43	1603
18	HP:0012443	Abnormality of brain morphology		8.924e-07	7.679e-05	0.0006084	0.001382	39	1355
19	HP:0001252	Muscular hypotonia		1.155e-06	9.417e-05	0.0007461	0.001789	29	817
20	HP:0003808	Abnormal muscle tone		1.251e-06	9.689e-05	0.0007677	0.001938	29	820
21	HP:0007319	Morphological abnormality of the central nervous system		1.64e-06	0.0001209	0.0009583	0.00254	42	1572
22	HP:0011400	Abnormal CNS myelination		1.818e-06	0.000128	0.001014	0.002816	11	126
23	HP:0011804	Abnormality of muscle physiology		5.064e-06	0.0003352	0.002656	0.007844	36	1260
24	HP:0003011	Abnormality of the musculature		5.31e-06	0.0003352	0.002656	0.008225	41	1569
25	HP:0011442	Abnormality of central motor function		5.41e-06	0.0003352	0.002656	0.00838	31	983
26	HP:0004323	Abnormality of body weight		7.717e-06	0.0004597	0.003642	0.01195	26	742
27	HP:0012447	Abnormal myelination		8.773e-06	0.0005033	0.003988	0.01359	13	209
28	HP:0002088	Abnormality of the lung		1.338e-05	0.0007402	0.005865	0.02073	27	814
29	HP:0011443	Abnormality of coordination		1.487e-05	0.0007689	0.006092	0.02303	21	533
30	HP:0002171	Gliosis		1.489e-05	0.0007689	0.006092	0.02307	8	77
31	HP:0002086	Abnormality of the respiratory system		1.672e-05	0.0008352	0.006617	0.02589	32	1090
32	HP:0001250	Seizures		1.781e-05	0.0008619	0.006829	0.02758	29	930
33	HP:0000580	Pigmentary retinopathy		1.981e-05	0.0009297	0.007366	0.03068	8	80
34	HP:0001392	Abnormality of the liver		2.518e-05	0.001147	0.009089	0.039	22	597
35	HP:0001404	Hepatocellular necrosis		2.697e-05	0.00119	0.009426	0.04177	5	25
36	HP:0003546	Exercise intolerance		2.765e-05	0.00119	0.009426	0.04283	7	61
37	HP:0001251	Ataxia		3.145e-05	0.001309	0.01037	0.04871	18	428
38	HP:0001257	Spasticity		3.296e-05	0.001309	0.01037	0.05105	20	516
39	HP:0001276	Hypertonia		3.296e-05	0.001309	0.01037	0.05105	20	516
40	HP:0002311	Incoordination		3.591e-05	0.00139	0.01102	0.05562	20	519
41	HP:0002921	Abnormality of the cerebrospinal fluid		3.734e-05	0.001411	0.01118	0.05784	13	239
42	HP:0003129	Abnormal neurological laboratory findings		4.045e-05	0.001492	0.01182	0.06266	18	436
43	HP:0012823	Clinical modifier		5.218e-05	0.001837	0.01455	0.08082	34	1264
44	HP:0000004	Onset and clinical course		5.218e-05	0.001837	0.01455	0.08082	34	1264
45	HP:0002903	Aminoaciduria		6.828e-05	0.00235	0.01862	0.1058	5	30
46	HP:0007305	CNS demyelination		8.379e-05	0.002822	0.02236	0.1298	6	50
47	HP:0001438	Abnormality of the abdomen		0.0001022	0.003333	0.02641	0.1583	38	1548
48	HP:0000587	Abnormality of the optic nerve		0.0001033	0.003333	0.02641	0.16	16	382
49	HP:0001943	Hypoglycemia		0.0001112	0.003462	0.02743	0.1722	9	130
50	HP:0002793	Abnormal pattern of respiration		0.0001117	0.003462	0.02743	0.1731	11	194
5: Mouse Phenotype [Display Chart] 1986 annotations before applied cutoff / 7992 genes in category
	ID	Name	Source	pValue	FDR B&H	FDR B&Y	Bonferroni	Genes from Input	Genes in Annotation
1	MP:0008762	embryonic lethality		2.029e-06	0.004029	0.03292	0.004029	50	1507
2	MP:0013292	embryonic lethality prior to organogenesis		6.905e-06	0.004937	0.04034	0.01371	25	540
3	MP:0013293	embryonic lethality prior to tooth bud stage		7.86e-06	0.004937	0.04034	0.01561	25	544
4	MP:0006036	abnormal mitochondrial physiology		9.943e-06	0.004937	0.04034	0.01975	11	123
5	MP:0002080	prenatal lethality		1.589e-05	0.005934	0.04849	0.03156	57	1948
6	MP:0009850	embryonic lethality between implantation and placentation		1.793e-05	0.005934	0.04849	0.03561	20	395
7	MP:0011100	complete preweaning lethality		0.0001018	0.02888	0.236	0.2021	19	411
8	MP:0010955	abnormal respiratory electron transport chain		0.0001648	0.0409	0.3342	0.3272	7	67
6: Domain [Display Chart] 1450 annotations before applied cutoff / 16924 genes in category
	ID	Name	Source	pValue	FDR B&H	FDR B&Y	Bonferroni	Genes from Input	Genes in Annotation
1	PF00227	Proteasome	Pfam	2.841e-09	2.06e-06	1.618e-05	4.119e-06	8	19
2	IPR001353	Proteasome sua/b	InterPro	2.841e-09	2.06e-06	1.618e-05	4.119e-06	8	19
3	IPR016050	Proteasome bsu CS	InterPro	8.397e-08	4.059e-05	0.0003189	0.0001218	6	12
4	IPR021156	TF A-like/BEX-like	InterPro	2.63e-07	7.627e-05	0.0005993	0.0003814	6	14
5	PF04538	BEX	Pfam	2.63e-07	7.627e-05	0.0005993	0.0003814	6	14
6	SM00651	Sm	SMART	1.026e-06	0.0001975	0.001552	0.001487	6	17
7	IPR006649	LSM domain euk/arc	InterPro	1.026e-06	0.0001975	0.001552	0.001487	6	17
8	IPR000243	Pept T1A subB	InterPro	1.09e-06	0.0001975	0.001552	0.00158	5	10
9	PS00854	PROTEASOME B 1	PROSITE	1.963e-06	0.0002618	0.002057	0.002846	5	11
10	PS51476	PROTEASOME B 2	PROSITE	1.963e-06	0.0002618	0.002057	0.002846	5	11
11	PF01423	LSM	Pfam	2.167e-06	0.0002618	0.002057	0.003142	6	19
12	IPR001163	LSM domain	InterPro	2.167e-06	0.0002618	0.002057	0.003142	6	19
13	IPR010920	LSM-related domain	InterPro	5.639e-06	0.0006289	0.004942	0.008176	6	22
14	IPR010370	TFA	InterPro	2.542e-05	0.002633	0.02068	0.03686	4	9
15	PF00043	GST C	Pfam	0.0001153	0.01044	0.08206	0.1671	5	23
16	IPR004046	GST C	InterPro	0.0001153	0.01044	0.08206	0.1671	5	23
17	G3DSA:1.20.1050.10	GST C like	Gene3D	0.0001334	0.01138	0.0894	0.1934	6	37
18	IPR010987	Glutathione-S-Trfase C-like	InterPro	0.0001555	0.01253	0.09844	0.2255	6	38
19	G3DSA:1.10.287.810	G3DSA:1.10.287.810	Gene3D	0.0001943	0.01341	0.1054	0.2817	3	6
20	IPR004217	Tim8/9/10/13 Znf-like	InterPro	0.0001943	0.01341	0.1054	0.2817	3	6
21	PF02953	zf-Tim10 DDP	Pfam	0.0001943	0.01341	0.1054	0.2817	3	6
22	G3DSA:3.40.30.10	Thioredoxin fold	Gene3D	0.0003328	0.02098	0.1648	0.4825	10	122
23	IPR012335	Thioredoxin fold	InterPro	0.0003328	0.02098	0.1648	0.4825	10	122
24	IPR012336	Thioredoxin-like fold	InterPro	0.0004309	0.02181	0.1714	0.6248	10	126
25	IPR013040	Coatomer gsu app Ig-like-sub	InterPro	0.0004822	0.02181	0.1714	0.6992	2	2
26	G3DSA:2.60.40.1480	Coatomer gsu app Ig-like-sub	Gene3D	0.0004822	0.02181	0.1714	0.6992	2	2
27	IPR014863	Coatomer gsu app	InterPro	0.0004822	0.02181	0.1714	0.6992	2	2
28	PF08752	Gamma-COP	Pfam	0.0004822	0.02181	0.1714	0.6992	2	2
29	IPR017106	Coatomer gamma subunit	InterPro	0.0004822	0.02181	0.1714	0.6992	2	2
30	IPR017933	Glutathione S Trfase/Cl chnl C	InterPro	0.0005045	0.02181	0.1714	0.7316	5	31
31	SM00948	Proteasome A N	SMART	0.0005265	0.02181	0.1714	0.7634	3	8
32	PF10584	Proteasome A N	Pfam	0.0005265	0.02181	0.1714	0.7634	3	8
33	PS00388	PROTEASOME A 1	PROSITE	0.0005265	0.02181	0.1714	0.7634	3	8
34	PS51475	PROTEASOME A 2	PROSITE	0.0005265	0.02181	0.1714	0.7634	3	8
35	IPR000426	Proteasome asu CS	InterPro	0.0005265	0.02181	0.1714	0.7634	3	8
36	PS50405	GST CTER	PROSITE	0.0006801	0.02739	0.2152	0.9861	5	33
37	IPR001844	Chaprnin Cpn60	InterPro	0.0007771	0.02889	0.227	1	3	9
38	SM00668	CTLH	SMART	0.0007771	0.02889	0.227	1	3	9
39	IPR002194	Chaperonin TCP-1 CS	InterPro	0.0007771	0.02889	0.227	1	3	9
40	PF02798	GST N	Pfam	0.0009818	0.0321	0.2522	1	4	21
41	IPR004045	Glutathione S-Trfase N	InterPro	0.0009818	0.0321	0.2522	1	4	21
42	PS50404	GST NTER	PROSITE	0.0009818	0.0321	0.2522	1	4	21
43	PS00751	TCP1 2	PROSITE	0.001092	0.0321	0.2522	1	3	10
44	IPR017998	Chaperone TCP-1	InterPro	0.001092	0.0321	0.2522	1	3	10
45	PS00750	TCP1 1	PROSITE	0.001092	0.0321	0.2522	1	3	10
46	PS50897	CTLH	PROSITE	0.001092	0.0321	0.2522	1	3	10
47	IPR006595	CTLH C	InterPro	0.001092	0.0321	0.2522	1	3	10
48	PS00995	TCP1 3	PROSITE	0.001092	0.0321	0.2522	1	3	10
49	PF03179	V-ATPase G	Pfam	0.001395	0.0321	0.2522	1	2	3
50	PS00605	ATPASE C	PROSITE	0.001395	0.0321	0.2522	1	2	3
7: Pathway [Display Chart] 1120 annotations before applied cutoff / 10567 genes in category
	ID	Name	Source	pValue	FDR B&H	FDR B&Y	Bonferroni	Genes from Input	Genes in Annotation
1	105921	Respiratory electron transport, ATP synthesis by chemiosmotic coupling, and heat production by uncoupling proteins.	BioSystems: REACTOME	6.661e-28	4.002e-25	3.041e-24	7.46e-25	32	97
2	82942	Oxidative phosphorylation	BioSystems: KEGG	7.146e-28	4.002e-25	3.041e-24	8.003e-25	36	133
3	477137	The citric acid (TCA) cycle and respiratory electron transport	BioSystems: REACTOME	1.7e-27	6.347e-25	4.823e-24	1.904e-24	36	136
4	198860	Electron Transport Chain	BioSystems: WikiPathways	1.631e-26	4.566e-24	3.47e-23	1.827e-23	32	106
5	83098	Parkinson's disease	BioSystems: KEGG	1.681e-24	3.764e-22	2.861e-21	1.882e-21	33	131
6	198870	Oxidative phosphorylation	BioSystems: WikiPathways	4.252e-23	7.938e-21	6.032e-20	4.763e-20	24	62
7	160962	Respiratory electron transport	BioSystems: REACTOME	8.356e-23	1.337e-20	1.016e-19	9.358e-20	26	79
8	83097	Alzheimer's disease	BioSystems: KEGG	7.055e-22	9.878e-20	7.506e-19	7.902e-19	34	168
9	83100	Huntington's disease	BioSystems: KEGG	1.221e-21	1.519e-19	1.154e-18	1.367e-18	35	183
10	PW:0000034	oxidative phosphorylation	Pathway Ontology	1.406e-16	1.575e-14	1.197e-13	1.575e-13	18	52
11	477124	ER-Phagosome pathway	BioSystems: REACTOME	1.23e-14	1.252e-12	9.517e-12	1.378e-11	18	65
12	187212	Destabilization of mRNA by AUF1 (hnRNP D0)	BioSystems: REACTOME	1.619e-13	1.511e-11	1.148e-10	1.813e-10	16	55
13	106017	Vif-mediated degradation of APOBEC3G	BioSystems: REACTOME	2.216e-13	1.91e-11	1.451e-10	2.482e-10	16	56
14	862188	Non-alcoholic fatty liver disease (NAFLD)	BioSystems: KEGG	2.855e-13	2.284e-11	1.736e-10	3.198e-10	24	151
15	106511	Degradation of beta-catenin by the destruction complex	BioSystems: REACTOME	5.672e-13	4.003e-11	3.042e-10	6.353e-10	17	69
16	105686	Regulation of activated PAK-2p34 by proteasome mediated degradation	BioSystems: REACTOME	5.718e-13	4.003e-11	3.042e-10	6.405e-10	15	50
17	477122	Antigen processing-Cross presentation	BioSystems: REACTOME	7.908e-13	4.437e-11	3.372e-10	8.857e-10	18	81
18	105797	Ubiquitin-dependent degradation of Cyclin D1	BioSystems: REACTOME	7.923e-13	4.437e-11	3.372e-10	8.874e-10	15	51
19	105788	CDK-mediated phosphorylation and removal of Cdc6	BioSystems: REACTOME	7.923e-13	4.437e-11	3.372e-10	8.874e-10	15	51
20	105796	Ubiquitin-dependent degradation of Cyclin D	BioSystems: REACTOME	7.923e-13	4.437e-11	3.372e-10	8.874e-10	15	51
21	106026	Vpu mediated degradation of CD4	BioSystems: REACTOME	1.089e-12	5.809e-11	4.414e-10	1.22e-09	15	52
22	105748	p53-Independent DNA Damage Response	BioSystems: REACTOME	1.486e-12	6.656e-11	5.058e-10	1.664e-09	15	53
23	105749	Ubiquitin Mediated Degradation of Phosphorylated Cdc25A	BioSystems: REACTOME	1.486e-12	6.656e-11	5.058e-10	1.664e-09	15	53
24	105747	p53-Independent G1/S DNA damage checkpoint	BioSystems: REACTOME	1.486e-12	6.656e-11	5.058e-10	1.664e-09	15	53
25	160939	Autodegradation of the E3 ubiquitin ligase COP1	BioSystems: REACTOME	1.486e-12	6.656e-11	5.058e-10	1.664e-09	15	53
26	105744	Stabilization of p53	BioSystems: REACTOME	2.012e-12	8.667e-11	6.586e-10	2.253e-09	15	54
27	105836	Autodegradation of Cdh1 by Cdh1:APC/C	BioSystems: REACTOME	2.177e-12	9.03e-11	6.862e-10	2.438e-09	16	64
28	105828	SCF-beta-TrCP mediated degradation of Emi1	BioSystems: REACTOME	2.706e-12	1.082e-10	8.224e-10	3.03e-09	15	55
29	198786	Proteasome Degradation	BioSystems: WikiPathways	2.824e-12	1.091e-10	8.288e-10	3.163e-09	16	65
30	105770	Cyclin E associated events during G1/S transition	BioSystems: REACTOME	3.646e-12	1.361e-10	1.034e-09	4.084e-09	16	66
31	105783	Cyclin A:Cdk2-associated events at S phase entry	BioSystems: REACTOME	4.685e-12	1.679e-10	1.276e-09	5.247e-09	16	67
32	105771	SCF(Skp2)-mediated degradation of p27/p21	BioSystems: REACTOME	4.798e-12	1.679e-10	1.276e-09	5.374e-09	15	57
33	105833	APC/C:Cdc20 mediated degradation of Securin	BioSystems: REACTOME	5.992e-12	2.034e-10	1.545e-09	6.711e-09	16	68
34	105824	CDT1 association with the CDC6:ORC:origin complex	BioSystems: REACTOME	8.301e-12	2.583e-10	1.962e-09	9.297e-09	15	59
35	105741	p53-Dependent G1/S DNA damage checkpoint	BioSystems: REACTOME	8.301e-12	2.583e-10	1.962e-09	9.297e-09	15	59
36	105743	p53-Dependent G1 DNA Damage Response	BioSystems: REACTOME	8.301e-12	2.583e-10	1.962e-09	9.297e-09	15	59
37	477135	Metabolism	BioSystems: REACTOME	8.55e-12	2.588e-10	1.967e-09	9.576e-09	82	1575
38	105685	Regulation of Apoptosis	BioSystems: REACTOME	1.404e-11	4.138e-10	3.145e-09	1.573e-08	15	61
39	105740	G1/S DNA Damage Checkpoints	BioSystems: REACTOME	1.812e-11	5.202e-10	3.953e-09	2.029e-08	15	62
40	105835	APC/C:Cdh1 mediated degradation of Cdc20 and other APC/C:Cdh1 targeted proteins in late mitosis/early G1	BioSystems: REACTOME	1.924e-11	5.255e-10	3.993e-09	2.155e-08	16	73
41	105831	APC/C:Cdc20 mediated degradation of mitotic proteins	BioSystems: REACTOME	1.924e-11	5.255e-10	3.993e-09	2.155e-08	16	73
42	105829	Activation of APC/C and APC/C:Cdc20 mediated degradation of mitotic proteins	BioSystems: REACTOME	2.401e-11	6.401e-10	4.864e-09	2.689e-08	16	74
43	576251	Activation of NF-kappaB in B Cells	BioSystems: REACTOME	7.56e-11	1.924e-09	1.462e-08	8.468e-08	15	68
44	105821	Assembly of the pre-replicative complex	BioSystems: REACTOME	7.56e-11	1.924e-09	1.462e-08	8.468e-08	15	68
45	105826	Regulation of APC/C activators between G1/S and early anaphase	BioSystems: REACTOME	1.026e-10	2.555e-09	1.941e-08	1.15e-07	16	81
46	477126	Cross-presentation of soluble exogenous antigens (endosomes)	BioSystems: REACTOME	1.179e-10	2.871e-09	2.181e-08	1.32e-07	13	49
47	105787	Orc1 removal from chromatin	BioSystems: REACTOME	1.458e-10	3.403e-09	2.586e-08	1.633e-07	15	71
48	105786	Switching of origins to a post-replicative state	BioSystems: REACTOME	1.458e-10	3.403e-09	2.586e-08	1.633e-07	15	71
49	106176	Regulation of ornithine decarboxylase (ODC)	BioSystems: REACTOME	1.558e-10	3.562e-09	2.707e-08	1.745e-07	13	50
50	105901	Removal of licensing factors from origins	BioSystems: REACTOME	2.218e-10	4.969e-09	3.776e-08	2.484e-07	15	73
8: Pubmed [Display Chart] 23555 annotations before applied cutoff / 31489 genes in category
	ID	Name	Source	pValue	FDR B&H	FDR B&Y	Bonferroni	Genes from Input	Genes in Annotation
1	18614015	A mitochondrial protein compendium elucidates complex I disease biology.	GeneRIF	6.721e-56	1.583e-51	1.685e-50	1.583e-51	94	982
2	20877624	Genetic variants in nuclear-encoded mitochondrial genes influence AIDS progression.	GeneRIF	6.199e-53	7.301e-49	7.771e-48	1.46e-48	89	926
3	22863883	A high-throughput approach for measuring temporal changes in the interactome.	Pubmed	1.146e-52	8.996e-49	9.575e-48	2.699e-48	107	1456
4	25147182	Quantitative Lys-¿-Gly-Gly (diGly) proteomics coupled with inducible RNAi reveals ubiquitin-mediated proteolysis of DNA damage-inducible transcript 4 (DDIT4) by the E3 ligase HUWE1.	Pubmed	2.008e-45	1.183e-41	1.259e-40	4.73e-41	59	401
5	24457600	The central role of EED in the orchestration of polycomb group complexes.	Pubmed	6.64e-45	3.128e-41	3.33e-40	1.564e-40	106	1719
6	21145461	Dynamics of cullin-RING ubiquitin ligase network revealed by systematic quantitative proteomics.	Pubmed	1.061e-43	4.166e-40	4.435e-39	2.5e-39	104	1699
7	19738201	Proteomic analysis of integrin-associated complexes identifies RCC2 as a dual regulator of Rac1 and Arf6.	GeneRIF	3.281e-43	1.104e-39	1.175e-38	7.728e-39	71	707
8	14651853	Integrated analysis of protein composition, tissue diversity, and gene regulation in mouse mitochondria.	Pubmed	2.697e-42	7.941e-39	8.453e-38	6.353e-38	61	495
9	22623428	Proteomic analysis of a4ß1 integrin adhesion complexes reveals a-subunit-dependent protein recruitment.	GeneRIF	2.536e-40	6.637e-37	7.065e-36	5.974e-36	59	490
10	23376485	Proteomic analysis of podocyte exosome-enriched fraction from normal human urine.	Pubmed	2.912e-39	6.86e-36	7.302e-35	6.86e-35	99	1715
11	24583282	A systems wide mass spectrometric based linear motif screen to identify dominant in-vivo interacting proteins for the ubiquitin ligase MDM2.	Pubmed	1.528e-36	3.273e-33	3.484e-32	3.6e-32	52	413
12	11042152	Cloning and functional analysis of cDNAs with open reading frames for 300 previously undefined genes expressed in CD34+ hematopoietic stem/progenitor cells.	Pubmed	2.938e-35	5.768e-32	6.14e-31	6.922e-31	46	316
13	17353931	Large-scale mapping of human protein-protein interactions by mass spectrometry.	GeneRIF	9.502e-35	1.722e-31	1.833e-30	2.238e-30	79	1206
14	16196087	Large-scale analysis of the human ubiquitin-related proteome.	Pubmed	2.922e-34	4.916e-31	5.233e-30	6.883e-30	45	313
15	16169070	A human protein-protein interaction network: a resource for annotating the proteome.	GeneRIF	8.431e-31	1.324e-27	1.409e-26	1.986e-26	87	1679
16	21319273	An important role for CDK2 in G1 to S checkpoint activation and DNA damage response in human embryonic stem cells.	GeneRIF	1.084e-29	1.596e-26	1.699e-25	2.554e-25	45	397
17	22190034	Global landscape of HIV-human protein complexes.	Pubmed	4.525e-28	6.27e-25	6.674e-24	1.066e-23	46	457
18	24711643	Identifying biological pathways that underlie primordial short stature using network analysis.	Pubmed	3.992e-26	5.224e-23	5.56e-22	9.402e-22	63	1024
19	21630459	Proteomic characterization of the human sperm nucleus.	Pubmed	6.909e-26	8.565e-23	9.117e-22	1.627e-21	43	437
20	20458337	MHC class II-associated proteins in B-cell exosomes and potential functional implications for exosome biogenesis.	Pubmed	3.322e-24	3.912e-21	4.164e-20	7.824e-20	46	563
21	22681889	The mRNA-bound proteome and its global occupancy profile on protein-coding transcripts.	Pubmed	2.015e-23	2.26e-20	2.406e-19	4.746e-19	53	803
22	19615732	Defining the human deubiquitinating enzyme interaction landscape.	Pubmed	1.083e-22	1.159e-19	1.234e-18	2.55e-18	58	1005
23	23443559	LGALS3BP regulates centriole biogenesis and centrosome hypertrophy in cancer cells.	GeneRIF	5.821e-22	5.961e-19	6.346e-18	1.371e-17	46	638
24	12611891	The subunit composition of the human NADH dehydrogenase obtained by rapid one-step immunopurification.	Pubmed	2.109e-21	2.07e-18	2.203e-17	4.967e-17	16	37
25	24244333	Profiling of parkin-binding partners using tandem affinity purification.	Pubmed	3.49e-21	3.288e-18	3.5e-17	8.221e-17	28	203
26	20186120	A functional peptidyl-tRNA hydrolase, ICT1, has been recruited into the human mitochondrial ribosome.	GeneRIF	5.997e-21	5.433e-18	5.783e-17	1.413e-16	28	207
27	21556144	Region-specific expression of mitochondrial complex I genes during murine brain development.	Pubmed	8.178e-21	7.135e-18	7.594e-17	1.926e-16	15	32
28	17314511	Large-scale identification of c-MYC-associated proteins using a combined TAP/MudPIT approach.	Pubmed	1.16e-20	9.76e-18	1.039e-16	2.733e-16	28	212
29	9878551	cDNA of eight nuclear encoded subunits of NADH:ubiquinone oxidoreductase: human complex I cDNA characterization completed.	Pubmed	2.624e-20	2.131e-17	2.268e-16	6.18e-16	15	34
30	19193609	Affinity purification strategy to capture human endogenous proteasome complexes diversity and to identify proteasome-interacting proteins.	Pubmed	4.514e-20	3.544e-17	3.772e-16	1.063e-15	18	63
31	23665500	Phosphoinositide-specific phospholipase C ß 1b (PI-PLCß1b) interactome: affinity purification-mass spectrometry analysis of PI-PLCß1b with nuclear protein.	Pubmed	5.009e-20	3.806e-17	4.052e-16	1.18e-15	24	148
32	17620599	Functional specialization of beta-arrestin interactions revealed by proteomic analysis.	Pubmed	7.556e-20	5.562e-17	5.921e-16	1.78e-15	32	317
33	16916647	Substrate and functional diversity of lysine acetylation revealed by a proteomics survey.	Pubmed	1.311e-19	9.358e-17	9.961e-16	3.088e-15	26	191
34	18781797	Quantitative analysis of global ubiquitination in HeLa cells by mass spectrometry.	Pubmed	2.1e-19	1.455e-16	1.548e-15	4.946e-15	18	68
35	18614564	Proteomics analysis identifies phosphorylation-dependent alpha-synuclein protein interactions.	GeneRIF	2.454e-19	1.652e-16	1.758e-15	5.781e-15	24	158
36	21565611	Mapping the NPHP-JBTS-MKS protein network reveals ciliopathy disease genes and pathways.	GeneRIF	2.757e-19	1.804e-16	1.92e-15	6.495e-15	39	522
37	25192599	Interaction of amyotrophic lateral sclerosis/frontotemporal lobar degeneration-associated fused-in-sarcoma with proteins involved in metabolic and protein degradation pathways.	Pubmed	4.849e-19	3.087e-16	3.286e-15	1.142e-14	26	201
38	19946888	Defining the membrane proteome of NK cells.	Pubmed	6.222e-19	3.857e-16	4.105e-15	1.466e-14	57	1165
39	8125298	Oligo-capping: a simple method to replace the cap structure of eukaryotic mRNAs with oligoribonucleotides.	Pubmed	1.757e-18	1.061e-15	1.13e-14	4.139e-14	73	1880
40	17634366	Proteolipid protein is required for transport of sirtuin 2 into CNS myelin.	Pubmed	2.057e-18	1.211e-15	1.289e-14	4.845e-14	23	154
41	12865426	Proteomic analysis of the mouse liver mitochondrial inner membrane.	GeneRIF	3.21e-18	1.844e-15	1.963e-14	7.56e-14	23	157
42	23246001	SGTA recognizes a noncanonical ubiquitin-like domain in the Bag6-Ubl4A-Trc35 complex to promote endoplasmic reticulum-associated degradation.	GeneRIF	3.482e-18	1.953e-15	2.078e-14	8.201e-14	27	239
43	17323924	Mass spectrometric characterization of the affinity-purified human 26S proteasome complex.	Pubmed	6.327e-18	3.466e-15	3.689e-14	1.49e-13	15	46
44	22990118	Charting the landscape of tandem BRCT domain-mediated protein interactions.	Pubmed	7.487e-18	4.008e-15	4.266e-14	1.764e-13	42	672
45	15231747	A protein interaction framework for human mRNA degradation.	Pubmed	9.914e-18	5.189e-15	5.524e-14	2.335e-13	31	347
46	15029244	Mammalian Cdh1/Fzr mediates its own degradation.	GeneRIF	1.895e-17	9.701e-15	1.033e-13	4.463e-13	16	60
47	23602568	The protein interaction landscape of the human CMGC kinase group.	Pubmed	2.499e-17	1.252e-14	1.333e-13	5.886e-13	42	695
48	11285280	Anaphase-promoting complex/cyclosome-dependent proteolysis of human cyclin A starts at the beginning of mitosis and is not subject to the spindle assembly checkpoint.	Pubmed	1.316e-16	6.396e-14	6.808e-13	3.1e-12	16	67
49	12791267	Prophase destruction of Emi1 by the SCF(betaTrCP/Slimb) ubiquitin ligase activates the anaphase promoting complex to allow progression beyond prometaphase.	GeneRIF	1.331e-16	6.396e-14	6.808e-13	3.134e-12	15	55
50	21081666	Nuclear import of histone deacetylase 5 by requisite nuclear localization signal phosphorylation.	GeneRIF	2.489e-16	1.172e-13	1.248e-12	5.862e-12	26	258
9: Interaction [Display Chart] 5379 annotations before applied cutoff / 16250 genes in category
	ID	Name	Source	pValue	FDR B&H	FDR B&Y	Bonferroni	Genes from Input	Genes in Annotation
1	int:ITGA4	ITGA4 interactions		5.454e-25	2.934e-21	2.69e-20	2.934e-21	59	507
2	int:MDM2	MDM2 interactions		5.636e-24	1.516e-20	1.39e-19	3.032e-20	69	726
3	int:NEDD8	NEDD8 interactions		3.478e-22	6.236e-19	5.717e-18	1.871e-18	81	1052
4	int:PARK2	PARK2 interactions		5.429e-22	7.301e-19	6.693e-18	2.92e-18	49	396
5	int:HUWE1	HUWE1 interactions		1.464e-19	1.575e-16	1.444e-15	7.874e-16	46	396
6	int:VCAM1	VCAM1 interactions		4.537e-19	4.068e-16	3.729e-15	2.441e-15	48	444
7	int:FN1	FN1 interactions		3.283e-18	2.523e-15	2.313e-14	1.766e-14	62	759
8	int:CUL3	CUL3 interactions		6.867e-17	4.617e-14	4.233e-13	3.694e-13	77	1179
9	int:CUL7	CUL7 interactions		6.92e-16	4.136e-13	3.791e-12	3.722e-12	53	640
10	int:ICT1	ICT1 interactions		6.175e-15	3.321e-12	3.045e-11	3.321e-11	31	237
11	int:CUL1	CUL1 interactions		7.101e-15	3.472e-12	3.183e-11	3.819e-11	52	654
12	int:SUMO2	SUMO2 interactions		1.198e-14	5.371e-12	4.924e-11	6.445e-11	89	1635
13	int:CDK2	CDK2 interactions		1.699e-13	7.03e-11	6.445e-10	9.139e-10	47	592
14	int:UBL4A	UBL4A interactions		4.994e-13	1.796e-10	1.647e-09	2.686e-09	31	278
15	int:CAND1	CAND1 interactions		5.009e-13	1.796e-10	1.647e-09	2.694e-09	50	680
16	int:PSMA2	PSMA2 interactions		3.651e-12	1.227e-09	1.125e-08	1.964e-08	19	105
17	int:COPS5	COPS5 interactions		7.369e-12	2.332e-09	2.137e-08	3.964e-08	52	781
18	int:PSMA5	PSMA5 interactions		1.781e-11	5.321e-09	4.878e-08	9.578e-08	18	101
19	int:IQCB1	IQCB1 interactions		2.578e-11	7.298e-09	6.691e-08	1.387e-07	24	194
20	int:NOS2	NOS2 interactions		4.393e-11	1.181e-08	1.083e-07	2.363e-07	21	150
21	int:FUS	FUS interactions		8.321e-11	2.131e-08	1.954e-07	4.476e-07	29	298
22	int:PSMA7	PSMA7 interactions		1.208e-10	2.954e-08	2.708e-07	6.498e-07	17	99
23	int:PSMD14	PSMD14 interactions		1.303e-10	3.047e-08	2.793e-07	7.008e-07	15	74
24	int:PSMC4	PSMC4 interactions		1.467e-10	3.289e-08	3.015e-07	7.893e-07	16	87
25	int:SUMO3	SUMO3 interactions		2.465e-10	5.303e-08	4.862e-07	1.326e-06	51	833
26	int:PSMB6	PSMB6 interactions		2.946e-10	6.095e-08	5.588e-07	1.585e-06	13	55
27	int:PSMD6	PSMD6 interactions		3.54e-10	6.8e-08	6.234e-07	1.904e-06	14	67
28	int:PSMB7	PSMB7 interactions		3.54e-10	6.8e-08	6.234e-07	1.904e-06	14	67
29	int:PSMB1	PSMB1 interactions		4.979e-10	9.235e-08	8.466e-07	2.678e-06	17	108
30	int:DCUN1D1	DCUN1D1 interactions		6.328e-10	1.135e-07	1.04e-06	3.404e-06	24	226
31	int:OBSL1	OBSL1 interactions		8.035e-10	1.394e-07	1.278e-06	4.322e-06	41	603
32	int:EEF1A1	EEF1A1 interactions		9.194e-10	1.505e-07	1.38e-06	4.945e-06	28	309
33	int:MPV17	MPV17 interactions		9.236e-10	1.505e-07	1.38e-06	4.968e-06	12	49
34	int:ARRB2	ARRB2 interactions		1.153e-09	1.818e-07	1.667e-06	6.202e-06	29	333
35	int:PSMA6	PSMA6 interactions		1.183e-09	1.818e-07	1.667e-06	6.363e-06	17	114
36	int:PSMC1	PSMC1 interactions		1.685e-09	2.424e-07	2.222e-06	9.061e-06	15	88
37	int:PSMD1	PSMD1 interactions		1.709e-09	2.424e-07	2.222e-06	9.192e-06	16	102
38	int:PSMD7	PSMD7 interactions		1.712e-09	2.424e-07	2.222e-06	9.21e-06	14	75
39	int:VHL	VHL interactions		1.767e-09	2.437e-07	2.235e-06	9.506e-06	26	277
40	int:STAU1	STAU1 interactions		1.858e-09	2.499e-07	2.291e-06	9.994e-06	27	298
41	int:HDAC5	HDAC5 interactions		1.996e-09	2.618e-07	2.4e-06	1.073e-05	29	341
42	int:PSMC6	PSMC6 interactions		2.33e-09	2.983e-07	2.735e-06	1.253e-05	15	90
43	int:POMP	POMP interactions		2.428e-09	2.983e-07	2.735e-06	1.306e-05	10	33
44	int:PAN2	PAN2 interactions		2.44e-09	2.983e-07	2.735e-06	1.313e-05	29	344
45	int:PSMD13	PSMD13 interactions		2.934e-09	3.507e-07	3.215e-06	1.578e-05	14	78
46	int:ISG15	ISG15 interactions		3.361e-09	3.833e-07	3.514e-06	1.808e-05	21	189
47	int:PSMA8	PSMA8 interactions		3.369e-09	3.833e-07	3.514e-06	1.812e-05	10	34
48	int:CUL2	CUL2 interactions		3.439e-09	3.833e-07	3.514e-06	1.85e-05	33	439
49	int:FKBP8	FKBP8 interactions		3.492e-09	3.833e-07	3.514e-06	1.878e-05	14	79
50	int:CUL5	CUL5 interactions		4.091e-09	4.401e-07	4.035e-06	2.201e-05	32	419
10: Cytoband [Display Chart] 296 annotations before applied cutoff / 34661 genes in category
No results to display
11: Transcription Factor Binding Site [Display Chart] 562 annotations before applied cutoff / 9770 genes in category
	ID	Name	Source	pValue	FDR B&H	FDR B&Y	Bonferroni	Genes from Input	Genes in Annotation
1	RCGCANGCGY V$NRF1 Q6	RCGCANGCGY V$NRF1 Q6		1.077e-09	6.051e-07	4.181e-06	6.051e-07	45	654
2	TGCGCANK UNKNOWN	TGCGCANK UNKNOWN		2.448e-06	0.0006879	0.004753	0.001376	28	410
3	V$NFMUE1 Q6	V$NFMUE1 Q6		4.23e-05	0.007626	0.05269	0.02377	16	194
4	SCGGAAGY V$ELK1 02	SCGGAAGY V$ELK1 02		5.428e-05	0.007626	0.05269	0.0305	42	871
5	TMTCGCGANR UNKNOWN	TMTCGCGANR UNKNOWN		0.0001153	0.01117	0.07717	0.06479	11	109
6	GCCATNTTG V$YY1 Q6	GCCATNTTG V$YY1 Q6		0.0001192	0.01117	0.07717	0.06701	21	328
7	V$GABP B	V$GABP B		0.0002975	0.02388	0.165	0.1672	14	184
8	KCCGNSWTTT UNKNOWN	KCCGNSWTTT UNKNOWN		0.0004742	0.03331	0.2302	0.2665	9	89
12: Gene Family [Display Chart] 27 annotations before applied cutoff / 6751 genes in category
	ID	Name	Source	pValue	FDR B&H	FDR B&Y	Bonferroni	Genes from Input	Genes in Annotation
1	PSM	Proteasome (prosome, macropain) subunit genes	genenames.org	9.438e-16	2.548e-14	9.917e-14	2.548e-14	13	62
2	MRPL	Mitochondrial ribosomal protein L genes	genenames.org	1.072e-13	1.447e-12	5.63e-12	2.894e-12	11	50
13: Coexpression [Display Chart] 5721 annotations before applied cutoff / 22914 genes in category
	ID	Name	Source	pValue	FDR B&H	FDR B&Y	Bonferroni	Genes from Input	Genes in Annotation
1	M10914	Genes down-regulated in prefrontal cortex (PFC) of mice carrying a hemizygotic microdeletion in the 22q11.2 region.	MSigDB C2: Broad Institute	2.7e-52	9.833e-49	9.075e-48	1.545e-48	79	517
2	M2107	Genes whose expression significantly and positively correlated with oligodendrocyte density in layer VI of BA9 brain region in patients with bipolar disorder.	MSigDB C2: Broad Institute	3.438e-52	9.833e-49	9.075e-48	1.967e-48	88	681
3	M17728	Genes down-regulated in brain from patients with Alzheimer's disease.	MSigDB C2: University of Washington	5.389e-52	1.028e-48	9.484e-48	3.083e-48	113	1237
4	16872506-SuppTable1	Human Leukemia Yukinawa06 2000genes	GeneSigDB	5.369e-50	7.679e-47	7.087e-46	3.071e-46	121	1505
5	M2105	Genes whose expression was significantly and positively correlated with the number of perineuronal oligodendrocytes in the layer III of BA9 brain region.	MSigDB C2: Broad Institute	1.754e-44	2.007e-41	1.852e-40	1.003e-40	84	756
6	M15112	Genes that comprise the mitochondria gene module	MSigDB C2: Broad Institute	1.893e-43	1.805e-40	1.666e-39	1.083e-39	51	217
7	M535	Genes up-regulated in CD34+ [GeneID=947] cells isolated from bone marrow of CML (chronic myelogenous leukemia) patients, compared to those from normal donors.	MSigDB C2: Broad Institute	2.345e-41	1.916e-38	1.769e-37	1.341e-37	106	1382
8	17023574-TableS1	Human BoneMarrow Zhan07 2181genes	GeneSigDB	5.663e-40	4.05e-37	3.738e-36	3.24e-36	114	1663
9	15474998-tableS1c	Mouse StemCell Lindmark04 2514genes	GeneSigDB	2.822e-38	1.794e-35	1.656e-34	1.614e-34	121	1951
10	M9433	Mitochondrial genes; based on literature and sequence annotation resources and converted to Affymetrix HG-U133A probe sets.	MSigDB C2: Broad Institute	2.83e-37	1.619e-34	1.494e-33	1.619e-33	60	429
11	M9577	Mitochondrial genes	MSigDB C2: Broad Institute	3.089e-36	1.607e-33	1.483e-32	1.767e-32	60	447
12	M18264	Genes involved in oxidative phosphorylation; based on literature and sequence annotation resources and converted to Affymetrix HG-U133A probe sets.	MSigDB C2: Broad Institute	1.783e-31	8.499e-29	7.843e-28	1.02e-27	30	87
13	16651414-Supp2	Human Breast Bertucci06 2537genes	GeneSigDB	1.865e-29	8.207e-27	7.574e-26	1.067e-25	98	1624
14	M2110	Genes whose expression significantly and positively correlated with the density of CALB1-positive [GeneID=793] GABAergic interneurons in the BA9 brain region across all subjects with psychiatric disorders.	MSigDB C2: Broad Institute	1.716e-28	7.012e-26	6.472e-25	9.817e-25	57	548
15	M5611	Genes constituting the BRCA1-PCC network of transcripts whose expression positively correlated (Pearson correlation coefficient, PCC >= 0.4) with that of BRCA1 [GeneID=672] across a compendium of normal tissues.	MSigDB C2: Broad Institute	3.138e-28	1.197e-25	1.105e-24	1.795e-24	97	1651
16	M15774	Genes whose promoters are bound by MYC [GeneID=4609], according to MYC Target Gene Database.	MSigDB C2: Johns Hopkins University School of Medicine	1.269e-27	4.537e-25	4.188e-24	7.26e-24	78	1102
17	18535662-TableS1b	Mouse Lymphoma Wu08 1114genes	GeneSigDB	3.159e-26	1.063e-23	9.811e-23	1.807e-22	52	495
18	M11197	Housekeeping genes identified as expressed across 19 normal tissues.	MSigDB C2: Broad Institute	1.862e-25	5.918e-23	5.462e-22	1.065e-21	46	389
19	16484322-SuppTable3	Mouse StemCell Schimmer06 1554genes	GeneSigDB	3.199e-25	9.633e-23	8.891e-22	1.83e-21	81	1291
20	M9788	Genes up-regulated in differentiating C2C12 cells (myoblasts) upon expression of PPARGC1A [GeneID=10891] off an adenoviral vector.	MSigDB C2: Broad Institute	6.026e-25	1.724e-22	1.591e-21	3.448e-21	47	420
21	M4950	Genes up-regulated in liver tumor compared to the normal adjacent tissue.	MSigDB C2: Broad Institute	1.936e-24	5.274e-22	4.868e-21	1.108e-20	65	863
22	M13713	Genes co-regulated in uterus during a time course response to progesterone [PubChem=5994]: SOM cluster 13.	MSigDB C2: Broad Institute	3.777e-24	9.822e-22	9.065e-21	2.161e-20	32	172
23	18535662-TableS2b	Mouse Lymphoma Wu08 1016genes	GeneSigDB	3.042e-23	7.568e-21	6.984e-20	1.741e-19	47	460
24	M17753	Set 'Myc targets2': targets of c-Myc [GeneID=4609] and Max [GeneID=4149] identified by ChIP on chip in a Burkitt's lymphoma cell line; overlap set.	MSigDB C2: Broad Institute	3.545e-23	8.45e-21	7.799e-20	2.028e-19	60	775
25	M4929	Genes down-regulated in comparison of peripheral blood mononuclear cells (PBMC) from TIV influenza vaccinee pre-vaccination versus those at day 3 post-vaccination.	MSigDB C7: Nick Haining lab (DFCI)	3.912e-23	8.952e-21	8.262e-20	2.238e-19	33	200
26	15284076-TableE2	Human Lung not cancer Golpon04 242genes	GeneSigDB	1.935e-22	4.259e-20	3.93e-19	1.107e-18	33	210
27	17210682-SuppTable3	Human Colon Grade07 1102genes	GeneSigDB	3.57e-20	7.564e-18	6.981e-17	2.042e-16	58	833
28	19643001-Additional-File2	Rat Breast Giusti09 300genes	GeneSigDB	1.232e-19	2.516e-17	2.323e-16	7.046e-16	28	172
29	M13936	Genes down-regulated in BJAB cells (B-lymphoma) after glutamine [PubChem=738] deprivation.	MSigDB C2: Broad Institute	1.549e-19	3.055e-17	2.82e-16	8.86e-16	37	337
30	M14524	Up-regulated genes in colon carcinoma tumors compared to the matched normal mucosa samples.	MSigDB C2: Broad Institute	2.816e-19	5.37e-17	4.956e-16	1.611e-15	58	870
31	M1865	Up-regulated genes in the subpopulation of invasive PyMT cells (breast cancer) compared to the general population of PyMT cells.	MSigDB C2: Broad Institute	7.164e-19	1.322e-16	1.22e-15	4.098e-15	38	374
32	M7079	The 'core ESC-like gene module': genes coordinately up-regulated in a compendium of mouse embryonic stem cells (ESC) which are shared with the human ESC-like module.	MSigDB C2: Aristoteles University of Thessaloniki	9.957e-19	1.78e-16	1.643e-15	5.696e-15	36	335
33	20460173-ImmPortCD40LandAnti-IgMvsControl	Human Immune Kong10 2491genes ImmPort CD40LandAnti-IgMvsControl	GeneSigDB	1.898e-18	3.291e-16	3.037e-15	1.086e-14	79	1586
34	18667080-TableS2	Human StemCell Kocer08 864genes	GeneSigDB	2.616e-18	4.403e-16	4.063e-15	1.497e-14	53	768
35	M12591	Genes up-regulated by 3 h of euglycemic hyperinsulinemic clamp in the vastus lateralis muscle of healthy lean subjects.	MSigDB C2: Broad Institute	5.092e-18	8.323e-16	7.681e-15	2.913e-14	40	442
36	17210682-SuppTable2	Human Colon Grade07 1950genes	GeneSigDB	6.337e-18	1.007e-15	9.294e-15	3.625e-14	77	1549
37	M14665	Genes up-regulated in lymphoblastoid cells from the European population compared to those from the Asian population.	MSigDB C2: Broad Institute	1.301e-17	2.012e-15	1.857e-14	7.445e-14	41	478
38	M10986	Marker genes down-regulated in the 'unannotated' subclass of hepatocellular carcinoma (HCC) samples.	MSigDB C2: Broad Institute	3.087e-17	4.647e-15	4.289e-14	1.766e-13	27	193
39	16081686-SuppTable4	Human Lymphoma Tome05 1333genes	GeneSigDB	5.355e-17	7.856e-15	7.251e-14	3.064e-13	47	654
40	M4927	Genes down-regulated in comparison of peripheral blood mononuclear cells (PBMC) from TIV influenza vaccinee before vaccination versus that after the vaccination.	MSigDB C7: Nick Haining lab (DFCI)	6.835e-17	9.775e-15	9.022e-14	3.91e-13	27	199
41	M4467	Genes down-regulated in comparison of neutrophils versusl monocytes.	MSigDB C7: Nick Haining lab (DFCI)	7.781e-17	1.06e-14	9.782e-14	4.452e-13	27	200
42	M3867	Genes up-regulated in comparison of dendritic cells (DC) stimulated with Pam3Csk4 (TLR1/2 agonist) at 12 h versus DC cells stimulated with CpG DNA (TLR9 agonist) at 12 h.	MSigDB C7: Nick Haining lab (DFCI)	7.781e-17	1.06e-14	9.782e-14	4.452e-13	27	200
43	M1859	Genes down-regulated in ALL (acute lymphoblastic leukemia) blasts after 1 week of treatment with glucocorticoids.	MSigDB C2: Broad Institute	8.736e-17	1.162e-14	1.073e-13	4.998e-13	35	362
44	M2099	Genes down-regulated in NB4 cells (acute promyelocytic leukemia, APL) in response to tretinoin [PubChem=444795]; based on Chip-seq data.	MSigDB C2: Broad Institute	1.281e-16	1.666e-14	1.537e-13	7.329e-13	53	841
45	15474998-tableS1b	Mouse StemCell Lindmark04 950genes	GeneSigDB	1.892e-16	2.406e-14	2.22e-13	1.083e-12	49	732
46	M4525	Genes down-regulated in comparison of naive CD4 [GeneID=920] T cells versus stimulated CD4 [GeneID=920] Th1 cells at 48 h.	MSigDB C7: Nick Haining lab (DFCI)	7.514e-16	9.345e-14	8.625e-13	4.299e-12	26	200
47	M4120	Genes up-regulated in HeLa cells (cervical cancer) after simultaneus knockdown of all three MBD (methyl-CpG binding domain) proteins MeCP2, MBD1 and MBD2 [GeneID=4204;4152;8932] by RNAi.	MSigDB C2: Broad Institute	1.697e-15	2.066e-13	1.906e-12	9.709e-12	55	957
48	M11961	Genes constituting the CHEK2-PCC network of transcripts whose expression positively correlates (Pearson correlation coefficient, PCC >= 0.4) with that of CHEK2 [GeneID=11200].	MSigDB C2: Broad Institute	2.08e-15	2.479e-13	2.288e-12	1.19e-11	49	778
49	17676974-TableS2	Mouse StemCell Chambers07 1521genes	GeneSigDB	2.206e-15	2.576e-13	2.377e-12	1.262e-11	58	1059
50	M10791	Genes up-regulated in NHEK cells (normal epidermal keratinocytes) after UVB irradiation.	MSigDB C2: Broad Institute	2.616e-15	2.99e-13	2.759e-12	1.496e-11	40	530
14: Coexpression Atlas [Display Chart] 3006 annotations before applied cutoff / 20489 genes in category
	ID	Name	Source	pValue	FDR B&H	FDR B&Y	Bonferroni	Genes from Input	Genes in Annotation
1	Facebase RNAseq e8.5 Hind Brain Neural Epithelium 2500 K2	FacebaseRNAseq e8.5 Hind Brain Neural Epithelium top-relative-expression-ranked 2500 k-means-cluster#2	FaceBase_RNAseq	2.236e-32	6.721e-29	5.77e-28	6.721e-29	82	933
2	gudmap RNAseq e15.5 Mesangium 2500 K2	gudmap RNAseq e15.5 Mesangium 2500 K2	Gudmap RNAseq	5.118e-32	7.692e-29	6.604e-28	1.538e-28	96	1299
3	gudmap RNAseq e15.5 Mesangium 2500	gudmap RNAseq e15.5 Mesangium 2500	Gudmap RNAseq	2.227e-22	2.231e-19	1.916e-18	6.694e-19	100	1867
4	Facebase RNAseq e8.5 Floor Plate 2500 K4	FacebaseRNAseq e8.5 Floor Plate top-relative-expression-ranked 2500 k-means-cluster#4	FaceBase_RNAseq	2.034e-21	1.529e-18	1.313e-17	6.116e-18	53	587
5	gudmap dev lower uro neuro e14.5 PelvicGanglion Sox10 k1 1000	dev lower uro neuro e14.5 PelvicGanglion Sox10 k-means-cluster#1 top-relative-expression-ranked 1000	Gudmap Mouse ST 1.0	1.376e-16	8.27e-14	7.1e-13	4.135e-13	34	310
6	gudmap RNAseq e15.5 Endothelial 2500 K1	gudmap RNAseq e15.5 Endothelial 2500 K1	Gudmap RNAseq	1.875e-16	9.395e-14	8.066e-13	5.637e-13	74	1378
7	Facebase RNAseq ratio e10.5 MandibularArch vs MaxillaryArch 1000 K2	FacebaseRNAseq ratio e10.5 MandibularArch vs MaxillaryArch top-relative-expression-ranked 1000 k-means-cluster#2	FaceBase_RNAseq	9.029e-15	3.877e-12	3.329e-11	2.714e-11	35	378
8	Facebase RNAseq e10.5 Neural Epithelium Overlying Medial Eminence 2500 K2	FacebaseRNAseq e10.5 Neural Epithelium Overlying Medial Eminence top-relative-expression-ranked 2500 k-means-cluster#2	FaceBase_RNAseq	1.009e-12	3.79e-10	3.254e-09	3.032e-09	41	597
9	Facebase RNAseq e9.5 Mandibular Arch 2500 K4	FacebaseRNAseq e9.5 Mandibular Arch top-relative-expression-ranked 2500 k-means-cluster#4	FaceBase_RNAseq	4.907e-12	1.612e-09	1.384e-08	1.475e-08	37	520
10	gudmap RNAseq e15.5 Endothelial 2500	gudmap RNAseq e15.5 Endothelial 2500	Gudmap RNAseq	5.362e-12	1.612e-09	1.384e-08	1.612e-08	78	1829
11	gudmap dev lower uro neuro e14.5 PelvicGanglion Sox10 1000	dev lower uro neuro e14.5 PelvicGanglion Sox10 top-relative-expression-ranked 1000	Gudmap Mouse ST 1.0	9.402e-12	2.569e-09	2.206e-08	2.826e-08	50	904
12	Facebase RNAseq ratio e10.5 MandibularArch vs MaxillaryArch 2500 K3	FacebaseRNAseq ratio e10.5 MandibularArch vs MaxillaryArch top-relative-expression-ranked 2500 k-means-cluster#3	FaceBase_RNAseq	5.819e-11	1.458e-08	1.252e-07	1.749e-07	36	539
13	Facebase RNAseq e10.5 Maxillary Arch 2500 K2	FacebaseRNAseq e10.5 Maxillary Arch top-relative-expression-ranked 2500 k-means-cluster#2	FaceBase_RNAseq	9.05e-11	2.093e-08	1.797e-07	2.72e-07	30	391
14	Facebase RNAseq ratio e10.5 MandibularArch vs MaxillaryArch 500	FacebaseRNAseq ratio e10.5 MandibularArch vs MaxillaryArch top-relative-expression-ranked 500	FaceBase_RNAseq	3.253e-10	6.984e-08	5.996e-07	9.778e-07	33	491
15	gudmap developingGonad e12.5 testes k1 1000	DevelopingGonad e12.5 testes emap-29069 k-means-cluster#1 top-relative-expression-ranked 1000	Gudmap Mouse MOE430.2	4.369e-10	8.755e-08	7.517e-07	1.313e-06	34	524
16	gudmap developingGonad e14.5 testes 1000 k5	DevelopingGonad e14.5 testes emap-6710 k-means-cluster#5 top-relative-expression-ranked 1000	Gudmap Mouse MOE430.2	8.439e-10	1.585e-07	1.361e-06	2.537e-06	30	429
17	facebase RNAseq e8.5 NeuroEpith nonFloor 2500 K0	facebase RNAseq e8.5 NeuroEpith nonFloor 2500 K0	Gudmap RNAseq	4.663e-09	8.245e-07	7.079e-06	1.402e-05	50	1082
18	facebase RNAseq e8.5 ParaxMesoderm 2500 K2	facebase RNAseq e8.5 ParaxMesoderm 2500 K2	Gudmap RNAseq	9.751e-09	1.628e-06	1.398e-05	2.931e-05	52	1176
19	Facebase RNAseq ratio e10.5 MandibularArch vs MaxillaryArch 500 K2	FacebaseRNAseq ratio e10.5 MandibularArch vs MaxillaryArch top-relative-expression-ranked 500 k-means-cluster#2	FaceBase_RNAseq	1.081e-08	1.711e-06	1.469e-05	3.251e-05	18	181
20	gudmap RNAseq e15.5 CollectIng Duct 2500	gudmap RNAseq e15.5 CollectIng Duct 2500	Gudmap RNAseq	1.42e-08	2.134e-06	1.832e-05	4.268e-05	68	1776
21	gudmap RNAseq e15.5 CollectIng Duct 2500 K0	gudmap RNAseq e15.5 CollectIng Duct 2500 K0	Gudmap RNAseq	2.503e-08	3.583e-06	3.076e-05	7.525e-05	40	803
22	gudmap developingGonad e18.5 testes 1000 k3	DevelopingGonad e18.5 testes emap-11164 k-means-cluster#3 top-relative-expression-ranked 1000	Gudmap Mouse MOE430.2	2.87e-08	3.921e-06	3.366e-05	8.626e-05	25	362
23	gudmap developingGonad e12.5 testes k4 500	DevelopingGonad e12.5 testes emap-29069 k-means-cluster#4 top-relative-expression-ranked 500	Gudmap Mouse MOE430.2	3.628e-08	4.742e-06	4.072e-05	0.0001091	20	241
24	facebase RNAseq e9.5 FaceMes 2500 K4	facebase RNAseq e9.5 FaceMes 2500 K4	Gudmap RNAseq	3.919e-08	4.909e-06	4.214e-05	0.0001178	45	983
25	gudmap developingGonad e11.5 testes and mesonephros 500	DevelopingGonad e11.5 testes and mesonephros emap-3226 top-relative-expression-ranked 500	Gudmap Mouse MOE430.2	7.261e-08	8.731e-06	7.496e-05	0.0002183	27	435
26	gudmap developingGonad e14.5 testes 500 k4	DevelopingGonad e14.5 testes emap-6710 k-means-cluster#4 top-relative-expression-ranked 500	Gudmap Mouse MOE430.2	8.237e-08	9.524e-06	8.177e-05	0.0002476	17	184
27	gudmap developingGonad e12.5 testes 1000	DevelopingGonad e12.5 testes emap-29069 top-relative-expression-ranked 1000	Gudmap Mouse MOE430.2	1.235e-07	1.374e-05	0.000118	0.0003711	39	819
28	facebase RNAseq e8.5 NeuroEpith nonFloor 2500	facebase RNAseq e8.5 NeuroEpith nonFloor 2500	Gudmap RNAseq	1.377e-07	1.479e-05	0.0001269	0.000414	50	1204
29	GSM791131 500	B cells, MLP.FL, CD19- IgM- CD43+ CD24intermediate AA4.1+ CD45R- CD, Fetal Liver, avg-3	Immgen.org, GSE15907	1.691e-07	1.753e-05	0.0001505	0.0005084	26	425
30	PCBC ratio DE from-ESC vs DE from-plasmid cfr-2X-p05	Endoderm Differentiated Cells-method NA vs Endoderm Differentiated Cells-method plasmid-Confounder removed-fold2.0 adjp0.05	PCBC_AltAnalyze	2.4e-07	2.328e-05	0.0001999	0.0007216	21	296
31	gudmap developingGonad P2 testes 1000 k2	DevelopingGonad P2 testes emap-30171 k-means-cluster#2 top-relative-expression-ranked 1000	Gudmap Mouse MOE430.2	2.401e-07	2.328e-05	0.0001999	0.0007217	23	349
32	gudmap developingGonad e11.5 testes 500	DevelopingGonad e11.5 testes emap-3226 top-relative-expression-ranked 500	Gudmap Mouse MOE430.2	2.899e-07	2.724e-05	0.0002338	0.0008715	26	437
33	PCBC ratio DE blastocyst vs DE UCB CD34+Z cfr-2X-p05	DE blastocyst vs DE UCB CD34+Z-Confounder removed-fold2.0 adjp0.05	PCBC_AltAnalyze	5.148e-07	4.689e-05	0.0004026	0.001547	21	310
34	facebase RNAseq e9.5 FaceMes 2500	facebase RNAseq e9.5 FaceMes 2500	Gudmap RNAseq	5.764e-07	5.096e-05	0.0004375	0.001733	49	1226
35	GSM791119 500	Stem Cells, SC.GMP.BM, Lineage- sca1- ckithi CD34+ FcgRhi, Bone marrow, avg-3	Immgen.org, GSE15907	9.385e-07	8.06e-05	0.000692	0.002821	24	406
36	gudmap developingGonad e16.5 testes 1000 k3	DevelopingGonad e16.5 testes emap-8444 k-means-cluster#3 top-relative-expression-ranked 1000	Gudmap Mouse MOE430.2	9.679e-07	8.082e-05	0.0006939	0.002909	23	378
37	gudmap developingGonad e14.5 testes 1000	DevelopingGonad e14.5 testes emap-6710 top-relative-expression-ranked 1000	Gudmap Mouse MOE430.2	1.031e-06	8.376e-05	0.0007191	0.003099	37	822
38	JC iEC 2500 K5	JC iEC top-relative-expression-ranked 2500 k-means-cluster#5	PCBC	1.338e-06	0.0001059	0.0009088	0.004022	35	763
39	Facebase RNAseq ratio e10.5 MandibularArch vs MaxillaryArch 1000	FacebaseRNAseq ratio e10.5 MandibularArch vs MaxillaryArch top-relative-expression-ranked 1000	FaceBase_RNAseq	1.567e-06	0.0001205	0.001035	0.00471	41	977
40	ratio ECTO vs SC 2500 K2	ratio induced-Ectoderm vs StemCell top-relative-expression-ranked 2500 k-means-cluster#2	PCBC	1.634e-06	0.0001205	0.001035	0.004911	24	419
41	PCBC ratio SC vs MESO-15 cfr-2X-p05	Pluripotent Stem Cells vs Mesoderm Day 15-Confounder removed-fold2.0 adjp0.05	PCBC_AltAnalyze	1.644e-06	0.0001205	0.001035	0.00494	67	1976
42	gudmap developingGonad e11.5 testes k2 500	DevelopingGonad e11.5 testes emap-3226 k-means-cluster#2 top-relative-expression-ranked 500	Gudmap Mouse MOE430.2	1.685e-06	0.0001206	0.001036	0.005066	16	203
43	facebase RNAseq e8.5 ParaxMesoderm 2500	facebase RNAseq e8.5 ParaxMesoderm 2500	Gudmap RNAseq	1.969e-06	0.0001376	0.001182	0.005918	53	1432
44	gudmap developingGonad e11.5 testes and mesonephros k4 500	DevelopingGonad e11.5 testes and mesonephros emap-3226 k-means-cluster#4 top-relative-expression-ranked 500	Gudmap Mouse MOE430.2	2.061e-06	0.0001408	0.001209	0.006197	17	231
45	gudmap developingGonad e12.5 testes 500	DevelopingGonad e12.5 testes emap-29069 top-relative-expression-ranked 500	Gudmap Mouse MOE430.2	3.243e-06	0.0002166	0.00186	0.009748	23	406
46	gudmap developingGonad e16.5 testes 500 k1	DevelopingGonad e16.5 testes emap-8444 k-means-cluster#1 top-relative-expression-ranked 500	Gudmap Mouse MOE430.2	3.661e-06	0.0002392	0.002054	0.01101	14	167
47	gudmap developingGonad e11.5 testes and mesonephros k5 1000	DevelopingGonad e11.5 testes and mesonephros emap-3226 k-means-cluster#5 top-relative-expression-ranked 1000	Gudmap Mouse MOE430.2	3.771e-06	0.0002412	0.002071	0.01134	27	533
48	Facebase RNAseq ratio e10.5 MandibularArch vs MaxillaryArch 500 K4	FacebaseRNAseq ratio e10.5 MandibularArch vs MaxillaryArch top-relative-expression-ranked 500 k-means-cluster#4	FaceBase_RNAseq	5.528e-06	0.0003462	0.002972	0.01662	14	173
49	GSM605775 500	gamma delta T cells, Tgd.vg1+vd6+.Th, TCRd+ Vd6.3+ Vg1.1+, Thymus, avg-1	Immgen.org, GSE15907	7.032e-06	0.0004314	0.003704	0.02114	19	308
50	Facebase RNAseq ratio e9.5 MaxillaryArch vs Mandibular 2500 K4	FacebaseRNAseq ratio e9.5 MaxillaryArch vs Mandibular top-relative-expression-ranked 2500 k-means-cluster#4	FaceBase_RNAseq	7.321e-06	0.0004401	0.003779	0.02201	18	281
15: Computational [Display Chart] 547 annotations before applied cutoff / 9399 genes in category
	ID	Name	Source	pValue	FDR B&H	FDR B&Y	Bonferroni	Genes from Input	Genes in Annotation
1	MORF RAN	Neighborhood of RAN	MSigDb: C4 - CGN: Cancer Gene Neighborhood	3.234e-30	1.769e-27	1.218e-26	1.769e-27	51	248
2	module 83	Genes in module 83	MSigDb: C4 - CM: Cancer Modules	2.096e-28	5.732e-26	3.945e-25	1.146e-25	54	307
3	module 114	Genes in module 114	MSigDb: C4 - CM: Cancer Modules	5.49e-27	1.001e-24	6.889e-24	3.003e-24	54	327
4	module 151	Genes in module 151	MSigDb: C4 - CM: Cancer Modules	1.567e-25	2.143e-23	1.475e-22	8.572e-23	51	308
5	MORF CSNK2B	Neighborhood of CSNK2B	MSigDb: C4 - CGN: Cancer Gene Neighborhood	3.599e-25	3.937e-23	2.71e-22	1.968e-22	47	261
6	module 62	Genes in module 62	MSigDb: C4 - CM: Cancer Modules	5.44e-25	4.96e-23	3.414e-22	2.976e-22	30	88
7	module 152	Genes in module 152	MSigDb: C4 - CM: Cancer Modules	8.644e-25	6.512e-23	4.482e-22	4.728e-22	34	123
8	MORF SOD1	Neighborhood of SOD1	MSigDb: C4 - CGN: Cancer Gene Neighborhood	9.524e-25	6.512e-23	4.482e-22	5.21e-22	46	254
9	MORF G22P1	Neighborhood of G22P1	MSigDb: C4 - CGN: Cancer Gene Neighborhood	9.133e-21	5.551e-19	3.82e-18	4.996e-18	33	149
10	MORF HDAC1	Neighborhood of HDAC1	MSigDb: C4 - CGN: Cancer Gene Neighborhood	1.888e-18	1.033e-16	7.11e-16	1.033e-15	37	226
11	module 22	Genes in module 22	MSigDb: C4 - CM: Cancer Modules	2.742e-18	1.363e-16	9.383e-16	1.5e-15	19	45
12	MORF UBE2I	Neighborhood of UBE2I	MSigDb: C4 - CGN: Cancer Gene Neighborhood	1.516e-17	6.91e-16	4.756e-15	8.291e-15	35	213
13	MORF NME2	Neighborhood of NME2	MSigDb: C4 - CGN: Cancer Gene Neighborhood	8.081e-17	3.4e-15	2.34e-14	4.42e-14	29	148
14	MORF RAD23A	Neighborhood of RAD23A	MSigDb: C4 - CGN: Cancer Gene Neighborhood	2.079e-16	8.123e-15	5.591e-14	1.137e-13	41	320
15	MORF BUB3	Neighborhood of BUB3	MSigDb: C4 - CGN: Cancer Gene Neighborhood	1.437e-15	5.241e-14	3.607e-13	7.862e-13	36	260
16	MORF DAP3	Neighborhood of DAP3	MSigDb: C4 - CGN: Cancer Gene Neighborhood	2.081e-15	7.113e-14	4.896e-13	1.138e-12	30	179
17	MORF ACTG1	Neighborhood of ACTG1	MSigDb: C4 - CGN: Cancer Gene Neighborhood	4.462e-15	1.436e-13	9.881e-13	2.441e-12	26	134
18	MORF NPM1	Neighborhood of NPM1	MSigDb: C4 - CGN: Cancer Gene Neighborhood	1.222e-13	3.714e-12	2.556e-11	6.685e-11	26	153
19	MORF AP3D1	Neighborhood of AP3D1	MSigDb: C4 - CGN: Cancer Gene Neighborhood	4.16e-13	1.198e-11	8.243e-11	2.275e-10	23	123
20	MORF AP2M1	Neighborhood of AP2M1	MSigDb: C4 - CGN: Cancer Gene Neighborhood	4.477e-13	1.224e-11	8.427e-11	2.449e-10	29	203
21	module 91	Genes in module 91	MSigDb: C4 - CM: Cancer Modules	5.407e-13	1.408e-11	9.694e-11	2.958e-10	14	37
22	MORF DEK	Neighborhood of DEK	MSigDb: C4 - CGN: Cancer Gene Neighborhood	5.937e-13	1.476e-11	1.016e-10	3.248e-10	31	235
23	MORF PRDX3	Neighborhood of PRDX3	MSigDb: C4 - CGN: Cancer Gene Neighborhood	6.805e-13	1.584e-11	1.09e-10	3.722e-10	19	81
24	MORF ANP32B	Neighborhood of ANP32B	MSigDb: C4 - CGN: Cancer Gene Neighborhood	6.948e-13	1.584e-11	1.09e-10	3.801e-10	27	178
25	module 42	Genes in module 42	MSigDb: C4 - CM: Cancer Modules	8.091e-13	1.77e-11	1.218e-10	4.426e-10	12	25
26	MORF EIF3S2	Neighborhood of EIF3S2	MSigDb: C4 - CGN: Cancer Gene Neighborhood	9.664e-13	2.033e-11	1.399e-10	5.286e-10	30	224
27	MORF ERH	Neighborhood of ERH	MSigDb: C4 - CGN: Cancer Gene Neighborhood	1.394e-12	2.824e-11	1.944e-10	7.626e-10	21	106
28	MORF EIF3S6	Neighborhood of EIF3S6	MSigDb: C4 - CGN: Cancer Gene Neighborhood	3.58e-12	6.993e-11	4.813e-10	1.958e-09	21	111
29	MORF PPP1CA	Neighborhood of PPP1CA	MSigDb: C4 - CGN: Cancer Gene Neighborhood	3.739e-12	7.053e-11	4.854e-10	2.045e-09	24	149
30	MORF FBL	Neighborhood of FBL	MSigDb: C4 - CGN: Cancer Gene Neighborhood	4.933e-12	8.994e-11	6.19e-10	2.698e-09	22	125
31	MORF MAP2K2	Neighborhood of MAP2K2	MSigDb: C4 - CGN: Cancer Gene Neighborhood	5.826e-12	1.012e-10	6.962e-10	3.187e-09	22	126
32	MORF SKP1A	Neighborhood of SKP1A	MSigDb: C4 - CGN: Cancer Gene Neighborhood	6.027e-12	1.012e-10	6.962e-10	3.297e-09	26	180
33	MORF PSMC1	Neighborhood of PSMC1	MSigDb: C4 - CGN: Cancer Gene Neighborhood	6.102e-12	1.012e-10	6.962e-10	3.338e-09	25	166
34	MORF ACP1	Neighborhood of ACP1	MSigDb: C4 - CGN: Cancer Gene Neighborhood	8.871e-12	1.427e-10	9.823e-10	4.852e-09	26	183
35	GCM NPM1	Neighborhood of NPM1	MSigDb: C4 - CGN: Cancer Gene Neighborhood	2.151e-11	3.362e-10	2.314e-09	1.177e-08	20	109
36	MORF EIF4A2	Neighborhood of EIF4A2	MSigDb: C4 - CGN: Cancer Gene Neighborhood	2.389e-11	3.629e-10	2.498e-09	1.307e-08	21	122
37	module 28	Genes in module 28	MSigDb: C4 - CM: Cancer Modules	2.941e-11	4.348e-10	2.993e-09	1.609e-08	12	32
38	MORF GNB1	Neighborhood of GNB1	MSigDb: C4 - CGN: Cancer Gene Neighborhood	7.429e-11	1.069e-09	7.361e-09	4.064e-08	31	282
39	module 77	Genes in module 77	MSigDb: C4 - CM: Cancer Modules	1.109e-10	1.555e-09	1.07e-08	6.064e-08	11	28
40	MORF EI24	Neighborhood of EI24	MSigDb: C4 - CGN: Cancer Gene Neighborhood	2.643e-10	3.531e-09	2.43e-08	1.446e-07	21	138
41	MORF CTBP1	Neighborhood of CTBP1	MSigDb: C4 - CGN: Cancer Gene Neighborhood	2.647e-10	3.531e-09	2.43e-08	1.448e-07	22	152
42	MORF TPT1	Neighborhood of TPT1	MSigDb: C4 - CGN: Cancer Gene Neighborhood	3.112e-10	3.988e-09	2.745e-08	1.703e-07	18	100
43	MORF XRCC5	Neighborhood of XRCC5	MSigDb: C4 - CGN: Cancer Gene Neighborhood	3.135e-10	3.988e-09	2.745e-08	1.715e-07	26	214
44	module 50	Genes in module 50	MSigDb: C4 - CM: Cancer Modules	4.35e-10	5.407e-09	3.722e-08	2.379e-07	8	13
45	GCM CSNK2B	Neighborhood of CSNK2B	MSigDb: C4 - CGN: Cancer Gene Neighborhood	4.474e-10	5.438e-09	3.743e-08	2.447e-07	17	90
46	GCM ACTG1	Neighborhood of ACTG1	MSigDb: C4 - CGN: Cancer Gene Neighborhood	4.579e-10	5.445e-09	3.748e-08	2.505e-07	19	115
47	GNF2 RAN	Neighborhood of RAN	MSigDb: C4 - CGN: Cancer Gene Neighborhood	6.07e-10	7.064e-09	4.862e-08	3.32e-07	16	80
48	MORF HAT1	Neighborhood of HAT1	MSigDb: C4 - CGN: Cancer Gene Neighborhood	6.419e-10	7.315e-09	5.035e-08	3.511e-07	22	159
49	MORF RAD21	Neighborhood of RAD21	MSigDb: C4 - CGN: Cancer Gene Neighborhood	9.242e-10	1.032e-08	7.101e-08	5.055e-07	22	162
50	MORF JUND	Neighborhood of JUND	MSigDb: C4 - CGN: Cancer Gene Neighborhood	1.708e-09	1.868e-08	1.286e-07	9.34e-07	14	63
16: MicroRNA [Display Chart] 2965 annotations before applied cutoff / 19844 genes in category
No results to display
17: Drug [Display Chart] 20709 annotations before applied cutoff / 20154 genes in category
	ID	Name	Source	pValue	FDR B&H	FDR B&Y	Bonferroni	Genes from Input	Genes in Annotation
1	C049325	1,2-dithiol-3-thione	CTD	3.402e-22	7.045e-18	7.408e-17	7.045e-18	64	815
2	C099555	CD 437	CTD	1.818e-19	1.883e-15	1.98e-14	3.766e-15	32	215
3	CID000447920	ubiquinols	Stitch	2.989e-19	2.063e-15	2.17e-14	6.19e-15	23	95
4	D002995	Clofibric Acid	CTD	7.063e-19	3.657e-15	3.845e-14	1.463e-14	55	709
5	D007538	Isoniazid	CTD	1.447e-18	5.992e-15	6.301e-14	2.996e-14	22	90
6	D020111	Chlorodiphenyl (54% Chlorine)	CTD	8.745e-18	2.625e-14	2.761e-13	1.811e-13	82	1534
7	D007657	Ketone Bodies	CTD	8.874e-18	2.625e-14	2.761e-13	1.838e-13	45	507
8	CID000135411	CD437	Stitch	2.973e-17	7.695e-14	8.092e-13	6.156e-13	29	203
9	D012402	Rotenone	CTD	6.737e-17	1.55e-13	1.63e-12	1.395e-12	57	839
10	D010695	Phlorhizin	CTD	1.394e-16	2.887e-13	3.036e-12	2.887e-12	30	232
11	DB00157	NADH	Drug Bank	4.786e-16	9.011e-13	9.476e-12	9.912e-12	24	144
12	C089730	rosiglitazone	CTD	1.433e-15	2.472e-12	2.6e-11	2.967e-11	70	1286
13	CID000001062	AC1L1AN5	Stitch	2.68e-15	4.269e-12	4.489e-11	5.549e-11	27	204
14	CID000000783	hydride	Stitch	3.875e-15	5.732e-12	6.027e-11	8.025e-11	54	835
15	CID000000238	laevadosin	Stitch	7.963e-14	1.099e-10	1.156e-09	1.649e-09	82	1800
16	C023036	perfluorooctanoic acid	CTD	8.359e-13	1.054e-09	1.108e-08	1.731e-08	72	1532
17	C009618	O,O-diethyl O-3,5,6-trichloro-2-pyridyl phosphate	CTD	8.649e-13	1.054e-09	1.108e-08	1.791e-08	24	200
18	D014859	Warfarin	CTD	1.186e-12	1.365e-09	1.435e-08	2.457e-08	20	134
19	CID000119058	AC1L3O4T	Stitch	8.35e-12	9.101e-09	9.57e-08	1.729e-07	25	242
20	CID000000710	riboflavin 5'-phosphate	Stitch	1.518e-11	1.572e-08	1.653e-07	3.144e-07	21	171
21	D018038	Sodium Selenite	CTD	2.585e-11	2.549e-08	2.681e-07	5.354e-07	67	1473
22	D014415	Tunicamycin	CTD	5.247e-11	4.939e-08	5.194e-07	1.087e-06	68	1532
23	CID000000703	flavin adenine dinucleotide sodium	Stitch	6.23e-11	5.609e-08	5.898e-07	1.29e-06	29	356
24	C472791	3-(4'-hydroxy-3'-adamantylbiphenyl-4-yl)acrylic acid	CTD	7.106e-11	6.132e-08	6.448e-07	1.472e-06	38	590
25	D020122	tert-Butylhydroperoxide	CTD	8.901e-11	7.373e-08	7.754e-07	1.843e-06	74	1765
26	CID000000928	reduced diphosphopyridine nucleotide	Stitch	1.198e-10	9.541e-08	1.003e-06	2.481e-06	28	342
27	C086401	pentabromodiphenyl ether	CTD	2.062e-10	1.582e-07	1.663e-06	4.271e-06	47	879
28	D014050	Toluene	CTD	3.389e-10	2.493e-07	2.621e-06	7.018e-06	38	623
29	D010416	Pentachlorophenol	CTD	3.491e-10	2.493e-07	2.621e-06	7.229e-06	64	1459
30	CID000001003	phosphate	Stitch	4.173e-10	2.88e-07	3.029e-06	8.641e-06	71	1716
31	D012524	Sarin	CTD	1.288e-09	8.602e-07	9.046e-06	2.667e-05	22	238
32	CID000000961	hydroxyl radicals	Stitch	1.712e-09	1.108e-06	1.165e-05	3.545e-05	59	1341
33	D019284	Thapsigargin	CTD	7.075e-09	4.44e-06	4.668e-05	0.0001465	47	981
34	D008148	Lovastatin	CTD	1.12e-08	6.82e-06	7.172e-05	0.0002319	18	179
35	CID000000925	coenzyme 1	Stitch	1.616e-08	9.562e-06	0.0001006	0.0003347	34	596
36	C076994	perfluorooctane sulfonic acid	CTD	1.747e-08	1.005e-05	0.0001057	0.0003618	43	878
37	C063855	microcystin RR	CTD	1.897e-08	1.062e-05	0.0001117	0.0003929	13	91
38	D006820	Hyaluronic Acid	CTD	2.046e-08	1.115e-05	0.0001173	0.0004237	18	186
39	CID000000738	glutamin	Stitch	2.357e-08	1.252e-05	0.0001316	0.0004882	29	461
40	CID000004462	ubiquinones	Stitch	2.462e-08	1.275e-05	0.000134	0.0005099	12	77
41	C024709	2,6-di-tert-butyl-4-methylene-2,5-cyclohexadienone	CTD	2.72e-08	1.374e-05	0.0001444	0.0005632	8	27
42	C005460	uranyl acetate	CTD	3.433e-08	1.693e-05	0.000178	0.0007109	20	237
43	C066340	tolcapone	CTD	4.508e-08	2.171e-05	0.0002283	0.0009335	15	134
44	D011748	Pyrogallol	CTD	4.795e-08	2.257e-05	0.0002373	0.000993	17	175
45	CID000023925	Fe(III	Stitch	5.467e-08	2.516e-05	0.0002646	0.001132	31	537
46	D014501	Uranium	CTD	6.386e-08	2.875e-05	0.0003023	0.001322	21	270
47	CID011840981	DB08515	Stitch	7.273e-08	3.205e-05	0.000337	0.001506	6	13
48	D012643	Selenium	CTD	1.029e-07	4.44e-05	0.0004669	0.002131	62	1615
49	D014241	Trichloroethylene	CTD	1.204e-07	5.088e-05	0.0005351	0.002493	35	679
50	CID006439229	Glidobactin A	Stitch	1.252e-07	5.187e-05	0.0005454	0.002593	6	14
18: Disease [Display Chart] 367 annotations before applied cutoff / 8276 genes in category
	ID	Name	Source	pValue	FDR B&H	FDR B&Y	Bonferroni	Genes from Input	Genes in Annotation
1	cv:C0023264	Leigh's disease	Clinical Variations	5.569e-06	0.001691	0.01097	0.002044	5	16
2	256000	LEIGH SYNDROME; LS	OMIM	1.062e-05	0.001691	0.01097	0.003898	5	18
3	ctd:D010003	Osteoarthritis	CTD	1.382e-05	0.001691	0.01097	0.005074	9	84
4	ctd:C537475	Mitochondrial complex I deficiency	CTD	7.684e-05	0.00705	0.04571	0.0282	4	14
5	ctd:D054058	Acute Coronary Syndrome	CTD	0.0001262	0.00926	0.06004	0.0463	5	29
6	252010	MITOCHONDRIAL COMPLEX I DEFICIENCY	OMIM	0.0002225	0.01167	0.07564	0.08166	4	18
7	cv:C1838979	Mitochondrial complex I deficiency	Clinical Variations	0.0002225	0.01167	0.07564	0.08166	4	18
8	ctd:D018450	Disease Progression	CTD	0.0002618	0.01201	0.07787	0.09608	9	122
9	ctd:C537004	Leigh syndrome , French Canadian type	CTD	0.000306	0.01248	0.08091	0.1123	2	2
10	ctd:D013274	Stomach Neoplasms	CTD	0.0007947	0.02518	0.1632	0.2917	13	269
11	ctd:D054069	Multiple Acyl Coenzyme A Dehydrogenase Deficiency	CTD	0.0008918	0.02518	0.1632	0.3273	2	3
12	231680	MULTIPLE ACYL-CoA DEHYDROGENASE DEFICIENCY; MADD	OMIM	0.0008918	0.02518	0.1632	0.3273	2	3
13	cv:C0268596	Glutaric aciduria, type 2	Clinical Variations	0.0008918	0.02518	0.1632	0.3273	2	3
14	ctd:D015658	HIV Infections	CTD	0.001453	0.0381	0.247	0.5334	7	97
15	ctd:D007888	Leigh Disease	CTD	0.002013	0.04577	0.2968	0.7389	3	15
16	ctd:D017202	Myocardial Ischemia	CTD	0.002382	0.04577	0.2968	0.8742	9	166
17	ctd:D007627	Keloid	CTD	0.003027	0.04577	0.2968	1	4	35
18	ctd:C562729	Esophageal Squamous Cell Carcinoma	CTD	0.008662	0.04577	0.2968	1	5	73
19	ctd:C564616	Spinocerebellar Ataxia 17	CTD	0.00999	0.04577	0.2968	1	2	9
20	220110	MITOCHONDRIAL COMPLEX IV DEFICIENCY	OMIM	0.00999	0.04577	0.2968	1	2	9
21	cv:C0268237	Cytochrome-c oxidase deficiency	Clinical Variations	0.00999	0.04577	0.2968	1	2	9
22	ctd:D002340	Carotid Artery Diseases	CTD	0.01235	0.04577	0.2968	1	2	10
23	ctd:C537948	Ceroid lipofuscinosis, neuronal 1, infantile	CTD	0.01235	0.04577	0.2968	1	2	10
24	ctd:D002869	Chromosome Aberrations	CTD	0.01235	0.04577	0.2968	1	2	10
25	ctd:D019636	Neurodegenerative Diseases	CTD	0.01354	0.04577	0.2968	1	3	29
26	ctd:D009361	Neoplasm Invasiveness	CTD	0.01758	0.04577	0.2968	1	5	87
27	cv:C3151476	Mitochondrial DNA depletion syndrome 9 (encephalomyopathic with methylmalonic aciduria)	Clinical Variations	0.01771	0.04577	0.2968	1	1	1
28	cv:CN180154	Inclusion body myopathy with early-onset paget disease with or without frontotemporal dementia 2	Clinical Variations	0.01771	0.04577	0.2968	1	1	1
29	20081125:Brown	Melanoma	GWAS	0.01771	0.04577	0.2968	1	1	1
30	cv:C1846331	Juvenile-onset dystonia	Clinical Variations	0.01771	0.04577	0.2968	1	1	1
31	ctd:C538209	Dementia, familial Danish	CTD	0.01771	0.04577	0.2968	1	1	1
32	612541	NEUTROPENIA, SEVERE CONGENITAL, AUTOSOMAL RECESSIVE 4; SCN4	OMIM	0.01771	0.04577	0.2968	1	1	1
33	ctd:C567833	Optic Atrophy 7	CTD	0.01771	0.04577	0.2968	1	1	1
34	269600	SEA-BLUE HISTIOCYTE DISEASE	OMIM	0.01771	0.04577	0.2968	1	1	1
35	cv:C1863051	Alzheimer disease, type 2	Clinical Variations	0.01771	0.04577	0.2968	1	1	1
36	610498	COMBINED OXIDATIVE PHOSPHORYLATION DEFICIENCY 2; COXPD2	OMIM	0.01771	0.04577	0.2968	1	1	1
37	cv:CN176915	Hypomyelination with brainstem and spinal cord involvement and leg spasticity	Clinical Variations	0.01771	0.04577	0.2968	1	1	1
38	610798	IMMUNODEFICIENCY DUE TO DEFECT IN MAPBP-INTERACTING PROTEIN	OMIM	0.01771	0.04577	0.2968	1	1	1
39	613470	HEMOLYTIC ANEMIA, NONSPHEROCYTIC, DUE TO GLUCOSE PHOSPHATE ISOMERASE DEFICIENCY	OMIM	0.01771	0.04577	0.2968	1	1	1
40	104310	ALZHEIMER DISEASE 2	OMIM	0.01771	0.04577	0.2968	1	1	1
41	cv:C1837218	Cleft palate, isolated	Clinical Variations	0.01771	0.04577	0.2968	1	1	1
42	607641	NEURONOPATHY, DISTAL HEREDITARY MOTOR, TYPE VIIB; HMN7B	OMIM	0.01771	0.04577	0.2968	1	1	1
43	ctd:C564743	Methylmalonic Aciduria and Homocystinuria, CblD Type	CTD	0.01771	0.04577	0.2968	1	1	1
44	ctd:C538208	Dementia, familial British	CTD	0.01771	0.04577	0.2968	1	1	1
45	cv:CN032247	Severe congenital neutropenia 3, autosomal recessive	Clinical Variations	0.01771	0.04577	0.2968	1	1	1
46	cv:C1867773	Dementia familial British	Clinical Variations	0.01771	0.04577	0.2968	1	1	1
47	cv:C3281234	Combined oxidative phosphorylation deficiency 9	Clinical Variations	0.01771	0.04577	0.2968	1	1	1
48	20081125:Webster	Alzheimer's disease	GWAS	0.01771	0.04577	0.2968	1	1	1
49	ctd:C535516	Reed's syndrome	CTD	0.01771	0.04577	0.2968	1	1	1
50	ctd:C537704	Juvenile-onset dystonia	CTD	0.01771	0.04577	0.2968	1	1	1

## Sheet: greenyellow
Results
1: GO: Molecular Function [Display Chart] 714 annotations before applied cutoff / 18326 genes in category
	ID	Name	Source	pValue	FDR B&H	FDR B&Y	Bonferroni	Genes from Input	Genes in Annotation
1	GO:0019899	enzyme binding		1.646e-08	9.479e-06	6.776e-05	1.175e-05	51	1475
2	GO:0019904	protein domain specific binding		2.655e-08	9.479e-06	6.776e-05	1.896e-05	31	666
3	GO:0016773	phosphotransferase activity, alcohol group as acceptor		4.681e-06	0.001114	0.007964	0.003342	28	721
4	GO:0030165	PDZ domain binding		1.282e-05	0.002289	0.01636	0.009156	10	119
5	GO:0016301	kinase activity		1.94e-05	0.002422	0.01731	0.01385	29	822
6	GO:0004864	protein phosphatase inhibitor activity		2.035e-05	0.002422	0.01731	0.01453	6	38
7	GO:0005085	guanyl-nucleotide exchange factor activity		3.066e-05	0.002752	0.01967	0.02189	12	189
8	GO:0019212	phosphatase inhibitor activity		3.192e-05	0.002752	0.01967	0.02279	6	41
9	GO:0019900	kinase binding		3.468e-05	0.002752	0.01967	0.02476	22	552
10	GO:0008066	glutamate receptor activity		4.598e-05	0.003171	0.02267	0.03283	5	27
11	GO:0004672	protein kinase activity		4.885e-05	0.003171	0.02267	0.03488	23	606
12	GO:0019888	protein phosphatase regulator activity		5.378e-05	0.0032	0.02288	0.0384	7	65
13	GO:0016772	transferase activity, transferring phosphorus-containing groups		6.624e-05	0.003638	0.02601	0.04729	31	971
14	GO:0005516	calmodulin binding		7.18e-05	0.003662	0.02618	0.05127	11	175
15	GO:0048365	Rac GTPase binding		7.822e-05	0.003723	0.02662	0.05585	5	30
16	GO:0005088	Ras guanyl-nucleotide exchange factor activity		9.084e-05	0.003869	0.02766	0.06486	9	121
17	GO:0046875	ephrin receptor binding		9.212e-05	0.003869	0.02766	0.06577	5	31
18	GO:0000988	transcription factor activity, protein binding		0.0001205	0.00478	0.03417	0.08604	21	559
19	GO:0019208	phosphatase regulator activity		0.0001349	0.005068	0.03623	0.09633	7	75
20	GO:0072509	divalent inorganic cation transmembrane transporter activity		0.0001442	0.005068	0.03623	0.1029	10	158
21	GO:0015085	calcium ion transmembrane transporter activity		0.0001574	0.005068	0.03623	0.1124	9	130
22	GO:0004970	ionotropic glutamate receptor activity		0.0001632	0.005068	0.03623	0.1166	4	19
23	GO:0005234	extracellular-glutamate-gated ion channel activity		0.0001632	0.005068	0.03623	0.1166	4	19
24	GO:0019902	phosphatase binding		0.0002265	0.006738	0.04817	0.1617	10	167
25	GO:0005262	calcium channel activity		0.0002444	0.006981	0.04991	0.1745	8	109
26	GO:0000989	transcription factor activity, transcription factor binding		0.000301	0.008266	0.05909	0.2149	20	555
27	GO:0044389	ubiquitin-like protein ligase binding		0.0003298	0.00841	0.06012	0.2355	10	175
28	GO:0031625	ubiquitin protein ligase binding		0.0003298	0.00841	0.06012	0.2355	10	175
29	GO:0004674	protein serine/threonine kinase activity		0.0004532	0.01116	0.07977	0.3236	17	446
30	GO:0032555	purine ribonucleotide binding		0.0004991	0.01177	0.08412	0.3564	46	1857
31	GO:0017048	Rho GTPase binding		0.0005109	0.01177	0.08412	0.3648	6	67
32	GO:0004683	calmodulin-dependent protein kinase activity		0.0005795	0.01293	0.09244	0.4138	4	26
33	GO:0032553	ribonucleotide binding		0.0006006	0.01299	0.09289	0.4288	46	1873
34	GO:0017076	purine nucleotide binding		0.0006505	0.01366	0.09765	0.4644	46	1880
35	GO:0031267	small GTPase binding		0.0009344	0.01819	0.1301	0.6672	10	200
36	GO:0008092	cytoskeletal protein binding		0.0009419	0.01819	0.1301	0.6725	24	792
37	GO:0008080	N-acetyltransferase activity		0.0009427	0.01819	0.1301	0.6731	7	103
38	GO:0035639	purine ribonucleoside triphosphate binding		0.0009868	0.01854	0.1325	0.7046	44	1810
39	GO:0016247	channel regulator activity		0.001056	0.01893	0.1354	0.7539	7	105
40	GO:0005216	ion channel activity		0.001061	0.01893	0.1354	0.7574	15	397
41	GO:0032550	purine ribonucleoside binding		0.00114	0.01977	0.1413	0.8136	44	1823
42	GO:0001883	purine nucleoside binding		0.001178	0.01977	0.1413	0.8408	44	1826
43	GO:0032549	ribonucleoside binding		0.001191	0.01977	0.1413	0.8501	44	1827
44	GO:0001882	nucleoside binding		0.001327	0.02055	0.1469	0.9476	44	1837
45	GO:0004971	AMPA glutamate receptor activity		0.001329	0.02055	0.1469	0.949	2	4
46	GO:0016594	glycine binding		0.001344	0.02055	0.1469	0.9599	3	15
47	GO:0046873	metal ion transmembrane transporter activity		0.00139	0.02055	0.1469	0.9928	15	408
48	GO:0022838	substrate-specific channel activity		0.00139	0.02055	0.1469	0.9928	15	408
49	GO:0019901	protein kinase binding		0.001427	0.02055	0.1469	1	17	495
50	GO:0022836	gated channel activity		0.001439	0.02055	0.1469	1	13	327
2: GO: Biological Process [Display Chart] 3469 annotations before applied cutoff / 18482 genes in category
	ID	Name	Source	pValue	FDR B&H	FDR B&Y	Bonferroni	Genes from Input	Genes in Annotation
1	GO:0007268	synaptic transmission		8.53e-15	2.959e-11	2.583e-10	2.959e-11	45	788
2	GO:0050804	modulation of synaptic transmission		4.699e-13	8.15e-10	7.114e-09	1.63e-09	25	272
3	GO:0007267	cell-cell signaling		9.294e-13	1.075e-09	9.381e-09	3.224e-09	55	1281
4	GO:0016358	dendrite development		1.797e-11	1.559e-08	1.36e-07	6.234e-08	19	175
5	GO:0031175	neuron projection development		9.143e-11	6.344e-08	5.537e-07	3.172e-07	41	878
6	GO:0048666	neuron development		1.556e-10	8.994e-08	7.851e-07	5.396e-07	44	1009
7	GO:0048468	cell development		5.893e-10	2.921e-07	2.549e-06	2.044e-06	65	1970
8	GO:0022008	neurogenesis		8.052e-10	3.492e-07	3.048e-06	2.793e-06	53	1441
9	GO:0048699	generation of neurons		9.72e-10	3.746e-07	3.27e-06	3.372e-06	51	1362
10	GO:0030030	cell projection organization		1.216e-09	4.219e-07	3.682e-06	4.219e-06	47	1201
11	GO:0048167	regulation of synaptic plasticity		1.825e-09	5.754e-07	5.023e-06	6.33e-06	15	135
12	GO:0030182	neuron differentiation		5.215e-09	1.508e-06	1.316e-05	1.809e-05	47	1257
13	GO:0032989	cellular component morphogenesis		1.046e-08	2.79e-06	2.436e-05	3.627e-05	46	1242
14	GO:0000902	cell morphogenesis		1.294e-08	3.207e-06	2.8e-05	4.49e-05	44	1165
15	GO:0044708	single-organism behavior		1.522e-08	3.474e-06	3.033e-05	5.281e-05	24	411
16	GO:0000904	cell morphogenesis involved in differentiation		1.603e-08	3.474e-06	3.033e-05	5.559e-05	36	845
17	GO:0051128	regulation of cellular component organization		2.573e-08	5.25e-06	4.583e-05	8.926e-05	56	1733
18	GO:0050773	regulation of dendrite development		5.143e-08	9.912e-06	8.652e-05	0.0001784	12	104
19	GO:0060284	regulation of cell development		5.465e-08	9.939e-06	8.675e-05	0.0001896	32	729
20	GO:0007613	memory		5.73e-08	9.939e-06	8.675e-05	0.0001988	12	105
21	GO:0060998	regulation of dendritic spine development		6.096e-08	1.007e-05	8.791e-05	0.0002115	8	37
22	GO:0048812	neuron projection morphogenesis		6.448e-08	1.017e-05	8.874e-05	0.0002237	30	658
23	GO:0030029	actin filament-based process		8.563e-08	1.292e-05	0.0001127	0.000297	28	592
24	GO:0050767	regulation of neurogenesis		1.537e-07	2.222e-05	0.0001939	0.0005332	27	572
25	GO:0048858	cell projection morphogenesis		2.577e-07	3.444e-05	0.0003006	0.000894	33	821
26	GO:0031344	regulation of cell projection organization		2.581e-07	3.444e-05	0.0003006	0.0008955	22	409
27	GO:0060996	dendritic spine development		3.068e-07	3.942e-05	0.0003441	0.001064	8	45
28	GO:0010975	regulation of neuron projection development		4.321e-07	5.17e-05	0.0004513	0.001499	19	322
29	GO:0032990	cell part morphogenesis		4.322e-07	5.17e-05	0.0004513	0.001499	33	840
30	GO:0061001	regulation of dendritic spine morphogenesis		4.823e-07	5.577e-05	0.0004868	0.001673	6	21
31	GO:0007610	behavior		5.389e-07	6.025e-05	0.0005259	0.00187	29	687
32	GO:0048667	cell morphogenesis involved in neuron differentiation		5.558e-07	6.025e-05	0.0005259	0.001928	28	649
33	GO:0030036	actin cytoskeleton organization		7.942e-07	8.348e-05	0.0007287	0.002755	24	509
34	GO:0051960	regulation of nervous system development		1.374e-06	0.0001402	0.001224	0.004768	27	640
35	GO:0045664	regulation of neuron differentiation		2.278e-06	0.0002184	0.001906	0.007903	22	466
36	GO:1902589	single-organism organelle organization		2.291e-06	0.0002184	0.001906	0.007946	54	1887
37	GO:0007264	small GTPase mediated signal transduction		2.329e-06	0.0002184	0.001906	0.00808	29	739
38	GO:0060997	dendritic spine morphogenesis		2.439e-06	0.0002227	0.001944	0.008461	6	27
39	GO:2000026	regulation of multicellular organismal development		3.277e-06	0.0002915	0.002544	0.01137	45	1469
40	GO:0048813	dendrite morphogenesis		4.01e-06	0.0003478	0.003036	0.01391	10	105
41	GO:0032922	circadian regulation of gene expression		5.931e-06	0.0005019	0.004381	0.02058	7	47
42	GO:0007611	learning or memory		6.88e-06	0.0005657	0.004938	0.02387	14	222
43	GO:0097061	dendritic spine organization		7.012e-06	0.0005657	0.004938	0.02432	6	32
44	GO:0007270	neuron-neuron synaptic transmission		7.522e-06	0.000593	0.005176	0.02609	11	138
45	GO:0061564	axon development		1.002e-05	0.0007724	0.006742	0.03476	24	590
46	GO:0007010	cytoskeleton organization		1.372e-05	0.001034	0.009029	0.04758	33	987
47	GO:0007265	Ras protein signal transduction		1.463e-05	0.001071	0.009352	0.05074	22	524
48	GO:0007409	axonogenesis		1.482e-05	0.001071	0.009352	0.05142	23	564
49	GO:0051049	regulation of transport		1.691e-05	0.001197	0.01045	0.05865	44	1517
50	GO:0048168	regulation of neuronal synaptic plasticity		1.728e-05	0.001199	0.01046	0.05994	7	55
3: GO: Cellular Component [Display Chart] 407 annotations before applied cutoff / 18865 genes in category
	ID	Name	Source	pValue	FDR B&H	FDR B&Y	Bonferroni	Genes from Input	Genes in Annotation
1	GO:0097458	neuron part		1.94e-15	7.895e-13	5.201e-12	7.895e-13	55	1130
2	GO:0043005	neuron projection		3.314e-14	6.744e-12	4.442e-11	1.349e-11	48	945
3	GO:0030425	dendrite		4.52e-13	6.132e-11	4.039e-10	1.84e-10	32	469
4	GO:0036477	somatodendritic compartment		3.68e-12	3.744e-10	2.466e-09	1.498e-09	38	705
5	GO:0043197	dendritic spine		3.771e-11	3.07e-09	2.022e-08	1.535e-08	16	124
6	GO:0044309	neuron spine		5.45e-11	3.697e-09	2.435e-08	2.218e-08	16	127
7	GO:0045202	synapse		1.058e-10	6.153e-09	4.053e-08	4.307e-08	34	646
8	GO:0097060	synaptic membrane		2.686e-10	1.366e-08	9e-08	1.093e-07	21	260
9	GO:0042995	cell projection		3.41e-10	1.542e-08	1.016e-07	1.388e-07	59	1711
10	GO:0014069	postsynaptic density		1.386e-08	5.642e-07	3.717e-06	5.642e-06	15	160
11	GO:0045211	postsynaptic membrane		1.691e-08	6.256e-07	4.121e-06	6.882e-06	17	213
12	GO:0044456	synapse part		2.854e-08	9.679e-07	6.376e-06	1.162e-05	25	469
13	GO:0043025	neuronal cell body		4.133e-08	1.294e-06	8.523e-06	1.682e-05	25	478
14	GO:0044463	cell projection part		2.446e-07	7.112e-06	4.685e-05	9.957e-05	33	839
15	GO:0044297	cell body		3.641e-07	9.88e-06	6.508e-05	0.0001482	25	536
16	GO:0030054	cell junction		1.09e-06	2.773e-05	0.0001827	0.0004437	33	897
17	GO:0008328	ionotropic glutamate receptor complex		7.757e-06	0.0001857	0.001223	0.003157	7	50
18	GO:0005856	cytoskeleton		1.201e-05	0.0002626	0.00173	0.004889	53	1993
19	GO:0005955	calcineurin complex		1.226e-05	0.0002626	0.00173	0.004989	3	4
20	GO:0030424	axon		3.57e-05	0.0007155	0.004713	0.01453	18	409
21	GO:0031252	cell leading edge		3.692e-05	0.0007155	0.004713	0.01502	16	335
22	GO:0042734	presynaptic membrane		5.465e-05	0.001011	0.00666	0.02224	7	67
23	GO:0043198	dendritic shaft		9.627e-05	0.001704	0.01122	0.03918	6	51
24	GO:0044430	cytoskeletal part		0.0001133	0.001921	0.01266	0.04611	40	1477
25	GO:1902495	transmembrane transporter complex		0.0001252	0.002038	0.01342	0.05094	14	296
26	GO:0048471	perinuclear region of cytoplasm		0.0001368	0.002141	0.0141	0.05566	22	624
27	GO:1990351	transporter complex		0.0001491	0.002247	0.0148	0.06068	14	301
28	GO:0032591	dendritic spine membrane		0.0001643	0.002303	0.01517	0.06687	3	8
29	GO:0031209	SCAR complex		0.0001643	0.002303	0.01517	0.06687	3	8
30	GO:0034702	ion channel complex		0.0001698	0.002303	0.01517	0.0691	13	268
31	GO:0043204	perikaryon		0.0003074	0.004036	0.02659	0.1251	7	88
32	GO:0008287	protein serine/threonine phosphatase complex		0.0003949	0.005022	0.03308	0.1607	5	43
33	GO:0005938	cell cortex		0.0005999	0.007399	0.04874	0.2442	11	230
34	GO:0005654	nucleoplasm		0.0007897	0.009023	0.05944	0.3214	37	1465
35	GO:0032279	asymmetric synapse		0.0007947	0.009023	0.05944	0.3234	3	13
36	GO:0060076	excitatory synapse		0.0007981	0.009023	0.05944	0.3248	4	29
37	GO:0043235	receptor complex		0.0009027	0.00993	0.06541	0.3674	12	280
38	GO:0033267	axon part		0.001715	0.01815	0.1196	0.6979	9	186
39	GO:0030027	lamellipodium		0.001739	0.01815	0.1196	0.708	8	151
40	GO:0043195	terminal bouton		0.002119	0.02156	0.142	0.8624	5	62
41	GO:0005730	nucleolus		0.002702	0.02683	0.1767	1	41	1793
42	GO:0032839	dendrite cytoplasm		0.002937	0.02846	0.1875	1	3	20
43	GO:0005637	nuclear inner membrane		0.003241	0.03068	0.2021	1	4	42
44	GO:0031256	leading edge membrane		0.003757	0.03475	0.2289	1	7	135
45	GO:0032590	dendrite membrane		0.003883	0.03512	0.2313	1	3	22
46	GO:0030175	filopodium		0.004848	0.04225	0.2783	1	5	75
47	GO:0032589	neuron projection membrane		0.00488	0.04225	0.2783	1	4	47
48	GO:0032983	kainate selective glutamate receptor complex		0.005634	0.04777	0.3147	1	2	8
49	GO:0044448	cell cortex part		0.005847	0.04857	0.3199	1	6	111
4: Human Phenotype [Display Chart] 965 annotations before applied cutoff / 4141 genes in category
	ID	Name	Source	pValue	FDR B&H	FDR B&Y	Bonferroni	Genes from Input	Genes in Annotation
1	HP:0000640	Gaze-evoked nystagmus		4.419e-05	0.04264	0.3177	0.04264	4	26
5: Mouse Phenotype [Display Chart] 2511 annotations before applied cutoff / 7992 genes in category
	ID	Name	Source	pValue	FDR B&H	FDR B&Y	Bonferroni	Genes from Input	Genes in Annotation
1	MP:0002063	abnormal learning/memory/conditioning		7.217e-11	1.812e-07	1.523e-06	1.812e-07	35	526
2	MP:0003635	abnormal synaptic transmission		2.849e-09	3.577e-06	3.007e-05	7.153e-06	34	572
3	MP:0002206	abnormal CNS synaptic transmission		4.753e-09	3.979e-06	3.344e-05	1.194e-05	31	495
4	MP:0002910	abnormal excitatory postsynaptic currents		6.712e-08	3.89e-05	0.000327	0.0001685	13	101
5	MP:0001468	abnormal temporal memory		7.745e-08	3.89e-05	0.000327	0.0001945	15	140
6	MP:0009745	abnormal behavioral response to xenobiotic		2.52e-07	0.0001055	0.0008867	0.0006329	19	245
7	MP:0002207	abnormal long term potentiation		8.546e-07	0.0003066	0.002577	0.002146	16	191
8	MP:0002062	abnormal associative learning		9.878e-07	0.00031	0.002606	0.00248	18	242
9	MP:0002562	prolonged circadian period		1.117e-06	0.0003117	0.00262	0.002805	5	11
10	MP:0001898	abnormal long term depression		1.901e-06	0.0004773	0.004012	0.004773	10	76
11	MP:0002558	abnormal circadian period		2.108e-06	0.0004812	0.004045	0.005293	7	32
12	MP:0002912	abnormal excitatory postsynaptic potential		4.309e-06	0.0009016	0.007579	0.01082	10	83
13	MP:0009746	enhanced behavioral response to xenobiotic		4.672e-06	0.0009025	0.007586	0.01173	9	66
14	MP:0002572	abnormal emotion/affect behavior		6.646e-06	0.001192	0.01002	0.01669	25	485
15	MP:0001405	impaired coordination		1.285e-05	0.00215	0.01808	0.03226	20	348
16	MP:0001469	abnormal contextual conditioning behavior		1.748e-05	0.002605	0.0219	0.04389	11	118
17	MP:0003633	abnormal nervous system physiology		1.764e-05	0.002605	0.0219	0.04428	52	1536
18	MP:0002915	abnormal synaptic depression		1.931e-05	0.002694	0.02264	0.04849	10	98
19	MP:0002559	abnormal circadian persistence		2.677e-05	0.003361	0.02825	0.06722	4	10
20	MP:0002560	arrhythmic circadian persistence		2.677e-05	0.003361	0.02825	0.06722	4	10
21	MP:0009748	abnormal behavioral response to addictive substance		2.835e-05	0.00339	0.02849	0.07119	9	82
22	MP:0001475	reduced long term depression		3.598e-05	0.004106	0.03452	0.09034	6	33
23	MP:0009754	enhanced behavioral response to cocaine		4.2e-05	0.004586	0.03855	0.1055	5	21
24	MP:0002886	abnormal glutamate-mediated receptor currents		4.659e-05	0.004813	0.04045	0.117	7	50
25	MP:0002065	abnormal fear/anxiety-related behavior		4.901e-05	0.004813	0.04045	0.1231	17	291
26	MP:0001399	hyperactivity		4.983e-05	0.004813	0.04045	0.1251	18	321
27	MP:0008143	abnormal dendrite morphology		5.361e-05	0.004986	0.04191	0.1346	11	133
28	MP:0002885	abnormal AMPA-mediated synaptic currents		8.368e-05	0.007504	0.06308	0.2101	5	24
29	MP:0011020	abnormal circadian temperature homeostasis		8.707e-05	0.007539	0.06337	0.2186	4	13
30	MP:0002882	abnormal neuron morphology		0.0001007	0.008432	0.07088	0.253	42	1216
31	MP:0001473	reduced long term potentiation		0.0001188	0.009626	0.08091	0.2984	10	121
32	MP:0001502	abnormal circadian rhythm		0.000142	0.01114	0.09365	0.3565	8	79
33	MP:0001362	abnormal anxiety-related response		0.0001668	0.01269	0.1067	0.4189	15	261
34	MP:0009749	enhanced behavioral response to addictive substance		0.0001921	0.01419	0.1192	0.4823	6	44
35	MP:0004077	abnormal striatum morphology		0.0002542	0.01824	0.1533	0.6384	7	65
36	MP:0009454	impaired contextual conditioning behavior		0.0002784	0.01942	0.1632	0.6991	6	47
37	MP:0020158	abnormal behavioral response to cocaine		0.0002996	0.01993	0.1675	0.7522	5	31
38	MP:0012317	impaired conditioning behavior		0.0003016	0.01993	0.1675	0.7574	8	88
39	MP:0001899	absent long term depression		0.0003495	0.02204	0.1853	0.8776	5	32
40	MP:0003461	abnormal response to novel object		0.0003511	0.02204	0.1853	0.8817	6	49
41	MP:0000783	abnormal forebrain morphology		0.0003632	0.02225	0.187	0.9121	30	806
42	MP:0009711	abnormal conditioned place preference behavior		0.0004055	0.02368	0.199	1	5	33
43	MP:0008961	abnormal basal metabolism		0.0004055	0.02368	0.199	1	5	33
44	MP:0003313	abnormal locomotor activation		0.0006965	0.03975	0.3341	1	31	877
45	MP:0009713	enhanced conditioned place preference behavior		0.0007916	0.04417	0.3713	1	3	10
46	MP:0001458	abnormal object recognition memory		0.0008798	0.04783	0.4021	1	6	58
47	MP:0002736	abnormal nociception after inflammation		0.0008953	0.04783	0.4021	1	5	39
48	MP:0011110	partial preweaning lethality		0.0009327	0.04879	0.4101	1	14	275
6: Domain [Display Chart] 1397 annotations before applied cutoff / 16924 genes in category
	ID	Name	Source	pValue	FDR B&H	FDR B&Y	Bonferroni	Genes from Input	Genes in Annotation
1	IPR020636	Ca/CaM-dep prot kinase-like	InterPro	7.849e-06	0.009385	0.07339	0.01097	8	67
2	IPR005026	GKAP	InterPro	3.424e-05	0.009385	0.07339	0.04783	3	5
3	PF03359	GKAP	Pfam	3.424e-05	0.009385	0.07339	0.04783	3	5
4	PF00595	PDZ	Pfam	5.416e-05	0.009385	0.07339	0.07566	10	139
5	IPR017441	Protein kinase ATP BS	InterPro	5.998e-05	0.009385	0.07339	0.08379	17	372
6	SM00228	PDZ	SMART	8.198e-05	0.009385	0.07339	0.1145	10	146
7	SM00326	SH3	SMART	9.451e-05	0.009385	0.07339	0.132	12	210
8	PS50002	SH3	PROSITE	9.451e-05	0.009385	0.07339	0.132	12	210
9	PS50106	PDZ	PROSITE	9.718e-05	0.009385	0.07339	0.1358	10	149
10	IPR001478	PDZ/DHR/GLGF	InterPro	0.0001027	0.009385	0.07339	0.1435	10	150
11	IPR001452	SH3 domain	InterPro	0.0001081	0.009385	0.07339	0.151	12	213
12	SM00091	PAS	SMART	0.0001139	0.009385	0.07339	0.1591	5	32
13	IPR015683	Glutamate receptor-rel	InterPro	0.0001364	0.009385	0.07339	0.1906	4	18
14	SM00918	Lig chan-Glu bd	SMART	0.0001364	0.009385	0.07339	0.1906	4	18
15	SM00079	PBPe	SMART	0.0001364	0.009385	0.07339	0.1906	4	18
16	IPR001508	NMDA rcpt	InterPro	0.0001364	0.009385	0.07339	0.1906	4	18
17	PF00060	Lig chan	Pfam	0.0001364	0.009385	0.07339	0.1906	4	18
18	IPR019594	Glu rcpt Glu/Gly-bd	InterPro	0.0001364	0.009385	0.07339	0.1906	4	18
19	IPR001320	Iontro glu rcpt	InterPro	0.0001364	0.009385	0.07339	0.1906	4	18
20	IPR000719	Prot kinase cat dom	InterPro	0.0001495	0.009385	0.07339	0.2089	19	480
21	IPR000014	PAS	InterPro	0.0001535	0.009385	0.07339	0.2145	5	34
22	PS50112	PAS	PROSITE	0.0001535	0.009385	0.07339	0.2145	5	34
23	PS50011	PROTEIN KINASE DOM	PROSITE	0.0001663	0.009385	0.07339	0.2324	19	484
24	PS00107	PROTEIN KINASE ATP	PROSITE	0.0002073	0.009385	0.07339	0.2897	18	452
25	IPR002290	Ser/Thr prot kinase dom	InterPro	0.0002078	0.009385	0.07339	0.2903	13	263
26	SM00220	S TKc	SMART	0.0002078	0.009385	0.07339	0.2903	13	263
27	SM00229	RasGEFN	SMART	0.0002109	0.009385	0.07339	0.2946	4	20
28	IPR001828	ANF lig-bd rcpt	InterPro	0.0002317	0.009385	0.07339	0.3237	5	37
29	PF01094	ANF receptor	Pfam	0.0002317	0.009385	0.07339	0.3237	5	37
30	IPR014890	c-SKI SMAD-bd dom	InterPro	0.0002351	0.009385	0.07339	0.3285	2	2
31	IPR006760	cAMP phosphop cons-reg	InterPro	0.0002351	0.009385	0.07339	0.3285	2	2
32	PF08782	c-SKI SMAD bind	Pfam	0.0002351	0.009385	0.07339	0.3285	2	2
33	IPR012887	Fucokinase	InterPro	0.0002351	0.009385	0.07339	0.3285	2	2
34	PF04667	Endosulfine	Pfam	0.0002351	0.009385	0.07339	0.3285	2	2
35	PF07959	Fucokinase	Pfam	0.0002351	0.009385	0.07339	0.3285	2	2
36	PF10613	Lig chan-Glu bd	Pfam	0.0002748	0.01067	0.0834	0.3839	3	9
37	IPR000651	Ras-like Gua-exchang fac N	InterPro	0.0003109	0.01143	0.08937	0.4343	4	22
38	PS50212	RASGEF NTER	PROSITE	0.0003109	0.01143	0.08937	0.4343	4	22
39	IPR013655	PAS fold 3	InterPro	0.0003719	0.01299	0.1016	0.5195	4	23
40	PF08447	PAS 3	Pfam	0.0003719	0.01299	0.1016	0.5195	4	23
41	IPR011009	Kinase-like dom	InterPro	0.0005045	0.01719	0.1344	0.7047	19	529
42	PS50113	PAC	PROSITE	0.0006057	0.0188	0.147	0.8461	4	26
43	IPR001610	PAC	InterPro	0.0006057	0.0188	0.147	0.8461	4	26
44	PS00720	RASGEF	PROSITE	0.0006057	0.0188	0.147	0.8461	4	26
45	SM00086	PAC	SMART	0.0006057	0.0188	0.147	0.8461	4	26
46	G3DSA:2.30.29.30	PH type	Gene3D	0.0006843	0.01883	0.1473	0.9559	15	376
47	IPR011993	PH type	InterPro	0.0006843	0.01883	0.1473	0.9559	15	376
48	PF12114	Period C	Pfam	0.0006876	0.01883	0.1473	0.9606	2	3
49	PF08598	Sds3	Pfam	0.0006876	0.01883	0.1473	0.9606	2	3
50	IPR022728	Period circadian-like C	InterPro	0.0006876	0.01883	0.1473	0.9606	2	3
7: Pathway [Display Chart] 1155 annotations before applied cutoff / 10567 genes in category
	ID	Name	Source	pValue	FDR B&H	FDR B&Y	Bonferroni	Genes from Input	Genes in Annotation
1	83085	Long-term potentiation	BioSystems: KEGG	3.004e-09	3.469e-06	2.647e-05	3.469e-06	11	67
2	213818	Glutamatergic synapse	BioSystems: KEGG	1.198e-07	6.918e-05	0.0005278	0.0001384	12	116
3	161033	Activation of NMDA receptor upon glutamate binding and postsynaptic events	BioSystems: REACTOME	1.887e-06	0.0007266	0.005544	0.00218	7	41
4	P00015	Circadian clock system	PantherDB	5.3e-06	0.001035	0.007897	0.006121	4	9
5	198776	Hypothetical Network for Drug Addiction	BioSystems: WikiPathways	5.977e-06	0.001035	0.007897	0.006904	6	32
6	106513	Neuronal System	BioSystems: REACTOME	5.998e-06	0.001035	0.007897	0.006928	16	293
7	547607	Amphetamine addiction	BioSystems: KEGG	6.273e-06	0.001035	0.007897	0.007246	8	68
8	106516	Transmission across Chemical Synapses	BioSystems: REACTOME	7.329e-06	0.001058	0.008073	0.008465	13	200
9	106534	Neurotransmitter Receptor Binding And Downstream Transmission In The Postsynaptic Cell	BioSystems: REACTOME	8.301e-06	0.001065	0.008127	0.009587	11	144
10	698773	Circadian entrainment	BioSystems: KEGG	1.185e-05	0.001368	0.01044	0.01368	9	97
11	477138	BMAL1:CLOCK/NPAS2 Activates Circadian Expression	BioSystems: REACTOME	1.443e-05	0.001516	0.01156	0.01667	6	37
12	645266	Downregulation of SMAD2/3:SMAD4 transcriptional activity	BioSystems: REACTOME	2.16e-05	0.001796	0.0137	0.02495	5	24
13	P00041	Metabotropic glutamate receptor group I pathway	PantherDB	2.16e-05	0.001796	0.0137	0.02495	5	24
14	469199	Dopaminergic synapse	BioSystems: KEGG	2.177e-05	0.001796	0.0137	0.02514	10	131
15	645264	Transcriptional activity of SMAD2/SMAD3:SMAD4 heterotrimer	BioSystems: REACTOME	3.52e-05	0.002711	0.02068	0.04066	6	43
16	712093	BDNF signaling pathway	BioSystems: WikiPathways	4.922e-05	0.00315	0.02404	0.05685	10	144
17	P00037	Ionotropic glutamate receptor pathway	PantherDB	5.216e-05	0.00315	0.02404	0.06025	6	46
18	138038	Arf6 downstream pathway	BioSystems: Pathway Interaction Database	5.36e-05	0.00315	0.02404	0.0619	4	15
19	906025	Loss of Function of TGFBR1 in Cancer	BioSystems: REACTOME	8.456e-05	0.00315	0.02404	0.09766	7	72
20	906020	SMAD2/3 Phosphorylation Motif Mutants in Cancer	BioSystems: REACTOME	8.456e-05	0.00315	0.02404	0.09766	7	72
21	906023	TGFBR2 MSI Frameshift Mutants in Cancer	BioSystems: REACTOME	8.456e-05	0.00315	0.02404	0.09766	7	72
22	906016	Signaling by TGF-beta Receptor Complex in Cancer	BioSystems: REACTOME	8.456e-05	0.00315	0.02404	0.09766	7	72
23	906018	SMAD4 MH2 Domain Mutants in Cancer	BioSystems: REACTOME	8.456e-05	0.00315	0.02404	0.09766	7	72
24	906024	TGFBR2 Kinase Domain Mutants in Cancer	BioSystems: REACTOME	8.456e-05	0.00315	0.02404	0.09766	7	72
25	906021	SMAD2/3 MH2 Domain Mutants in Cancer	BioSystems: REACTOME	8.456e-05	0.00315	0.02404	0.09766	7	72
26	906017	Loss of Function of SMAD4 in Cancer	BioSystems: REACTOME	8.456e-05	0.00315	0.02404	0.09766	7	72
27	906022	Loss of Function of TGFBR2 in Cancer	BioSystems: REACTOME	8.456e-05	0.00315	0.02404	0.09766	7	72
28	906027	TGFBR1 KD Mutants in Cancer	BioSystems: REACTOME	8.456e-05	0.00315	0.02404	0.09766	7	72
29	906019	Loss of Function of SMAD2/3 in Cancer	BioSystems: REACTOME	8.456e-05	0.00315	0.02404	0.09766	7	72
30	106504	Signaling by TGF-beta Receptor Complex	BioSystems: REACTOME	8.456e-05	0.00315	0.02404	0.09766	7	72
31	906026	TGFBR1 LBD Mutants in Cancer	BioSystems: REACTOME	8.456e-05	0.00315	0.02404	0.09766	7	72
32	161034	Unblocking of NMDA receptor, glutamate binding and activation	BioSystems: REACTOME	9.133e-05	0.003197	0.02439	0.1055	4	17
33	198878	Serotonin Receptor 2 and ELK-SRF/GATA4 signaling	BioSystems: WikiPathways	9.133e-05	0.003197	0.02439	0.1055	4	17
34	537443	Retrograde endocannabinoid signaling	BioSystems: KEGG	0.0001309	0.004446	0.03392	0.1512	8	103
35	187173	Circadian Clock	BioSystems: REACTOME	0.0001603	0.005142	0.03923	0.1851	6	56
36	137977	Neurotrophic factor-mediated Trk receptor signaling	BioSystems: Pathway Interaction Database	0.0001603	0.005142	0.03923	0.1851	6	56
37	161035	Post NMDA receptor activation events	BioSystems: REACTOME	0.00019	0.00593	0.04524	0.2194	5	37
38	142191	GDP-L-fucose biosynthesis II (from L-fucose)	BioSystems: BIOCYC	0.000217	0.006595	0.05032	0.2506	2	2
39	83086	Long-term depression	BioSystems: KEGG	0.0002355	0.006974	0.05321	0.272	6	60
40	PW:0000060	long term potentiation	Pathway Ontology	0.0002437	0.007037	0.05369	0.2815	3	9
41	583255	Nicotine addiction	BioSystems: KEGG	0.0002768	0.007797	0.05949	0.3197	5	40
42	P00039	Metabotropic glutamate receptor group III pathway	PantherDB	0.0003361	0.009242	0.07051	0.3882	6	64
43	106044	Effects of PIP2 hydrolysis	BioSystems: REACTOME	0.000443	0.0119	0.09079	0.5117	4	25
44	M89	Phosphorylation of MEK1 by cdk5/p35 down regulates the MAP kinase pathway	MSigDB C2: BioCarta	0.0004685	0.0123	0.09382	0.5411	3	11
45	106444	NRAGE signals death through JNK	BioSystems: REACTOME	0.0004845	0.01244	0.09488	0.5596	5	45
46	198813	Diurnally regulated genes with circadian orthologs	BioSystems: WikiPathways	0.0007922	0.01912	0.1459	0.915	5	50
47	138044	Trk receptor signaling mediated by the MAPK pathway	BioSystems: Pathway Interaction Database	0.0007948	0.01912	0.1459	0.918	4	29
48	137980	Reelin signaling pathway	BioSystems: Pathway Interaction Database	0.0007948	0.01912	0.1459	0.918	4	29
49	83099	Amyotrophic lateral sclerosis (ALS)	BioSystems: KEGG	0.0008681	0.01939	0.148	1	5	51
50	138024	TGF-beta receptor signaling	BioSystems: Pathway Interaction Database	0.0008681	0.01939	0.148	1	5	51
8: Pubmed [Display Chart] 19222 annotations before applied cutoff / 31489 genes in category
	ID	Name	Source	pValue	FDR B&H	FDR B&Y	Bonferroni	Genes from Input	Genes in Annotation
1	17114649	Qualitative and quantitative analyses of protein phosphorylation in naive and stimulated mouse synaptosomal preparations.	Pubmed	1.652e-21	3.175e-17	3.315e-16	3.175e-17	30	330
2	16452087	Comprehensive identification of phosphorylation sites in postsynaptic density preparations.	Pubmed	2.465e-13	2.369e-09	2.474e-08	4.738e-09	17	171
3	12693553	Prediction of the coding sequences of mouse homologues of KIAA gene: II. The complete nucleotide sequences of 400 mouse KIAA-homologous cDNAs identified by screening of terminal sequences of cDNA clones randomly sampled from size-fractionated libraries.	Pubmed	1.303e-12	8.347e-09	8.715e-08	2.504e-08	23	395
4	16959763	Transgenic mouse proteomics identifies new 14-3-3-associated proteins involved in cytoskeletal rearrangements and cell signaling.	Pubmed	2.499e-11	1.201e-07	1.254e-06	4.804e-07	14	138
5	17081983	Global, in vivo, and site-specific phosphorylation dynamics in signaling networks.	GeneRIF	9.419e-11	3.621e-07	3.781e-06	1.811e-06	42	1546
6	9110174	Large-scale concatenation cDNA sequencing.	Pubmed	1.285e-09	4.117e-06	4.299e-05	2.47e-05	23	559
7	8619474	A "double adaptor" method for improved shotgun library construction.	Pubmed	1.575e-09	4.325e-06	4.515e-05	3.027e-05	23	565
8	24448406	The splicing regulator PTBP2 controls a program of embryonic splicing required for neuronal maturation.	Pubmed	2.209e-09	5.308e-06	5.542e-05	4.246e-05	7	26
9	14621295	Prediction of the coding sequences of mouse homologues of KIAA gene: III. the complete nucleotide sequences of 500 mouse KIAA-homologous cDNAs identified by screening of terminal sequences of cDNA clones randomly sampled from size-fractionated libraries.	Pubmed	6.349e-09	1.356e-05	0.0001416	0.000122	21	508
10	20418887	Slitrk5 deficiency impairs corticostriatal circuitry and leads to obsessive-compulsive-like behaviors in mice.	GeneRIF	2.952e-08	5.675e-05	0.0005925	0.0005675	4	5
11	20978934	The role of polymorphisms in circadian pathway genes in breast tumorigenesis.	GeneRIF	8.795e-08	9.392e-05	0.0009806	0.001691	4	6
12	25127877	Molecular assembly of the period-cryptochrome circadian transcriptional repressor complex.	Pubmed	8.795e-08	9.392e-05	0.0009806	0.001691	4	6
13	19917250	Rhythmic PER abundance defines a critical nodal point for negative feedback within the circadian clock mechanism.	GeneRIF	8.795e-08	9.392e-05	0.0009806	0.001691	4	6
14	12764135	The transforming activity of Ski and SnoN is dependent on their ability to repress the activity of Smad proteins.	GeneRIF	8.795e-08	9.392e-05	0.0009806	0.001691	4	6
15	10331083	Genetic regulation of glutamate receptor ion channels.	Pubmed	8.795e-08	9.392e-05	0.0009806	0.001691	4	6
16	14750904	Phosphorylation of clock protein PER1 regulates its circadian degradation in normal human fibroblasts.	GeneRIF	8.795e-08	9.392e-05	0.0009806	0.001691	4	6
17	23213472	Regulation of behavioral circadian rhythms and clock protein PER1 by the deubiquitinating enzyme USP2.	Pubmed	8.795e-08	9.392e-05	0.0009806	0.001691	4	6
18	10807566	Interacting molecular loops in the mammalian circadian clock.	Pubmed	8.795e-08	9.392e-05	0.0009806	0.001691	4	6
19	15840001	Characterization of an exchangeable gene trap using pU-17 carrying a stop codon-beta geo cassette.	Pubmed	1.57e-07	0.0001399	0.001461	0.003019	19	507
20	10512203	Exchangeable gene trap using the Cre/mutated lox system.	Pubmed	1.668e-07	0.0001399	0.001461	0.003207	19	509
21	16512683	140 mouse brain proteins identified by Ca2+-calmodulin affinity chromatography and tandem mass spectrometry.	Pubmed	1.67e-07	0.0001399	0.001461	0.00321	11	157
22	16717091	The polycomb group protein EZH2 is required for mammalian circadian clock function.	GeneRIF	2.038e-07	0.0001399	0.001461	0.003917	4	7
23	22936566	Transcriptional architecture and chromatin landscape of the core circadian clock in mammals.	Pubmed	2.038e-07	0.0001399	0.001461	0.003917	4	7
24	20450826	Clock gene expression in gravid uterus and extra-embryonic tissues during late gestation in the mouse.	Pubmed	2.038e-07	0.0001399	0.001461	0.003917	4	7
25	19222558	Differential maturation of circadian rhythms in clock gene proteins in the suprachiasmatic nucleus and the pars tuberalis during mouse ontogeny.	Pubmed	2.038e-07	0.0001399	0.001461	0.003917	4	7
26	9115257	SAPAPs. A family of PSD-95/SAP90-associated proteins localized at postsynaptic density.	GeneRIF	2.038e-07	0.0001399	0.001461	0.003917	4	7
27	23546644	Analysis of the molecular pathophysiology of sleep disorders relevant to a disturbed biological clock.	GeneRIF	2.038e-07	0.0001399	0.001461	0.003917	4	7
28	21558424	Synaptic dysfunction and abnormal behaviors in mice lacking major isoforms of Shank3.	GeneRIF	2.038e-07	0.0001399	0.001461	0.003917	4	7
29	14701732	Direct association between mouse PERIOD and CKIepsilon is critical for a functioning circadian clock.	GeneRIF	4.047e-07	0.0002683	0.002801	0.00778	4	8
30	15302935	Large-scale characterization of HeLa cell nuclear phosphoproteins.	Pubmed	4.693e-07	0.0003007	0.003139	0.00902	23	773
31	11544199	Construction of long-transcript enriched cDNA libraries from submicrogram amounts of total RNAs by a universal PCR amplification method.	Pubmed	5.101e-07	0.0003163	0.003302	0.009805	25	899
32	17440215	Circadian variations in clock gene expression of human bone marrow CD34+ cells.	GeneRIF	6.868e-07	0.0003883	0.004054	0.0132	3	3
33	10208599	Photic induction of Period gene expression is reduced in Clock mutant mice.	Pubmed	6.868e-07	0.0003883	0.004054	0.0132	3	3
34	17106427	Human clock, PER1 and PER2 polymorphisms: lack of association with cocaine dependence susceptibility and cocaine-induced paranoia.	GeneRIF	6.868e-07	0.0003883	0.004054	0.0132	3	3
35	10862698	Proteomic analysis of NMDA receptor-adhesion protein signaling complexes.	Pubmed	7.425e-07	0.0004078	0.004258	0.01427	8	83
36	16528748	Suggestive evidence for association of the circadian genes PERIOD3 and ARNTL with bipolar disorder.	GeneRIF	1.197e-06	0.0006221	0.006495	0.02302	4	10
37	19934327	Testing the circadian gene hypothesis in prostate cancer: a population-based case-control study.	GeneRIF	1.197e-06	0.0006221	0.006495	0.02302	4	10
38	15345747	Phosphoproteomic analysis of the developing mouse brain.	Pubmed	1.504e-06	0.0007609	0.007944	0.02891	12	237
39	20936779	A human MAP kinase interactome.	Pubmed	1.827e-06	0.0009002	0.009399	0.03511	17	486
40	19322201	Ubiquitin-mediated proteolysis of HuR by heat shock.	GeneRIF	2.075e-06	0.0009811	0.01024	0.03989	35	1671
41	16944949	Identification of 14-3-3epsilon substrates from embryonic murine brain.	Pubmed	2.329e-06	0.0009811	0.01024	0.04477	9	129
42	24255178	Protein interaction network of the mammalian Hippo pathway reveals mechanisms of kinase-phosphatase interactions.	Pubmed	2.672e-06	0.0009811	0.01024	0.05136	16	446
43	10617474	Photic induction of mPer1 and mPer2 in cry-deficient mice lacking a biological clock.	Pubmed	2.705e-06	0.0009811	0.01024	0.052	3	4
44	25431853	The circadian clock controls sunburn apoptosis and erythema in mouse skin.	Pubmed	2.705e-06	0.0009811	0.01024	0.052	3	4
45	22558277	Antibodies for assessing circadian clock proteins in the rodent suprachiasmatic nucleus.	Pubmed	2.705e-06	0.0009811	0.01024	0.052	3	4
46	10487202	Regulation of clock genes.	Pubmed	2.705e-06	0.0009811	0.01024	0.052	3	4
47	24154698	A role for the circadian clock protein Per1 in the regulation of aldosterone levels and renal Na+ retention.	Pubmed	2.705e-06	0.0009811	0.01024	0.052	3	4
48	19829696	Circadian modulation of gene expression, but not glutamate uptake, in mouse and rat cortical astrocytes.	Pubmed	2.705e-06	0.0009811	0.01024	0.052	3	4
49	24527953	Compression of daily activity time in mice lacking functional Per or Cry genes.	Pubmed	2.705e-06	0.0009811	0.01024	0.052	3	4
50	18057941	Effects of constant light on circadian rhythmicity in mice lacking functional cry genes: dissimilar from per mutants.	GeneRIF	2.705e-06	0.0009811	0.01024	0.052	3	4
9: Interaction [Display Chart] 3662 annotations before applied cutoff / 16250 genes in category
	ID	Name	Source	pValue	FDR B&H	FDR B&Y	Bonferroni	Genes from Input	Genes in Annotation
1	int:DLG4	DLG4 interactions		4.783e-07	0.001752	0.01538	0.001752	12	120
2	int:SHANK3	SHANK3 interactions		7.155e-06	0.0131	0.1151	0.0262	5	18
3	int:PER3	PER3 interactions		2.822e-05	0.03445	0.3026	0.1034	4	12
10: Cytoband [Display Chart] 229 annotations before applied cutoff / 34661 genes in category
No results to display
11: Transcription Factor Binding Site [Display Chart] 582 annotations before applied cutoff / 9770 genes in category
	ID	Name	Source	pValue	FDR B&H	FDR B&Y	Bonferroni	Genes from Input	Genes in Annotation
1	V$RFX1 02	V$RFX1 02		1.051e-06	0.0006118	0.004249	0.0006118	16	203
2	V$NGFIC 01	V$NGFIC 01		3.561e-06	0.001036	0.007197	0.002073	15	197
3	GGGAGGRR V$MAZ Q6	GGGAGGRR V$MAZ Q6		5.634e-06	0.001093	0.00759	0.003279	59	1838
4	V$EGR Q6	V$EGR Q6		1.604e-05	0.002334	0.01621	0.009337	15	223
5	V$SP1 Q2 01	V$SP1 Q2 01		0.000352	0.03991	0.2771	0.2049	12	201
6	V$AP2 Q6 01	V$AP2 Q6 01		0.0004399	0.03991	0.2771	0.256	12	206
7	V$HLF 01	V$HLF 01		0.00048	0.03991	0.2771	0.2793	12	208
12: Gene Family [Display Chart] 23 annotations before applied cutoff / 6751 genes in category
	ID	Name	Source	pValue	FDR B&H	FDR B&Y	Bonferroni	Genes from Input	Genes in Annotation
1	USP	Ubiquitin specific peptidases	genenames.org	0.001882	0.03431	0.1281	0.04329	3	48
2	CACN	Calcium channels	genenames.org	0.003382	0.03431	0.1281	0.07779	2	17
3	RNF	RING-type zinc fingers	genenames.org	0.004475	0.03431	0.1281	0.1029	5	213
13: Coexpression [Display Chart] 5504 annotations before applied cutoff / 22914 genes in category
	ID	Name	Source	pValue	FDR B&H	FDR B&Y	Bonferroni	Genes from Input	Genes in Annotation
1	18223198-TableS3	Human Brain Chen-Plotkin08 747genes	GeneSigDB	5.807e-22	3.196e-18	2.937e-17	3.196e-18	44	594
2	M17728	Genes down-regulated in brain from patients with Alzheimer's disease.	MSigDB C2: University of Washington	1.648e-14	4.536e-11	4.169e-10	9.073e-11	51	1237
3	M2110	Genes whose expression significantly and positively correlated with the density of CALB1-positive [GeneID=793] GABAergic interneurons in the BA9 brain region across all subjects with psychiatric disorders.	MSigDB C2: Broad Institute	4.075e-11	7.477e-08	6.872e-07	2.243e-07	29	548
4	19808870-ST1	Human Breast Speers09 780genes	GeneSigDB	3.289e-10	4.526e-07	4.16e-06	1.811e-06	33	762
5	M9112	Age down-regulated genes in the human frontal cortex.	MSigDB C2: University of Washington	6.831e-10	7.519e-07	6.911e-06	3.76e-06	15	153
[truncated: 215 more rows]

## Sheet: grey60
Results
[truncated: 490 more rows]

[truncated: 18 more sheets: lightcyan, lightcyan1, lightgreen, lightsteelblue1, magenta, midnightblue, orange, pink, plum1, purple, red, royalblue, saddlebrown, salmon, skyblue, tan, turquoise, yellow]
